# Supplementary material for: Longitudinal Profiling of DNA Methylation Reveals Age‐Varying CpG Sites and Novel Insights Into Aging Heterogeneity
Source: Aging Cell. 2026 Jan 2;25(1):e70362. doi: 10.1111/acel.70362 (PMC12759111; doi:10.1111/acel.70362)
Supplement: Supplementary file 2 — Table S1: Phenotypes used to calculate the pace of aging across multiple organ systems in the Rugao Longitudinal Ageing Study. Table S2: Characteristics of the 135 participants across three survey waves in the Rugao Longitudinal Ageing Study. Table S3: Associations of PC1 and PC2 with age and covariates in linear mixed‐effects models (with both random intercept and random slope). Table S4: Identification of age‐associated and age‐varying CpG sites in Rugao Longitudinal Ageing Study. Table S5: Overlap of age‐associated and age‐varying CpG sites identified in the present study with those reported in the SATSA cohort (Wang, Karlsson, et al. 2018; Wang, Pedersen, and Hägg 2018, Epigenomics). Table S6: Enriched biological pathways for age‐varying CpG sites. Table S7: Enriched biological pathways for age‐associated CpG sites. Table S8: Enriched biological pathways for the 205 CpG sites common to both age‐associated and age‐varying categories. Table S9: Correlations between change rates of CpG sites and pace of aging across multiple organ systems in Rugao Longitudinal Ageing Study. Table S10: Top Organ‐associated CpG‐linked genes implicated in aging mechanisms. Table S11: Enriched biological pathways for age‐varying CpG sites whose change rates were associated with the pace of aging of kidney. Table S12: Enriched biological pathways for age‐varying CpG sites whose change rates were associated with the pace of aging of brain. Table S13: Enriched biological pathways for age‐varying CpG sites whose change rates were associated with the pace of aging of cardiovascular system. Table S14: Enriched biological pathways for age‐varying CpG sites whose change rates were associated with the pace of aging of immune system. Table S15: Enriched biological pathways for age‐varying CpG sites whose change rates were associated with the pace of aging of liver. Table S16: Enriched biological pathways for age‐varying CpG sites whose change rates were associated with the pace of aging of metab [file ACEL-25-e70362-s001.xlsx]

## Sheet: Overviews
Overview
Table S1. Phenotypes used to calculate the pace of aging across multiple organ systems in the Rugao Longitudinal Ageing Study.
Table S2. Characteristics of the 135 participants across three survey waves in the Rugao Longitudinal Ageing Study.
Table S3. Associations of PC1 and PC2 with age and covariates in linear mixed-effects models (with both random intercept and random slope).
Table S4. Identification of age-associated and age-varying CpG sites in Rugao Longitudinal Ageing Study.
Table S5. Overlap of age-associated and age-varying CpG sites identified in the present study with those reported in the SATSA cohort (Wang et al., 2018, Epigenomics).
Table S6. Enriched biological pathways for age-varying CpG sites.
Table S7. Enriched biological pathways for age-associated CpG sites.
Table S8. Enriched biological pathways for the 205 CpG sites common to both age-associated and age-varying categories.
Table S9. Correlations between change rates of CpG sites and pace of aging across multiple organ systems in Rugao Longitudinal Ageing Study
Table S10. Top Organ-associated CpG-linked genes implicated in aging mechanisms.
Table S11. Enriched biological pathways for age-varying CpG sites whose change rates were associated with the pace of aging of kidney.
Table S12. Enriched biological pathways for age-varying CpG sites whose change rates were associated with the pace of aging of brain.
Table S13. Enriched biological pathways for age-varying CpG sites whose change rates were associated with the pace of aging of cardiovascular system.
Table S14. Enriched biological pathways for age-varying CpG sites whose change rates were associated with the pace of aging of immune system.
Table S15. Enriched biological pathways for age-varying CpG sites whose change rates were associated with the pace of aging of liver.
Table S16. Enriched biological pathways for age-varying CpG sites whose change rates were associated with the pace of aging of metabolic system.
Table S17. Enriched biological pathways for age-varying CpG sites whose change rates were associated with the pace of aging of musculoskeletal system.
Table S18. Enriched biological pathways for age-varying CpG sites whose change rates were associated with the pace of aging of physical system.

## Sheet: Table S1
Table S1. Phenotypes used to calculate the pace of aging across multiple organ systems in the Rugao Longitudinal Ageing Study.
Variables	Organ systems
Albumin (ALB)	Liver
Alanine aminotransferase (ALT)	Liver
Mean Corpuscular Hemoglobin	Immune
Brain natriuretic peptide (BNP)	Cardiovascular
Calcium	Musculoskeletal
Cholesterol (CHOL)	Metabolic
Mean Corpuscular hemoglobin concentration	Immune
Mean Platelet Volume	Immune
Creatinine (CREA)	Kidney
Hypersensitive C-reactive protein (CRP)	Immune
Cystatin C (Cys C)	Kidney
Eosinophil (EO)	Immune
Plateletcrit	Immune
Platelet Distribution Width	Immune
Platelet Large Cell Ratio	Immune
Homocysteine (HCY)	Immune
High-Density Lipoprotein Cholesterol (HDL-C)	Metabolic
Red Cell Distribution Width	Immune
Hemoglobin	Immune
Low-Density Lipoprotein Cholesterol (LDL-C)	Metabolic
Lymphocyte (LY)	Immune
Monocyte (MO)	Immune
Neutrophilic granulocyte (NE)	Immune
Platelet count (PLT)	Immune
Red blood cell (RBC)	Immune
Triglyceride (TG)	Metabolic
Uric Acid (UA)	Kidney
White blood cell (WBC)	Immune
Body mass index	Musculoskeletal
Hip	Musculoskeletal
Waist	Musculoskeletal
Frailty	Physical
Depression	Brain
Cognition	Brain
Grip strength	Musculoskeletal
Timed Up and Go Test (TUG)	Musculoskeletal
Walk speed (4m or 5m)	Musculoskeletal
P Wave (P)	Cardiovascular
QT Interval (QT)	Cardiovascular
QT Corrected (QTc)	Cardiovascular
Heartrate	Cardiovascular
QRS Duration (QRS )	Cardiovascular
QRS Complex (QRSE)	Cardiovascular
PR Interval (PR)	Cardiovascular
R wave in V5 (RV5)	Cardiovascular
S wave in V1 (SV1)	Cardiovascular

## Sheet: Table S2
Table S2. Characteristics of the 135 participants across three survey waves in the Rugao Longitudinal Ageing Study.
	Overall	Wave 2014	Wave 2017	Wave 2019	P value
	n=405	n=135	n=135	n=135
Age at baseline, years	76.70 (3.62)	74.03 (2.98)	77.03 (2.98)	79.03 (2.98)	<0.001
Sex					1
Male	156 (38.5)	52 (38.5)	52 (38.5)	52 (38.5)
Female	249 (61.5)	83 (61.5)	83 (61.5)	83 (61.5)
Educational Level					1
Illiteracy	204 (50.4)	68 (50.4)	68 (50.4)	68 (50.4)
Literacy	201 (49.6)	67 (49.6)	67 (49.6)	67 (49.6)
Marital Status					0.09
Married	267 (65.9)	98 (72.6)	88 (65.2)	81 (60.0)
Unmarried	138 (34.1)	37 (27.4)	47 (34.8)	54 (40.0)
Smoking Status					0.427
Never smoker	306 (75.6)	99 (73.3)	108 (80.0)	99 (73.3)
Current smoker	57 (14.1)	21 (15.6)	18 (13.3)	18 (13.3)
Quit	42 (10.4)	15 (11.1)	9 ( 6.7)	18 (13.3)
Drinking Status					0.707
Never drinker	273 (67.4)	86 (63.7)	96 (71.1)	91 (67.4)
Current drinker	95 (23.5)	36 (26.7)	29 (21.5)	30 (22.2)
Quit	37 (9.1)	13 (9.6)	10 (7.4)	14 (10.4)
Notes: Categorical variables are described as number (percentage), and continuous variables are described as mean (standard deviation). The P values are generated using chi-squared (χ²) and Kruskal-Wallis test for categorical and continuous variables, respectively.

## Sheet: Table S3
Table S3. Associations of PC1 and PC2 with age and covariates in linear mixed-effects models (with both random intercept and random slope).
	PC1			PC2
	Estimate	Std..Error	P value	Estimate	Std..Error	P value
Age	-9.50368	1.10889	2.45497e-16	79.3112	2.89848	1.10155e-92
Sex-Female (ref. Male)	22.6359	15.4128	0.142737	21.1789	50.6248	0.675923
Smoking-Current (ref. Never smoker)	5.15335	13.372	0.700164	-55.954	35.6462	0.117296
Smoking-Quit (ref. Never smoker)	-5.99569	13.3808	0.654344	4.13408	34.7835	0.905454
Alcohol-Current (ref. Never drinker)	-9.48815	10.3579	0.360219	18.9762	27.5175	0.490854
Alcohol-Quit (ref. Never drinker)	24.4445	14.3566	0.0894294	23.031	37.6173	0.540733
CD8T	3413.89	81.2656	1.22452e-146	360.631	219.486	0.101177
CD4T	1180.76	105.049	1.41732e-25	594.481	285.469	0.0379523
NK	2658.4	44.4667	3.59574e-198	105.951	119.067	0.374102
Bcell	1532.9	229.274	7.98988e-11	-1112.82	614.258	0.0708123
Mono	103.693	151.267	0.493441	935.75	401.804	0.0203774

## Sheet: Table S4
Table S4. Identification of age-associated and age-varying CpG sites in Rugao Longitudinal Ageing Study.
Notes: To identify age-associated and age-varying CpG sites, we implemented a two-step analytical approach. In the first step, we fitted two mixed linear models for each CpG site: Model 1: A mixed linear model with random intercepts, Model 2: A mixed linear model with both random intercepts and random slopes. Both models were adjusted for sex, smoking status, drinking habits and the composition o…
CpGs	Model1_AIC	Model2_AIC	P_compare	P_bon_compare	Age-varying CpGs	Age-associated CpGs	Model 1			Model 2
							Estimates	P	P_bon	Estimates	P	P_bon
cg00000658	-2010.29	-2008.1	0.405625	1	No	Yes	0.00212384	3.10158e-11	2.58421e-05	0.00222954	2.52815e-11	2.10644e-05
cg00000714	-2068.79	-2064.86	0.964542	1	No	Yes	-0.00424587	3.78492e-40	3.15357e-34	-0.00430437	7.27647e-38	6.0627e-32
cg00000924	-1918.12	-1914.12	1	1	No	Yes	-0.00180091	1.97532e-08	0.0164582	-0.00185269	2.38122e-08	0.0198401
cg00001193	-2002.51	-2001.48	0.225949	1	No	Yes	0.00201745	7.97944e-11	6.64842e-05	0.00199607	3.0849e-10	0.000257032
cg00001610	-2362.73	-2358.96	0.894194	1	No	Yes	0.0013313	9.72324e-11	8.10134e-05	0.00135259	2.07371e-10	0.00017278
cg00001810	-1354.89	-1351.25	0.836234	1	No	Yes	0.00450161	3.26884e-10	0.000272357	0.0046341	9.91306e-10	0.000825949
cg00002000	-2972.82	-2969.13	0.858299	1	No	Yes	0.00054786	1.64923e-09	0.00137413	0.000566459	1.78351e-09	0.00148601
cg00002028	-2447.41	-2444.17	0.682138	1	No	Yes	-0.000936012	4.16537e-08	0.0347056	-0.000962903	1.93072e-07	0.160866
cg00002033	-902.618	-926.909	7.18934e-07	0.59901	No	Yes	-0.00804696	6.38854e-12	5.32289e-06	-0.00817572	7.87213e-11	6.559e-05
cg00002426	-2195.29	-2191.67	0.825657	1	No	Yes	0.0017384	1.02001e-11	8.49864e-06	0.0017602	2.60424e-11	2.16984e-05
cg00002590	-1833.44	-1833.33	0.142858	1	No	Yes	0.00472989	8.95819e-30	7.4639e-24	0.00508594	1.44744e-30	1.206e-24
cg00002743	-2358.94	-2355.2	0.878707	1	No	Yes	0.00173185	3.35701e-17	2.79703e-11	0.00176015	5.48372e-17	4.56899e-11
cg00002808	-2508.18	-2510.35	0.0457556	1	No	Yes	0.00109365	2.05063e-10	0.000170857	0.0012101	5.32335e-10	0.000443538
cg00003345	-1816.13	-1823.76	0.00298233	1	No	Yes	-0.00289846	1.00234e-12	8.35142e-07	-0.00292804	5.92871e-12	4.93976e-06
cg00004105	-1736.6	-1737.04	0.108475	1	No	Yes	-0.00507605	2.50748e-28	2.08922e-22	-0.00509344	6.66036e-27	5.54937e-21
cg00004207	-2631.35	-2641.88	0.000697637	1	No	Yes	-0.00126431	7.02994e-17	5.8573e-11	-0.00133239	1.21508e-15	1.0124e-09
cg00004454	-1809.64	-1820.01	0.000757689	1	No	Yes	-0.00249415	1.03106e-09	0.000859074	-0.00273553	4.34838e-09	0.00362304
cg00004771	-2097.61	-2104.73	0.00383713	1	No	Yes	0.00302338	4.85262e-24	4.04317e-18	0.00287923	1.23841e-21	1.03183e-15
cg00004836	-2373.77	-2371.04	0.529758	1	No	Yes	0.001348	2.81768e-11	2.34767e-05	0.00142751	1.73234e-11	1.44337e-05
cg00004996	-1212.61	-1248.63	2.04186e-09	0.00170126	Yes	No	0.0036653	7.75914e-06	1	0.00349866	0.000103218	1
cg00005164	-2383.69	-2382.7	0.221882	1	No	Yes	0.00193164	5.25657e-22	4.37973e-16	0.00225258	3.30278e-25	2.75185e-19
cg00005297	-1555.34	-1553.37	0.363111	1	No	Yes	-0.00414644	1.49196e-14	1.24309e-08	-0.00416163	5.39875e-13	4.4982e-07
cg00005440	-1802.55	-1803.18	0.098749	1	No	Yes	-0.00315305	4.40757e-14	3.67235e-08	-0.00331719	1.83535e-13	1.5292e-07
cg00005502	-2735.61	-2732.56	0.624362	1	No	Yes	0.00100704	7.70525e-15	6.41996e-09	0.00104429	5.64621e-15	4.70439e-09
cg00005549	-1122.41	-1152.85	3.3253e-08	0.0277061	Yes	No	-0.00190887	0.0393805	1	-0.00214381	0.0332679	1
cg00005622	-2636.2	-2634.31	0.346889	1	No	Yes	0.00152073	2.77755e-23	2.31423e-17	0.0014649	1.75906e-21	1.46563e-15
cg00005734	-1882.7	-1879.86	0.560468	1	No	Yes	0.0030756	6.99476e-16	5.82798e-10	0.00312083	8.28673e-15	6.90445e-09
cg00005986	-2124.1	-2121.83	0.421762	1	No	Yes	0.00189637	8.20695e-13	6.83798e-07	0.00202341	1.25974e-12	1.04961e-06
cg00006032	-2616.2	-2613.24	0.59502	1	No	Yes	-0.00157558	1.58699e-23	1.32227e-17	-0.00162103	1.10969e-23	9.24584e-18
cg00006040	-2749.29	-2745.89	0.741115	1	No	Yes	-0.000802987	5.6664e-11	4.72121e-05	-0.000808888	1.92109e-10	0.000160064
cg00006081	-1764.16	-1760.91	0.686177	1	No	Yes	-0.00325393	1.10462e-13	9.20364e-08	-0.00342669	1.66064e-12	1.38364e-06
cg00006609	-2857.7	-2854.32	0.732469	1	No	Yes	0.000564029	5.76036e-08	0.0479949	0.000561355	2.40004e-07	0.199969
cg00007032	-2847.02	-2844.83	0.403901	1	No	Yes	-0.000789033	4.8235e-12	4.01891e-06	-0.000782619	1.40656e-11	1.17193e-05
cg00007205	-1703.1	-1737.63	4.30655e-09	0.00358819	Yes	No	-0.000868862	0.0401442	1	-0.00107177	0.0437921	1
cg00007326	-2647.6	-2645.76	0.33942	1	No	Yes	0.000994848	1.06451e-11	8.86943e-06	0.00102843	1.69154e-11	1.40938e-05
cg00007426	-2727.07	-2723.86	0.674769	1	No	Yes	0.000956938	1.43459e-13	1.19529e-07	0.000999999	1.68484e-13	1.4038e-07
cg00007466	-2731.27	-2727.19	1	1	No	Yes	0.000742509	9.76064e-10	0.000813249	0.000764486	2.23307e-09	0.00186058
cg00007644	-1719.88	-1719.59	0.156512	1	No	Yes	-0.00245819	3.41117e-08	0.0284217	-0.00248833	8.09195e-08	0.0674216
cg00008034	-1807.06	-1803.93	0.646242	1	No	Yes	0.0033572	2.994e-16	2.49458e-10	0.00335407	6.50645e-16	5.42113e-10
cg00008103	-1926.2	-1930.37	0.0168376	1	No	Yes	0.00347048	2.38455e-22	1.98679e-16	0.00395388	1.04936e-23	8.74323e-18
cg00008254	-1622.65	-1624.64	0.0502149	1	No	Yes	-0.00440096	2.64597e-17	2.2046e-11	-0.00450979	4.12114e-16	3.4337e-10
cg00008387	-2969.03	-2965.03	1	1	No	Yes	-0.000779746	1.59488e-17	1.32884e-11	-0.000796206	3.44528e-17	2.87059e-11
cg00008493	-2701.36	-2698.64	0.525289	1	No	Yes	0.000769655	2.70977e-09	0.00225776	0.000778451	3.10116e-09	0.00258386
cg00008621	-2694.93	-2694.35	0.181036	1	No	Yes	0.00101538	2.5192e-14	2.09898e-08	0.00101011	3.71516e-12	3.09544e-06
cg00008737	-2517.49	-2513.61	0.940071	1	No	Yes	0.000943522	5.54437e-09	0.00461953	0.000973121	6.18913e-09	0.00515674
cg00008971	-2260.3	-2257.94	0.4412	1	No	Yes	0.00157278	2.5594e-11	2.13247e-05	0.00165149	5.89114e-11	4.90845e-05
cg00009214	-2768.81	-2766.44	0.442634	1	No	Yes	-0.000659955	5.16408e-09	0.00430268	-0.000667545	3.38572e-08	0.0282096
cg00009714	-1890.69	-1888.07	0.500982	1	No	Yes	0.00280682	5.89372e-14	4.91061e-08	0.00295932	6.13165e-14	5.10885e-08
cg00009737	-2247.96	-2248.72	0.0926065	1	No	Yes	0.00157617	2.34674e-11	1.95529e-05	0.00164609	2.13021e-10	0.000177488
cg00010046	-3578.99	-3575.57	0.745544	1	No	Yes	-0.000249208	4.12769e-09	0.00343916	-0.00025576	6.40339e-09	0.00533526
cg00010242	-1872.64	-1873.96	0.0699434	1	No	Yes	0.00274796	6.57464e-13	5.47794e-07	0.0026714	3.54317e-12	2.95215e-06
cg00010288	-2245.67	-2242.82	0.563172	1	No	Yes	-0.00163176	9.57586e-12	7.97854e-06	-0.00161362	1.59779e-10	0.000133127
cg00010445	-1780.6	-1779.29	0.260429	1	No	Yes	-0.0040097	5.06251e-20	4.21804e-14	-0.00411836	1.58827e-19	1.32334e-13
cg00010654	-1640.91	-1645.6	0.0129851	1	No	Yes	-0.00445238	8.76983e-19	7.30696e-13	-0.00445645	1.4012e-16	1.16747e-10
cg00010664	-3260.07	-3256.22	0.924284	1	No	Yes	0.000380784	1.03402e-08	0.00861538	0.000385316	4.26081e-08	0.0355008
cg00010853	-1253.16	-1259.38	0.00602318	1	No	Yes	-0.00453721	1.8085e-08	0.0150683	-0.00450406	2.04459e-07	0.170354
cg00010890	-2115.51	-2111.55	0.98109	1	No	Yes	0.00160477	3.30254e-10	0.000275165	0.00166327	4.7994e-10	0.000399883
cg00011203	-1739.73	-1734.92	1	1	No	Yes	-0.00386552	7.09795e-18	5.91396e-12	-0.00391858	1.31605e-16	1.09652e-10
cg00011482	-1893.78	-1890.38	0.739945	1	No	Yes	-0.00329316	9.79679e-19	8.16262e-13	-0.00331892	3.54583e-18	2.95436e-12
cg00011578	-2960.58	-2956.87	0.865236	1	No	Yes	-0.000681097	3.5164e-13	2.92984e-07	-0.000704015	4.84426e-13	4.0362e-07
cg00011717	-2670.86	-2667.09	0.890667	1	No	Yes	0.00111079	2.56928e-16	2.1407e-10	0.00112525	4.08356e-16	3.40239e-10
cg00011754	-2714.7	-2712.03	0.513552	1	No	Yes	0.000736727	8.36802e-09	0.00697217	0.000740184	1.25595e-08	0.0104645
cg00011861	-1422.99	-1428.53	0.008471	1	No	Yes	-0.00403725	6.79301e-10	0.000565989	-0.00402499	5.52508e-09	0.00460346
cg00012036	-3196.39	-3192.38	1	1	No	Yes	-0.000371999	3.86254e-08	0.0321824	-0.000381904	5.77908e-08	0.0481509
cg00012168	-2149.51	-2147.93	0.29856	1	No	Yes	0.00190247	1.76184e-12	1.46796e-06	0.00196783	2.16163e-11	1.80106e-05
cg00012698	-2594.45	-2591.74	0.524578	1	No	Yes	0.00104908	6.0827e-12	5.06806e-06	0.00104163	1.26692e-11	1.05559e-05
cg00013006	-2813.11	-2809.99	0.645457	1	No	Yes	0.000722945	9.80128e-11	8.16636e-05	0.000766962	4.66951e-10	0.00038906
cg00013301	-2028.52	-2021.86	1	1	No	Yes	0.00189212	1.03081e-09	0.00085886	0.00190759	1.60721e-09	0.00133911
cg00013369	-2199.55	-2194.45	1	1	No	Yes	0.00150577	1.87888e-09	0.00156547	0.00154738	5.98633e-09	0.00498777
cg00013409	-2428.95	-2428.57	0.164374	1	No	Yes	-0.00115965	9.36548e-10	0.000780325	-0.00121805	3.78177e-09	0.00315095
cg00013543	-2049.94	-2047	0.589594	1	No	Yes	0.00214406	2.79441e-14	2.32829e-08	0.00232305	7.78685e-15	6.48795e-09
cg00014168	-1629.15	-1625.64	0.779499	1	No	Yes	0.0036747	3.58877e-13	2.99014e-07	0.00370453	5.08769e-13	4.23903e-07
cg00014272	-3587.11	-3583.08	1	1	No	Yes	-0.000230619	5.83194e-08	0.0485913	-0.000242988	7.43559e-08	0.0619528
cg00014301	-2897.79	-2893.8	0.995786	1	No	Yes	0.000625145	9.75076e-11	8.12426e-05	0.000641788	1.76583e-10	0.000147128
cg00014377	-1793.72	-1792.52	0.246872	1	No	Yes	-0.00414053	2.83514e-22	2.36222e-16	-0.00425289	8.95207e-21	7.4588e-15
cg00014434	-1401.29	-1410.73	0.00120931	1	No	Yes	-0.00532989	1.37629e-15	1.14672e-09	-0.00554034	2.25393e-14	1.87796e-08
cg00014733	-2822.66	-2821.21	0.279191	1	No	Yes	0.00065045	2.82123e-09	0.00235063	0.00066891	8.87654e-09	0.00739587
cg00014748	-2026.86	-2023.39	0.769425	1	No	Yes	0.00324383	3.65968e-24	3.04922e-18	0.00339984	1.77715e-24	1.48071e-18
cg00014893	-2948.95	-2942.89	1	1	No	Yes	0.000528826	5.69239e-08	0.0474286	0.000549988	9.0612e-08	0.0754973
cg00015024	-2573.8	-2570.78	0.614745	1	No	Yes	-0.000893278	6.40144e-09	0.00533364	-0.00091817	8.17155e-09	0.00680848
cg00015058	-2572.39	-2575.64	0.0266323	1	No	Yes	-0.000879567	3.17882e-08	0.0264857	-0.000885138	7.70908e-07	0.642316
cg00015603	-2625.98	-2622.11	0.937007	1	No	Yes	0.00109248	2.69783e-14	2.24781e-08	0.00110277	6.80099e-14	5.66654e-08
cg00015629	-1730.35	-1740.2	0.000980528	1	No	Yes	-0.00417803	4.52055e-20	3.76649e-14	-0.00434731	6.88175e-18	5.73382e-12
cg00015699	-2355.62	-2353.34	0.421616	1	No	Yes	0.00148702	4.53247e-13	3.77642e-07	0.00156946	4.07723e-13	3.39712e-07
cg00015791	-1900.27	-1906.18	0.00703568	1	No	Yes	-0.00236213	5.8775e-11	4.89709e-05	-0.00242386	2.73198e-10	0.000227627
cg00016127	-2452.66	-2451.39	0.256029	1	No	Yes	0.00101818	1.96086e-08	0.0163378	0.000984076	2.59518e-07	0.216228
cg00016841	-3330.28	-3327.34	0.588676	1	No	Yes	-0.000451266	2.33604e-14	1.94638e-08	-0.000456411	4.42588e-14	3.68761e-08
cg00016913	-1477.17	-1475.94	0.249255	1	No	Yes	-0.00412722	1.11288e-11	9.27247e-06	-0.00422861	1.77644e-11	1.48012e-05
cg00017203	-2395.07	-2391.08	0.993376	1	No	Yes	0.00129229	1.85781e-11	1.54792e-05	0.00135677	1.1643e-11	9.70083e-06
cg00017595	-2726.75	-2723.47	0.699339	1	No	Yes	0.000957916	3.97667e-13	3.31333e-07	0.00103926	8.74321e-13	7.28478e-07
cg00017970	-1361.99	-1365.42	0.0243363	1	No	Yes	-0.00505207	9.23979e-14	7.69853e-08	-0.00519627	9.45495e-12	7.8778e-06
cg00018107	-2645.38	-2642.56	0.554564	1	No	Yes	0.00110915	2.38358e-14	1.98598e-08	0.0011329	8.5035e-13	7.08505e-07
cg00018229	-3012.95	-3006.37	1	1	No	Yes	-0.000476699	5.40476e-08	0.0450321	-0.000486759	1.3528e-07	0.112715
cg00018845	-1850.16	-1845.73	1	1	No	Yes	-0.00298121	3.55729e-14	2.96391e-08	-0.00312616	1.88135e-13	1.56753e-07
cg00019091	-1513.7	-1509.7	1	1	No	Yes	0.00312778	3.63977e-09	0.00303263	0.00318906	3.8358e-09	0.00319596
cg00019377	-2875.88	-2872.07	0.908657	1	No	Yes	-0.00132818	1.10283e-30	9.18873e-25	-0.00134878	2.96461e-29	2.47009e-23
cg00019458	-2772.85	-2770.14	0.523355	1	No	Yes	0.000810471	4.69612e-11	3.91277e-05	0.000853549	1.49583e-10	0.000124632
cg00019553	-2424.15	-2417.51	1	1	No	Yes	0.0013492	2.72426e-12	2.26983e-06	0.0013706	6.4772e-12	5.39676e-06
cg00020348	-2157.06	-2152.32	1	1	No	Yes	0.00151378	8.81591e-09	0.00734535	0.00150772	2.07909e-08	0.0173228
cg00020446	-2353.79	-2352.4	0.270525	1	No	Yes	0.00148535	1.63932e-12	1.36587e-06	0.00152152	4.48907e-11	3.74026e-05
cg00020450	-2123.76	-2124.02	0.118876	1	No	Yes	0.00190043	1.00739e-11	8.39351e-06	0.00190938	6.9432e-10	0.000578502
cg00020799	-2540.97	-2537.11	0.930426	1	No	Yes	0.000889241	5.19353e-08	0.0432722	0.000910918	1.51623e-07	0.126331
cg00021023	-2262.58	-2259.37	0.674153	1	No	Yes	0.00154279	2.0927e-12	1.74362e-06	0.00167076	1.1852e-12	9.87502e-07
cg00021028	-3258.03	-3254.27	0.888438	1	No	Yes	-0.000350577	1.59522e-08	0.0132913	-0.000358368	2.52353e-08	0.0210259
cg00021123	-2624.37	-2620.77	0.819944	1	No	Yes	0.000978785	4.29719e-11	3.58038e-05	0.00100995	3.7582e-10	0.000313131
cg00021157	-1424.61	-1426.43	0.0547058	1	No	Yes	-0.00470412	6.71271e-14	5.59298e-08	-0.00477681	1.81943e-12	1.51594e-06
cg00021325	-1724.05	-1724.37	0.115819	1	No	Yes	-0.00432853	1.71005e-22	1.4248e-16	-0.00432842	1.74364e-21	1.45279e-15
cg00021600	-606.041	-633.331	1.60489e-07	0.133718	No	Yes	0.0135242	4.90386e-14	4.08586e-08	0.0141601	7.43838e-13	6.1976e-07
cg00021837	-2071.55	-2067.56	0.998552	1	No	Yes	0.00169099	2.19326e-09	0.00182741	0.00172791	2.3388e-09	0.00194867
cg00021895	-1819.09	-1817.58	0.287609	1	No	Yes	-0.00372947	3.32392e-20	2.76946e-14	-0.00373752	2.01499e-19	1.67888e-13
cg00022059	-3832.87	-3828.93	0.971768	1	No	Yes	0.00017852	5.14072e-09	0.00428321	0.000180083	9.6415e-09	0.00803323
cg00022235	-2502.76	-2499.69	0.630692	1	No	Yes	0.0009326	2.47033e-08	0.0205826	0.000980251	4.43035e-08	0.0369133
cg00022308	-3366.91	-3363.88	0.617575	1	No	Yes	-0.000374303	2.50184e-11	2.08452e-05	-0.000404615	1.12718e-11	9.39159e-06
cg00022606	-2436.09	-2432.46	0.82967	1	No	Yes	-0.00125938	2.40323e-13	2.00235e-07	-0.00138638	5.53121e-14	4.60857e-08
cg00022866	-1518.97	-1524.76	0.00750864	1	No	Yes	-0.00380732	2.20602e-11	1.83804e-05	-0.00376479	2.04118e-10	0.000170069
cg00023001	-3357.22	-3353.8	0.747597	1	No	Yes	-0.000321538	4.16905e-08	0.0347363	-0.000317404	1.31581e-07	0.109632
cg00023003	-1390.73	-1387.71	0.611132	1	No	Yes	0.00763146	2.83826e-26	2.36482e-20	0.00780317	3.78236e-25	3.15143e-19
cg00023197	-1928.19	-1926.44	0.323591	1	No	Yes	-0.00377094	1.16283e-24	9.68865e-19	-0.00396898	8.95678e-23	7.46273e-17
cg00023231	-1930.6	-1926.4	1	1	No	Yes	-0.0022163	2.64572e-10	0.00022044	-0.0023682	2.34229e-10	0.000195158
cg00023648	-2778.57	-2774.76	0.906697	1	No	Yes	0.000798656	2.30998e-11	1.92466e-05	0.000793002	1.54866e-10	0.000129034
cg00023826	-2767.72	-2763.82	0.949722	1	No	Yes	0.000722671	1.04716e-09	0.000872484	0.000737489	1.41327e-09	0.00117753
cg00024170	-2818.84	-2815.69	0.653648	1	No	Yes	0.000609426	1.52851e-08	0.0127354	0.000636322	3.88592e-08	0.0323772
cg00024377	-1350.64	-1357.6	0.00417456	1	No	Yes	-0.00471108	1.72472e-11	1.43703e-05	-0.00480612	4.73045e-10	0.000394138
cg00024456	-2376.71	-2371.05	1	1	No	Yes	0.00129127	2.17205e-10	0.000180974	0.00132463	3.13985e-10	0.00026161
cg00024722	-2573.49	-2576.36	0.0322586	1	No	Yes	-0.00121986	3.29493e-14	2.74532e-08	-0.00122283	3.01713e-13	2.51385e-07
cg00024792	-2105.43	-2101.7	0.875249	1	No	Yes	-0.00178483	1.79013e-10	0.000149152	-0.00182378	6.14226e-10	0.000511769
cg00025211	-1835.42	-1831.89	0.792531	1	No	Yes	-0.00450339	7.19215e-28	5.99245e-22	-0.00452168	4.33205e-26	3.60943e-20
cg00025331	-2919.49	-2915.49	1	1	No	Yes	0.000527144	1.49004e-08	0.0124149	0.000555222	1.48675e-08	0.0123875
cg00025357	-2805.41	-2811.82	0.0054919	1	No	Yes	-0.000769818	1.41051e-10	0.000117523	-0.000754118	6.88881e-10	0.00057397
cg00025680	-1333.24	-1330.57	0.515027	1	No	Yes	-0.00410805	1.3942e-09	0.00116163	-0.00412172	2.07401e-09	0.00172805
cg00025751	-2351.23	-2348.05	0.66367	1	No	Yes	0.0011803	9.0214e-09	0.00751656	0.00118156	3.06295e-08	0.0255203
cg00025877	-3099.23	-3095.53	0.858992	1	No	Yes	-0.000467179	1.56742e-09	0.00130597	-0.000471243	2.07178e-09	0.00172619
cg00026030	-3137.02	-3133.02	1	1	No	Yes	-0.000628188	5.41491e-17	4.51166e-11	-0.000649875	4.92858e-17	4.10646e-11
cg00026141	-1789.03	-1785.51	0.78828	1	No	Yes	0.00233229	2.14744e-08	0.0178923	0.00231543	8.02297e-08	0.0668468
cg00026412	-2658.55	-2654.85	0.860395	1	No	Yes	0.000862192	6.64964e-11	5.54043e-05	0.000867952	1.72591e-10	0.000143802
cg00026457	-3636.3	-3634.32	0.362594	1	No	Yes	0.000217193	3.34542e-08	0.0278738	0.000218786	5.48578e-08	0.0457071
cg00026472	-1965.76	-1961.76	0.995765	1	No	Yes	-0.00232039	1.77212e-12	1.47652e-06	-0.00237635	5.07411e-12	4.22771e-06
cg00026474	-1700.21	-1694.23	1	1	No	Yes	-0.00389626	3.46732e-16	2.88895e-10	-0.00393437	3.09389e-15	2.57781e-09
cg00026891	-1787.14	-1784.65	0.47174	1	No	Yes	-0.00432865	4.35591e-23	3.62931e-17	-0.00448551	8.84824e-21	7.3723e-15
cg00026974	-2298.49	-2295.12	0.729251	1	No	Yes	-0.00214213	9.48257e-21	7.90081e-15	-0.0022105	1.37769e-20	1.14788e-14
cg00027400	-1756.17	-1752.59	0.810787	1	No	Yes	-0.0032841	1.11589e-13	9.29749e-08	-0.00332212	3.17848e-13	2.64829e-07
cg00027662	-2500.36	-2498.75	0.30258	1	No	Yes	0.000922057	2.19572e-08	0.0182946	0.000891733	2.29148e-07	0.190924
cg00027842	-1971.72	-1967.71	1	1	No	Yes	0.00224006	2.47584e-13	2.06285e-07	0.00256588	5.12818e-15	4.27276e-09
cg00027940	-1821.6	-1821.45	0.145639	1	No	Yes	-0.00311545	1.84499e-14	1.53723e-08	-0.00312835	1.43139e-13	1.19262e-07
cg00028013	-1518.96	-1519.24	0.117569	1	No	Yes	-0.0041461	8.67739e-13	7.22994e-07	-0.00409812	7.70263e-12	6.41778e-06
cg00028184	-2296.1	-2298.89	0.0335615	1	No	Yes	-0.00141489	2.99677e-10	0.000249689	-0.00135039	3.38075e-09	0.00281682
cg00028232	-1355.18	-1351.59	0.817174	1	No	Yes	0.00441699	2.55264e-11	2.12684e-05	0.00462475	4.61371e-11	3.84411e-05
cg00028251	-1726.79	-1722.86	0.966663	1	No	Yes	0.00276473	2.37531e-11	1.97909e-05	0.003045	3.22041e-12	2.68322e-06
cg00028336	-2837.1	-2837.99	0.0863949	1	No	Yes	0.00079914	1.48417e-12	1.2366e-06	0.000816374	6.69714e-12	5.58001e-06
cg00028487	-3177.25	-3173.35	0.953013	1	No	Yes	-0.000529455	3.22489e-13	2.68696e-07	-0.000533743	5.82326e-13	4.8519e-07
cg00028595	-2559.77	-2555.76	1	1	No	Yes	0.000965788	1.90234e-10	0.000158502	0.00106226	1.27042e-10	0.000105851
cg00028749	-3276.57	-3273.02	0.796221	1	No	Yes	-0.000333641	2.30466e-08	0.0192023	-0.000374517	6.62836e-09	0.0055227
cg00028829	-3144.41	-3141.21	0.671345	1	No	Yes	-0.000531484	7.82087e-13	6.51629e-07	-0.000532138	2.52662e-12	2.10516e-06
cg00029229	-1714.81	-1714.68	0.144862	1	No	Yes	-0.00270114	4.16186e-09	0.00346763	-0.00273968	1.17199e-08	0.00976491
cg00029256	-2369.96	-2371.86	0.0523461	1	No	Yes	0.00121079	2.83356e-09	0.0023609	0.00125533	7.66918e-08	0.0638991
cg00029397	-3095.54	-3091.54	0.999255	1	No	Yes	-0.000518494	8.53645e-11	7.11251e-05	-0.000550597	5.78043e-11	4.81621e-05
cg00029451	-1902.1	-1898.74	0.722993	1	No	Yes	-0.00321936	7.57364e-18	6.3103e-12	-0.00328168	3.5181e-17	2.93125e-11
cg00029597	-1797.75	-1794.6	0.654079	1	No	Yes	0.00365089	1.77887e-19	1.48214e-13	0.00420722	4.1618e-22	3.46758e-16
cg00030117	-343.566	-384.417	1.82276e-10	0.000151871	Yes	Yes	0.0167807	1.62013e-13	1.34988e-07	0.0165161	1.04185e-10	8.68061e-05
cg00030296	-1930.93	-1924.27	1	1	No	Yes	-0.00206503	1.32817e-09	0.00110662	-0.00219636	1.14567e-09	0.000954564
cg00030420	-1641.99	-1641.45	0.176993	1	No	Yes	0.00335414	1.43801e-11	1.19814e-05	0.00337887	4.33387e-11	3.61095e-05
cg00030774	-1979.63	-1979.18	0.169427	1	No	Yes	-0.00370407	1.41269e-26	1.17704e-20	-0.00372785	1.79524e-25	1.49578e-19
cg00031059	-2681.18	-2678.86	0.432699	1	No	Yes	0.00100113	8.86423e-13	7.38561e-07	0.000972837	1.39096e-11	1.15894e-05
cg00031443	-2189.83	-2188.74	0.234162	1	No	Yes	-0.00139654	2.2218e-08	0.0185118	-0.00147919	1.3282e-08	0.0110665
cg00031708	-2811.19	-2810.02	0.243173	1	No	Yes	0.000808209	3.39599e-12	2.82951e-06	0.000810583	2.81947e-11	2.34916e-05
cg00031823	-1690.95	-1703.59	0.00024384	1	No	Yes	-0.00383213	1.72145e-15	1.4343e-09	-0.00412166	1.63989e-15	1.36635e-09
cg00032173	-3184.63	-3180.63	1	1	No	Yes	0.000360669	5.78495e-08	0.0481998	0.000375642	5.93729e-08	0.0494691
cg00032227	-3020.62	-3016.62	0.999397	1	No	Yes	-0.000486431	4.95362e-09	0.00412732	-0.000500175	9.14476e-09	0.00761935
cg00032366	-2067.37	-2064.63	0.531716	1	No	Yes	-0.00319903	5.99543e-25	4.99535e-19	-0.00329376	2.17257e-24	1.81017e-18
cg00032458	-2067.02	-2060.06	1	1	No	Yes	0.00195119	6.77558e-11	5.64537e-05	0.00200395	7.45143e-11	6.20848e-05
cg00032576	-3461.62	-3458.04	0.808548	1	No	Yes	0.000302034	7.54166e-10	0.000628365	0.000305529	9.50128e-10	0.00079164
cg00032703	-1778.66	-1778.21	0.168731	1	No	Yes	-0.00309358	3.89356e-13	3.24409e-07	-0.00321616	2.07954e-12	1.73265e-06
cg00032716	-2498.1	-2494.63	0.766915	1	No	Yes	0.000981678	1.59521e-09	0.00132912	0.0010543	2.55992e-09	0.00213291
cg00032956	-1820.14	-1840.19	5.99617e-06	1	No	Yes	-0.00362231	1.16409e-18	9.6991e-13	-0.00368347	6.85031e-17	5.70763e-11
cg00033396	-2192.14	-2188.14	1	1	No	Yes	0.00193918	2.66706e-16	2.22218e-10	0.00211477	4.6407e-17	3.8666e-11
cg00033584	-1545.74	-1543.46	0.422935	1	No	Yes	0.00430542	4.15893e-16	3.46519e-10	0.00493142	1.63369e-17	1.36118e-11
cg00034130	-2847.3	-2843.63	0.849597	1	No	Yes	-0.000618524	2.15383e-09	0.00179456	-0.000684649	4.32063e-10	0.000359992
cg00034221	-2930.22	-2930.53	0.115721	1	No	Yes	0.000571093	4.52886e-09	0.00377342	0.000631707	1.11167e-08	0.00926239
cg00034425	-3394.12	-3394.89	0.0921734	1	No	Yes	0.000352212	3.74731e-11	3.12223e-05	0.000354614	2.5765e-10	0.000214672
cg00034559	-1349.49	-1392.74	5.47964e-11	4.5656e-05	Yes	No	-0.00116707	0.0844011	1	-0.000996507	0.192311	1
cg00034769	-1604.09	-1604.83	0.0935847	1	No	Yes	-0.00438333	2.48985e-17	2.07453e-11	-0.00442898	2.28655e-16	1.90514e-10
cg00034823	-2778.57	-2774.8	0.888438	1	No	Yes	0.000796534	6.12426e-11	5.10269e-05	0.00080819	1.95431e-10	0.000162831
cg00035452	-2573.93	-2570.31	0.827115	1	No	Yes	0.00106419	5.12373e-13	4.26905e-07	0.00113209	3.14889e-13	2.62364e-07
cg00035505	-2054.72	-2051.54	0.662136	1	No	Yes	-0.00202647	2.55472e-11	2.12857e-05	-0.00208676	1.4798e-10	0.000123296
cg00035623	-3599.05	-3596.62	0.455822	1	No	Yes	-0.000270531	6.29579e-11	5.24561e-05	-0.000268006	2.9256e-10	0.000243759
cg00035945	-3348.89	-3345.77	0.644293	1	No	Yes	-0.000340688	6.38535e-09	0.00532023	-0.000336162	2.46052e-08	0.0205009
cg00035969	-2874.64	-2873.45	0.245361	1	No	Yes	-0.000790014	4.03749e-13	3.36401e-07	-0.000822618	3.1433e-12	2.61898e-06
cg00036440	-3345.12	-3342.18	0.589848	1	No	Yes	-0.000392737	7.79442e-12	6.49425e-06	-0.000426222	5.1938e-12	4.32744e-06
cg00036614	-2603.18	-2599.99	0.668795	1	No	Yes	0.000898913	2.65248e-09	0.00221003	0.000920244	1.13081e-08	0.00942181
cg00036664	-2363.19	-2359.54	0.839667	1	No	Yes	-0.00145213	1.54537e-12	1.28759e-06	-0.00147557	4.71879e-12	3.93166e-06
cg00036976	-1892.7	-1889.24	0.763534	1	No	Yes	-0.00258841	1.52276e-12	1.26875e-06	-0.00285692	1.62177e-12	1.35124e-06
cg00036984	-2601.1	-2597.53	0.808019	1	No	Yes	0.00176032	4.61067e-28	3.84158e-22	0.00176584	2.60867e-27	2.17353e-21
cg00037013	-1668.67	-1665.91	0.538805	1	No	Yes	-0.00350018	1.61337e-13	1.34425e-07	-0.00355347	5.99817e-13	4.99763e-07
cg00037035	-1801.4	-1794.94	1	1	No	Yes	0.00352925	5.42883e-17	4.52326e-11	0.00358357	1.78553e-16	1.48769e-10
cg00037131	-1638.33	-1641.96	0.0220912	1	No	Yes	-0.00322095	1.01686e-10	8.47244e-05	-0.0032566	1.1576e-09	0.000964502
cg00037441	-1711.57	-1708.46	0.642824	1	No	Yes	-0.00251782	4.32489e-08	0.0360347	-0.0025611	9.15056e-08	0.0762418
cg00037535	-1761.56	-1758.92	0.505914	1	No	Yes	0.00275662	1.92259e-11	1.60189e-05	0.00300006	6.74931e-12	5.62348e-06
cg00037755	-2947.26	-2944.43	0.557061	1	No	Yes	0.000641993	3.13352e-11	2.61082e-05	0.000644743	1.21048e-10	0.000100856
cg00037791	-2004.55	-2001.07	0.77071	1	No	Yes	0.00169725	1.01915e-08	0.00849145	0.00171445	2.41269e-08	0.0201024
cg00037940	-3307.96	-3303.95	1	1	No	Yes	0.000319604	5.16239e-08	0.0430127	0.000328367	8.93565e-08	0.0744512
cg00038167	-2366.41	-2362.49	0.964851	1	No	Yes	0.00122559	2.51053e-09	0.00209176	0.00124778	5.07758e-09	0.00423061
cg00038233	-1799.65	-1795.65	1	1	No	Yes	0.00277551	2.70642e-13	2.25497e-07	0.0029674	6.37156e-14	5.30874e-08
cg00038623	-1641.87	-1640.45	0.274621	1	No	Yes	0.00697866	1.93761e-37	1.6144e-31	0.00718982	6.97742e-37	5.81354e-31
cg00038688	-2639.54	-2635.5	1	1	No	Yes	0.00113628	1.35535e-14	1.12927e-08	0.00115315	2.32505e-14	1.93721e-08
cg00039129	-2639.58	-2636.54	0.619581	1	No	Yes	0.00116892	8.16646e-16	6.80424e-10	0.00117654	2.70562e-15	2.2543e-09
cg00039142	-1947.58	-1947.5	0.141284	1	No	Yes	-0.00227815	4.09811e-11	3.41451e-05	-0.00239063	1.03044e-10	8.58552e-05
cg00039177	-2614.48	-2610.86	0.82661	1	No	Yes	-0.000768454	1.64601e-08	0.0137144	-0.000821844	1.01765e-08	0.00847895
cg00039452	-2263.03	-2260.76	0.421184	1	No	Yes	0.00205581	1.73749e-19	1.44766e-13	0.0022276	7.9855e-19	6.65346e-13
cg00039936	-1979.93	-1975.92	1	1	No	Yes	0.00181207	6.16548e-09	0.00513704	0.00188444	8.23359e-09	0.00686017
cg00039945	-1685.97	-1695.89	0.000947871	1	No	Yes	-0.0030193	2.2882e-10	0.000190651	-0.0030322	1.8195e-09	0.001516
cg00040278	-1513.92	-1515.54	0.0603805	1	No	Yes	-0.00491579	3.26018e-18	2.71636e-12	-0.00497753	5.55074e-17	4.62484e-11
cg00040288	-2243.65	-2236.77	1	1	No	Yes	0.00165533	3.28384e-12	2.73607e-06	0.00167333	1.06389e-11	8.86424e-06
cg00040322	-2796.05	-2792.25	0.904974	1	No	Yes	0.000711143	1.21211e-09	0.00100992	0.000738101	1.64392e-09	0.0013697
cg00040393	-2815.02	-2814.6	0.166547	1	No	Yes	0.000680669	8.31623e-10	0.000692903	0.000730425	6.16733e-10	0.000513857
cg00040423	-3058.37	-3054.37	1	1	No	Yes	-0.00048094	1.24874e-09	0.00104044	-0.000512168	8.56711e-10	0.000713806
cg00040446	-2068.6	-2066.08	0.476185	1	No	Yes	-0.00157764	1.09348e-08	0.0091108	-0.00163245	2.82297e-08	0.0235208
cg00040575	-1746.03	-1747.07	0.0802656	1	No	Yes	-0.00525299	1.36219e-30	1.13497e-24	-0.00529212	8.81257e-29	7.34257e-23
cg00040688	-2422.8	-2419.27	0.788272	1	No	Yes	0.0013658	1.09786e-14	9.14729e-09	0.00149944	9.83439e-15	8.19394e-09
cg00041368	-3035.89	-3032.01	0.942367	1	No	Yes	0.000449681	5.31237e-08	0.0442623	0.000473747	3.95689e-08	0.0329685
cg00041641	-1611.63	-1610.29	0.264392	1	No	Yes	0.00486855	3.08998e-21	2.57455e-15	0.0054059	6.78567e-23	5.65377e-17
cg00041872	-2462.3	-2457.7	1	1	No	Yes	-0.00162897	3.4804e-18	2.89984e-12	-0.00162276	3.80075e-17	3.16676e-11
cg00041901	-3968.9	-3965.72	0.664377	1	No	Yes	-0.000145829	2.07268e-08	0.0172694	-0.000148459	4.64008e-08	0.0386608
cg00041935	-1763.64	-1777.47	0.000134855	1	No	Yes	0.00284665	1.96779e-11	1.63955e-05	0.00294181	3.85401e-10	0.000321113
cg00042079	-1828.14	-1830.14	0.0499516	1	No	Yes	0.00247077	4.74247e-10	0.00039514	0.00250887	2.48513e-08	0.0207059
cg00042080	-2356.88	-2353.52	0.725956	1	No	Yes	0.00139854	1.84077e-11	1.53372e-05	0.00146242	1.38667e-10	0.000115537
cg00042186	-1694.21	-1692.38	0.338069	1	No	Yes	-0.00373051	3.09072e-15	2.57517e-09	-0.00384408	4.11506e-13	3.42864e-07
cg00042205	-2666.45	-2667.92	0.0650544	1	No	Yes	0.000841529	2.59173e-10	0.000215941	0.000961459	4.51815e-11	3.76449e-05
cg00042254	-2097.84	-2093.89	0.978447	1	No	Yes	0.00159892	9.59395e-10	0.000799361	0.00168578	5.83585e-10	0.000486239
cg00042654	-1798.09	-1804.62	0.00518657	1	No	Yes	-0.00305962	1.45741e-13	1.2143e-07	-0.00317186	1.03867e-12	8.65414e-07
cg00043076	-2217.07	-2213.1	0.985389	1	No	Yes	0.00144984	2.09872e-09	0.00174864	0.00145761	2.74807e-09	0.00228967
cg00043564	-1584.77	-1588.83	0.0178061	1	No	Yes	-0.00301755	1.00712e-08	0.00839125	-0.0030808	2.01598e-08	0.016797
cg00043673	-1984.31	-1988.74	0.0147953	1	No	Yes	-0.00333425	1.44317e-22	1.20244e-16	-0.00344149	6.62336e-22	5.51854e-16
cg00043790	-2072.02	-2067.5	1	1	No	Yes	0.00178167	1.56088e-09	0.00130051	0.00176081	2.73469e-08	0.0227852
cg00044050	-1557.92	-1553.92	0.997229	1	No	Yes	-0.00319483	9.71506e-09	0.00809452	-0.00320419	1.37325e-08	0.0114418
cg00044210	-2422.19	-2425.36	0.0277835	1	No	Yes	0.00106991	2.2753e-08	0.0189577	0.00109245	4.10831e-08	0.0342302
cg00044245	-1850.7	-1846.68	1	1	No	Yes	-0.0027198	3.42989e-12	2.85776e-06	-0.0027657	2.54447e-11	2.12004e-05
cg00044318	-2339.28	-2337.38	0.349873	1	No	Yes	0.00131884	1.12176e-10	9.34644e-05	0.00142143	6.37735e-11	5.31356e-05
cg00044323	-2461.71	-2457.64	1	1	No	Yes	0.000961599	1.08055e-08	0.00900306	0.000990281	2.25831e-08	0.018816
cg00044440	-2675.55	-2672.05	0.778579	1	No	Yes	0.00178523	9.24168e-33	7.7001e-27	0.00182417	7.3291e-32	6.10655e-26
cg00044448	-1969.11	-1967.91	0.247062	1	No	Yes	-0.00348378	2.55811e-23	2.1314e-17	-0.00371912	1.51136e-22	1.25925e-16
cg00044466	-1888.2	-1890.73	0.0380909	1	No	Yes	-0.00292071	3.00938e-15	2.5074e-09	-0.00294984	4.16299e-13	3.46858e-07
cg00044488	-2502.35	-2496.56	1	1	No	Yes	-0.000972969	2.02485e-08	0.0168709	-0.00098629	5.62617e-08	0.0468768
cg00044638	-3119.48	-3115.18	1	1	No	Yes	0.000470303	7.98025e-10	0.000664909	0.00048896	7.80618e-10	0.000650405
cg00045025	-2213.7	-2210.51	0.668818	1	No	Yes	0.00158217	1.16278e-10	9.68821e-05	0.00162781	2.29498e-10	0.000191217
cg00045748	-2722.94	-2716.2	1	1	No	Yes	0.000879334	2.50617e-11	2.08812e-05	0.000886228	4.26187e-11	3.55096e-05
cg00046432	-2210.08	-2206.84	0.685833	1	No	Yes	0.00154299	2.79166e-10	0.000232599	0.0016101	2.3533e-10	0.000196075
cg00046537	-2886.26	-2882.94	0.709538	1	No	Yes	-0.00073625	1.28131e-11	1.06758e-05	-0.00073913	1.53684e-10	0.000128049
cg00046802	-2133.27	-2129.13	1	1	No	Yes	0.00179309	1.00018e-11	8.33339e-06	0.00185509	1.8215e-11	1.51766e-05
cg00046877	-1732.55	-1736.61	0.0177893	1	No	Yes	-0.00559731	2.47843e-31	2.06501e-25	-0.00573247	5.002e-30	4.16763e-24
cg00046977	-1900.82	-1898.7	0.39097	1	No	Yes	0.00280943	2.46295e-14	2.05211e-08	0.00287707	6.74962e-14	5.62373e-08
cg00047030	-1720.76	-1713.72	1	1	No	Yes	0.00237193	4.69129e-08	0.0390875	0.00244002	8.16404e-08	0.0680222
cg00047050	-2458.74	-2455.89	0.563174	1	No	Yes	-0.00126946	4.73499e-12	3.94516e-06	-0.00126283	1.72788e-11	1.43966e-05
cg00047079	-1717.26	-1716.42	0.205491	1	No	Yes	0.00491137	7.79962e-25	6.49859e-19	0.00527261	1.3954e-25	1.16264e-19
cg00047162	-1635.67	-1638.4	0.0345199	1	No	Yes	-0.00362325	1.37888e-13	1.14887e-07	-0.00379627	1.45528e-12	1.21253e-06
cg00047185	-1454.58	-1450.76	0.913415	1	No	Yes	0.00408942	9.82642e-12	8.18731e-06	0.00426834	6.16755e-12	5.13876e-06
cg00047469	-3116.94	-3112.94	1	1	No	Yes	-0.000538562	5.60083e-13	4.66657e-07	-0.000555798	8.48835e-13	7.07243e-07
cg00047657	-1438.47	-1434.48	0.994296	1	No	Yes	0.00415557	2.0799e-12	1.73296e-06	0.00455343	3.17948e-13	2.64912e-07
cg00047843	-1635.71	-1636	0.116862	1	No	Yes	0.00579095	1.78295e-28	1.48554e-22	0.00672927	9.46461e-32	7.88585e-26
cg00048066	-3047.42	-3046.18	0.251614	1	No	Yes	0.000532326	3.37737e-10	0.0002814	0.000567431	9.21471e-10	0.000767763
cg00048078	-2863.86	-2861	0.565521	1	No	Yes	0.000646962	9.51118e-10	0.000792465	0.000671887	2.27642e-09	0.0018967
cg00048079	-2038.94	-2039.36	0.110028	1	No	Yes	0.00177699	7.75359e-09	0.00646024	0.00180947	3.63876e-08	0.0303179
cg00048178	-2719.78	-2715.78	1	1	No	Yes	-0.000644847	5.68072e-08	0.0473313	-0.000666788	4.73338e-08	0.0394382
cg00048436	-1700.06	-1694.13	1	1	No	Yes	-0.00481892	4.39444e-23	3.66142e-17	-0.00495586	9.5125e-22	7.92575e-16
cg00048746	-3099.54	-3095.7	0.92269	1	No	Yes	-0.000501931	6.72275e-11	5.60135e-05	-0.00053438	4.66158e-11	3.884e-05
cg00048759	-1555.34	-1553.78	0.295248	1	No	Yes	0.00305214	2.80231e-08	0.0233487	0.00292963	4.50405e-07	0.375275
cg00049253	-3260.59	-3257.37	0.67407	1	No	Yes	-0.000386597	6.91794e-10	0.000576398	-0.000395431	8.90628e-10	0.000742065
cg00049582	-2609.84	-2605.89	0.973204	1	No	Yes	0.001434	1.88209e-20	1.56815e-14	0.00149475	4.40173e-20	3.66749e-14
cg00049883	-1517.43	-1512.01	1	1	No	Yes	-0.0031146	4.20964e-08	0.0350744	-0.00315906	5.6197e-08	0.046823
cg00050224	-3503.34	-3500.31	0.613887	1	No	Yes	0.000309568	2.83459e-11	2.36176e-05	0.000314646	8.17362e-11	6.81021e-05
cg00050375	-2590.92	-2587.07	0.928396	1	No	Yes	0.00130897	1.90162e-17	1.58442e-11	0.00135842	1.72356e-17	1.43606e-11
cg00050692	-1818.59	-1814.55	1	1	No	Yes	-0.00243697	1.2181e-09	0.00101491	-0.00246498	3.15428e-09	0.00262812
cg00050703	-2623.58	-2623.78	0.122913	1	No	Yes	0.000885659	1.82878e-09	0.00152373	0.000868502	1.78078e-08	0.0148373
cg00050792	-2966.63	-2963.23	0.740342	1	No	Yes	0.000826863	1.50546e-16	1.25434e-10	0.00087885	2.08268e-15	1.73527e-09
cg00051022	-2555.22	-2552.89	0.434335	1	No	Yes	0.00110199	1.31548e-11	1.09605e-05	0.00111824	5.07648e-11	4.22968e-05
cg00051510	-1827.55	-1824.43	0.645652	1	No	Yes	0.00225848	2.37556e-09	0.0019793	0.00246493	1.64131e-09	0.00136753
cg00051629	-2270.49	-2266.67	0.917819	1	No	Yes	0.0014131	3.82046e-11	3.18318e-05	0.00145652	6.02133e-11	5.01693e-05
cg00051782	-3127.41	-3123.9	0.786066	1	No	Yes	-0.000512706	4.21518e-12	3.51206e-06	-0.000528386	4.17913e-12	3.48202e-06
cg00051818	-2508.29	-2504.46	0.922623	1	No	Yes	0.00114444	1.51178e-11	1.25961e-05	0.00114447	4.23368e-11	3.52748e-05
cg00052459	-3357.78	-3353.78	1	1	No	Yes	0.000300536	5.36279e-08	0.0446824	0.000307439	1.16885e-07	0.0973879
cg00052772	-1788.87	-1786.28	0.495035	1	No	Yes	-0.00422902	7.52561e-23	6.27028e-17	-0.00440979	1.33026e-21	1.10836e-15
cg00052836	-2444.85	-2440.82	1	1	No	Yes	0.00103856	3.53288e-09	0.00294357	0.00107062	4.54908e-09	0.00379026
cg00053073	-2702.72	-2711.98	0.00131912	1	No	Yes	-0.0010004	1.91018e-13	1.59155e-07	-0.000993387	1.00967e-12	8.4125e-07
cg00053113	-1895.83	-1906.96	0.000518104	1	No	Yes	-0.00363939	7.88317e-22	6.5682e-16	-0.00376371	4.87284e-20	4.06002e-14
cg00053361	-3002.52	-2999.06	0.763187	1	No	Yes	0.000503034	1.51944e-08	0.0126599	0.000499522	3.09632e-08	0.0257983
cg00053507	-2740.36	-2740.21	0.145165	1	No	Yes	-0.00107046	3.22964e-16	2.69091e-10	-0.00107574	4.47606e-15	3.72942e-09
cg00053536	-2084.2	-2080.65	0.797931	1	No	Yes	0.00213546	1.42284e-14	1.1855e-08	0.00250248	8.90629e-17	7.42066e-11
cg00053769	-2272.63	-2268.71	0.958913	1	No	Yes	0.00185951	9.89686e-16	8.24599e-10	0.00192091	2.37856e-15	1.9818e-09
cg00054047	-1855.34	-1855.12	0.151429	1	No	Yes	0.00226414	4.47514e-09	0.00372866	0.00238049	3.3797e-09	0.00281594
cg00054243	-2125.4	-2121.75	0.841539	1	No	Yes	0.00215047	7.38004e-15	6.149e-09	0.00223661	2.78763e-14	2.32264e-08
cg00054771	-2689.97	-2686.1	0.93507	1	No	Yes	-0.000902585	7.39347e-11	6.16019e-05	-0.000905566	1.56679e-10	0.000130544
cg00054774	-1588.31	-1594.04	0.00770068	1	No	Yes	-0.00375101	3.14934e-12	2.62401e-06	-0.0038002	4.52087e-11	3.76676e-05
cg00054791	-3500.48	-3496.77	0.864617	1	No	Yes	-0.000290006	9.70802e-10	0.000808866	-0.000304599	2.49431e-09	0.00207824
cg00054988	-2653.3	-2655.53	0.0445458	1	No	Yes	0.000810862	1.01025e-08	0.00841733	0.00079635	2.80482e-08	0.0233696
cg00055233	-1750.41	-1746.48	0.964306	1	No	Yes	-0.00483666	2.66018e-27	2.21644e-21	-0.00486626	1.39097e-25	1.15894e-19
cg00055341	-1588.98	-1590.02	0.0806769	1	No	Yes	-0.00383763	8.7972e-13	7.32977e-07	-0.00375672	5.07143e-11	4.22548e-05
cg00055462	-2909.34	-2906.02	0.710256	1	No	Yes	0.000565221	1.19345e-08	0.00994372	0.000570994	2.01586e-08	0.016796
cg00055555	-2300.31	-2301.64	0.0693562	1	No	Yes	-0.00236913	2.41897e-24	2.01547e-18	-0.00244699	5.07318e-23	4.22694e-17
cg00055557	-1947.72	-1944.57	0.654826	1	No	Yes	-0.00252298	3.99341e-13	3.32728e-07	-0.00261923	2.20831e-12	1.83995e-06
cg00055595	-2710.91	-2709.55	0.268114	1	No	Yes	-0.0015717	2.41488e-28	2.01206e-22	-0.00159833	9.84088e-28	8.19936e-22
cg00055679	-1654.48	-1656.73	0.0439899	1	No	Yes	-0.00392247	3.76051e-15	3.13323e-09	-0.00404832	1.55321e-14	1.29412e-08
cg00055694	-2106.95	-2104.09	0.564933	1	No	Yes	0.00209081	2.35424e-13	1.96153e-07	0.00222196	6.22045e-13	5.18283e-07
cg00055726	-1639.99	-1634.85	1	1	No	Yes	-0.00337118	2.89937e-11	2.41573e-05	-0.00342119	1.24165e-10	0.000103453
cg00055945	-1876.68	-1871.39	1	1	No	Yes	-0.00265633	1.50819e-12	1.25662e-06	-0.00266997	2.88721e-11	2.4056e-05
cg00056003	-2955.68	-2952.99	0.518046	1	No	Yes	0.000491402	5.96362e-08	0.0496885	0.000495883	1.67219e-07	0.139325
cg00056011	-3095.94	-3093.63	0.428939	1	No	Yes	0.000545405	9.78258e-12	8.15078e-06	0.000533608	4.90903e-11	4.09017e-05
cg00056034	-2275.32	-2271.32	1	1	No	Yes	0.00135423	1.08181e-10	9.01359e-05	0.00141272	8.24461e-11	6.86935e-05
cg00056074	-2914.17	-2908.04	1	1	No	Yes	-0.000558182	4.48285e-08	0.0373508	-0.000549955	1.19595e-07	0.0996457
cg00056268	-1957.07	-1953.21	0.932767	1	No	Yes	0.00264001	1.84419e-14	1.53656e-08	0.00270613	4.00061e-14	3.33328e-08
cg00056508	-2248.2	-2241.39	1	1	No	Yes	0.00134519	4.54731e-09	0.00378879	0.00135751	1.12517e-08	0.00937484
cg00056767	-3220.8	-3216.74	1	1	No	Yes	-0.000467577	7.41663e-11	6.17948e-05	-0.000476852	2.16882e-10	0.000180704
cg00056985	-2297.9	-2294.79	0.639543	1	No	Yes	-0.00134743	1.70023e-09	0.00141662	-0.00137962	4.47388e-09	0.00372761
cg00057092	-3227.14	-3224.32	0.554557	1	No	Yes	0.000438421	9.65878e-11	8.04763e-05	0.000451783	1.36102e-10	0.0001134
cg00057663	-2648.38	-2645.45	0.587162	1	No	Yes	-0.00144203	2.96474e-23	2.4702e-17	-0.00146426	1.77764e-22	1.48111e-16
cg00057667	-1798.51	-1803.75	0.00982282	1	No	Yes	0.00251753	1.29714e-09	0.00108077	0.0025888	3.45221e-09	0.00287636
cg00057791	-2603.85	-2600.1	0.88005	1	No	Yes	0.000827751	1.84092e-08	0.0153384	0.000849081	5.92023e-08	0.049327
cg00057836	-1676.66	-1674.48	0.402721	1	No	Yes	0.0029159	1.11786e-09	0.000931393	0.00291234	2.11303e-09	0.00176056
cg00057966	-3843.52	-3844.33	0.0899641	1	No	Yes	-0.000185592	9.18995e-10	0.0007657	-0.000202826	4.34589e-10	0.000362097
cg00058026	-1948.04	-1944.43	0.820716	1	No	Yes	0.00198696	3.71462e-09	0.00309499	0.00198991	7.30025e-09	0.00608251
cg00058061	-2478.42	-2475.17	0.685456	1	No	Yes	0.00129796	3.96556e-13	3.30408e-07	0.00133808	1.52398e-12	1.26977e-06
cg00058226	-2109.93	-2106.02	0.955301	1	No	Yes	-0.00203579	3.6539e-14	3.04441e-08	-0.00211153	1.94958e-13	1.62437e-07
cg00058413	-2863.04	-2859.04	1	1	No	Yes	0.000674196	2.26747e-11	1.88924e-05	0.000687117	2.73665e-11	2.28016e-05
cg00058708	-1734.77	-1730.56	1	1	No	Yes	-0.00411283	4.01083e-19	3.34179e-13	-0.00420618	4.62555e-17	3.85398e-11
cg00058857	-2372.11	-2368.3	0.905992	1	No	Yes	0.00143854	1.5063e-13	1.25504e-07	0.00149401	1.78391e-13	1.48634e-07
cg00058923	-2782.06	-2778.06	1	1	No	Yes	0.000659279	3.90794e-09	0.00325607	0.00067433	5.04348e-09	0.00420219
cg00059041	-2371.42	-2368.02	0.741657	1	No	Yes	-0.00111265	3.77087e-08	0.0314186	-0.00109493	1.0918e-07	0.0909681
cg00059309	-1997.45	-1995.46	0.365692	1	No	Yes	0.00248215	4.19816e-14	3.49787e-08	0.00254357	9.65001e-14	8.04032e-08
cg00059874	-2089.32	-2082.81	1	1	No	Yes	-0.00312812	6.1954e-25	5.16196e-19	-0.00313955	8.9702e-24	7.47391e-18
cg00059879	-1835.78	-1832.45	0.715283	1	No	Yes	0.00239044	1.32664e-09	0.00110535	0.00241054	2.60485e-09	0.00217034
cg00059911	-2422.23	-2421.93	0.156746	1	No	Yes	-0.00136257	2.03893e-12	1.69882e-06	-0.00142854	6.76486e-11	5.63644e-05
cg00059977	-1047.31	-1078.68	2.09355e-08	0.0174433	Yes	No	-0.00112163	0.237414	1	-0.00115889	0.265221	1
cg00060026	-1926.69	-1920.63	1	1	No	Yes	-0.00286961	1.46873e-15	1.22374e-09	-0.00294654	6.42422e-15	5.35261e-09
cg00060484	-1495.52	-1491.56	0.978475	1	No	Yes	-0.00547915	1.52411e-20	1.26988e-14	-0.0055104	1.7496e-19	1.45775e-13
cg00060827	-2200.51	-2199.34	0.242395	1	No	Yes	0.00152047	1.74527e-09	0.00145415	0.00152816	8.88288e-09	0.00740115
cg00060880	-3259.13	-3256.32	0.552967	1	No	Yes	-0.000375277	4.28928e-09	0.0035738	-0.00037961	1.06048e-08	0.00883585
cg00061114	-1777.93	-1774.55	0.733062	1	No	Yes	0.0039426	1.76339e-21	1.46925e-15	0.004584	3.96688e-24	3.30518e-18
cg00061150	-2325.29	-2321.39	0.948809	1	No	Yes	0.00133979	2.22222e-11	1.85153e-05	0.00140021	7.63882e-11	6.36461e-05
cg00061209	-2446.72	-2444.09	0.503298	1	No	Yes	0.00112018	7.59535e-10	0.00063284	0.00115553	2.40645e-09	0.00200504
cg00061436	-1433.8	-1429.8	1	1	No	Yes	0.00376027	1.52449e-10	0.000127019	0.00386612	1.37501e-10	0.000114565
cg00061764	-2222.76	-2218.77	0.996822	1	No	Yes	0.00195622	7.44375e-17	6.20208e-11	0.0019999	1.09501e-16	9.12355e-11
cg00062012	-2196.8	-2191.54	1	1	No	Yes	0.00158134	3.93551e-10	0.000327904	0.00161111	2.02961e-09	0.00169106
cg00062070	-1479.19	-1475.3	0.946592	1	No	Yes	0.00382282	5.84871e-11	4.8731e-05	0.00386931	8.13909e-11	6.78143e-05
cg00062282	-1982.4	-1981.08	0.261617	1	No	Yes	-0.0037319	2.06452e-27	1.72015e-21	-0.00390444	3.91916e-26	3.26542e-20
cg00062437	-1825.18	-1845.4	5.48964e-06	1	No	Yes	-0.00280121	3.63656e-12	3.02996e-06	-0.00318371	1.65381e-12	1.37794e-06
cg00062454	-1747.76	-1743.71	1	1	No	Yes	0.00232564	1.23432e-08	0.0102842	0.0024389	1.10216e-08	0.00918316
cg00062703	-1676.22	-1682.34	0.00634787	1	No	Yes	-0.00329406	6.48523e-12	5.40345e-06	-0.00335127	1.38157e-10	0.000115112
cg00063144	-2859.19	-2855.21	0.988865	1	No	Yes	0.000579309	7.85086e-09	0.00654128	0.000590356	1.69063e-08	0.0140862
cg00063279	-1791.29	-1790.5	0.200688	1	No	Yes	-0.00310294	1.13912e-14	9.49106e-09	-0.00320108	5.33972e-13	4.44902e-07
cg00063392	-2745.07	-2740.99	1	1	No	Yes	0.000693092	4.43567e-08	0.0369577	0.000700123	9.33542e-08	0.0777821
cg00063661	-2553.63	-2549.86	0.889692	1	No	Yes	0.0011711	6.98069e-14	5.81626e-08	0.00117818	1.39738e-13	1.16428e-07
cg00063744	-2721.15	-2719.29	0.342129	1	No	Yes	-0.000713176	1.77181e-09	0.00147626	-0.000808503	8.09855e-10	0.000674766
cg00064218	-2193.03	-2189.16	0.937505	1	No	Yes	-0.00196113	2.64945e-15	2.2075e-09	-0.00203192	2.77683e-15	2.31364e-09
cg00064341	-1912.65	-1908.81	0.922035	1	No	Yes	-0.0022555	1.75541e-10	0.00014626	-0.00229476	5.44866e-10	0.000453979
cg00064531	-2729.63	-2726.62	0.610377	1	No	Yes	0.000874066	1.36024e-12	1.13335e-06	0.000872057	2.59139e-11	2.15912e-05
cg00064950	-3161.25	-3167.1	0.0072769	1	No	Yes	-0.000419556	3.12456e-08	0.0260336	-0.000428426	9.02163e-08	0.0751676
cg00065048	-1651.74	-1652.61	0.0874232	1	No	Yes	-0.00280592	1.15024e-08	0.00958372	-0.00293324	2.95625e-08	0.0246312
cg00065071	-3144.87	-3141.26	0.822324	1	No	Yes	-0.00050447	1.17436e-11	9.78469e-06	-0.000533762	7.02698e-12	5.85483e-06
cg00065430	-2114.33	-2111.22	0.640958	1	No	Yes	0.00157399	1.63462e-08	0.0136195	0.00159316	2.13763e-08	0.0178106
cg00065570	-2111.21	-2109.52	0.31444	1	No	Yes	-0.00215778	4.17046e-14	3.4748e-08	-0.0022504	1.81882e-13	1.51543e-07
cg00065591	-2129.63	-2127.44	0.405096	1	No	Yes	0.0018797	1.05889e-11	8.8226e-06	0.00193008	1.33279e-11	1.11047e-05
cg00065598	-2510.82	-2507.3	0.787729	1	No	Yes	-0.000934125	3.91159e-08	0.0325911	-0.000957731	6.05552e-08	0.0504542
cg00065726	-2681.14	-2684.4	0.0265831	1	No	Yes	-0.00086469	6.0169e-10	0.000501324	-0.000860371	2.92432e-09	0.00243653
cg00065942	-1906.32	-1901.31	1	1	No	Yes	-0.00337875	5.89062e-20	4.90802e-14	-0.00344819	1.3366e-18	1.11365e-12
cg00065944	-1490.26	-1496.53	0.00589517	1	No	Yes	-0.00475229	7.67516e-15	6.39489e-09	-0.00484701	3.48113e-14	2.90045e-08
cg00065957	-2738.5	-2737.86	0.186647	1	No	Yes	-0.000998193	1.48064e-14	1.23365e-08	-0.000987911	4.61737e-14	3.84716e-08
cg00065998	-2523.71	-2517.61	1	1	No	Yes	0.00137189	6.31454e-16	5.26123e-10	0.0014217	3.62689e-15	3.0219e-09
cg00066184	-1535.12	-1531.12	1	1	No	Yes	0.00364097	2.04785e-12	1.70626e-06	0.00389757	5.87789e-13	4.89742e-07
cg00066663	-2029.87	-2027.59	0.421092	1	No	Yes	-0.00242427	2.57543e-15	2.14583e-09	-0.00269862	8.39154e-16	6.99177e-10
cg00066816	-1417.89	-1422.39	0.0142168	1	No	Yes	-0.00352833	5.25983e-08	0.0438245	-0.00354449	2.14536e-07	0.17875
cg00066828	-2547.87	-2547.17	0.192031	1	No	Yes	0.000987322	1.92131e-09	0.00160082	0.000972759	4.63864e-09	0.00386488
cg00066925	-3378.39	-3378.13	0.154129	1	No	Yes	0.000415874	1.56759e-12	1.3061e-06	0.000420549	1.49146e-11	1.24268e-05
cg00067018	-1978.08	-1974.31	0.890665	1	No	Yes	-0.00252631	4.7729e-14	3.97675e-08	-0.00256603	1.66222e-13	1.38495e-07
cg00067102	-3444.98	-3440.97	1	1	No	Yes	-0.000275872	1.4565e-08	0.0121354	-0.000286492	1.93282e-08	0.0161041
cg00067576	-3491.37	-3490.79	0.181393	1	No	Yes	-0.000296252	7.5165e-10	0.000626269	-0.000323453	1.10258e-09	0.000918663
cg00067742	-2400.97	-2396.88	1	1	No	Yes	0.00116512	1.22275e-09	0.00101879	0.00119596	4.67477e-09	0.00389498
cg00067758	-2241.95	-2238.81	0.651975	1	No	Yes	-0.00136552	8.16316e-09	0.00680149	-0.00144398	7.94485e-09	0.00661959
cg00067803	-1476.28	-1475.69	0.181784	1	No	Yes	0.00367284	2.66941e-09	0.00222413	0.00378593	6.45364e-09	0.00537713
cg00067858	-1935.16	-1932.01	0.654928	1	No	Yes	0.00214276	3.16478e-10	0.000263687	0.00225509	7.29975e-10	0.00060821
cg00067981	-1570.88	-1582.62	0.000382091	1	No	Yes	-0.00369379	1.9389e-11	1.61548e-05	-0.00401755	7.70124e-11	6.41662e-05
cg00068196	-1526.53	-1524.69	0.339557	1	No	Yes	0.00468378	7.68868e-17	6.40616e-11	0.00480185	4.23377e-17	3.52755e-11
cg00068503	-2210.99	-2218.36	0.00340274	1	No	Yes	-0.00167712	1.92716e-11	1.6057e-05	-0.00161537	4.08185e-10	0.000340097
cg00068684	-2141.61	-2137.61	1	1	No	Yes	0.00197397	6.63257e-15	5.52621e-09	0.00204884	4.34963e-15	3.62408e-09
cg00068745	-1817.49	-1817.13	0.162403	1	No	Yes	-0.00228149	1.50446e-08	0.0125351	-0.0023827	2.02262e-08	0.0168524
cg00069014	-2366.15	-2365.34	0.202959	1	No	Yes	0.00126648	2.8363e-10	0.000236319	0.00130652	4.64017e-09	0.00386615
cg00069059	-2711.81	-2707.81	1	1	No	Yes	0.000678484	4.24471e-08	0.0353666	0.000696115	6.28689e-08	0.0523819
cg00069417	-2559.92	-2556.53	0.73513	1	No	Yes	0.000957672	1.89664e-10	0.000158027	0.00100801	8.30173e-10	0.000691694
cg00069642	-1610.57	-1606.5	1	1	No	Yes	-0.00291566	2.01158e-08	0.0167604	-0.00294377	4.2524e-08	0.0354307
cg00069658	-1875.74	-1874.48	0.25441	1	No	Yes	-0.00369793	2.5185e-21	2.0984e-15	-0.00365807	4.72162e-20	3.93402e-14
cg00070370	-3377.75	-3373.86	0.947063	1	No	Yes	0.000315204	9.92739e-09	0.00827143	0.000317313	1.86495e-08	0.0155387
cg00070380	-1968.35	-1969.95	0.0609533	1	No	Yes	-0.00252713	1.16436e-13	9.70134e-08	-0.00262871	1.62215e-13	1.35157e-07
cg00070383	-1740.87	-1738.07	0.548855	1	No	Yes	-0.00291311	7.14841e-11	5.956e-05	-0.00304345	4.74051e-10	0.000394976
cg00070542	-1270.71	-1277.58	0.00437124	1	No	Yes	-0.00537905	1.84036e-11	1.53337e-05	-0.00564641	1.3824e-10	0.000115181
cg00070680	-1917	-1911.64	1	1	No	Yes	-0.002119	1.6945e-09	0.00141184	-0.0021408	2.78973e-09	0.00232438
cg00070715	-1450.26	-1449.8	0.170348	1	No	Yes	0.00488368	4.1937e-14	3.49416e-08	0.00515341	7.59362e-13	6.32695e-07
cg00070722	-1616.1	-1619.04	0.031234	1	No	Yes	0.00383107	3.08742e-13	2.57242e-07	0.00391608	7.73121e-13	6.44159e-07
cg00070908	-3489.19	-3485.18	1	1	No	Yes	0.000267418	1.74396e-08	0.0145305	0.000271756	3.55697e-08	0.0296364
cg00071026	-2579.72	-2575.73	0.993722	1	No	Yes	0.000882376	6.79944e-09	0.00566525	0.000911381	7.30397e-09	0.00608562
cg00071045	-2000.76	-1995.24	1	1	No	Yes	-0.00328351	6.83783e-23	5.69723e-17	-0.00341831	1.43884e-22	1.19883e-16
cg00071215	-2468.82	-2465.19	0.83387	1	No	Yes	0.000993537	2.57497e-08	0.0214545	0.00100122	4.23811e-08	0.0353116
cg00071265	-1649.67	-1654.86	0.010108	1	No	Yes	-0.00448772	6.29548e-19	5.24535e-13	-0.00458742	3.35712e-18	2.79713e-12
cg00071391	-2843.38	-2840.78	0.49791	1	No	Yes	0.000912783	2.09e-16	1.74138e-10	0.00096144	4.1034e-16	3.41893e-10
cg00071442	-3753.25	-3749.25	1	1	No	Yes	-0.00018696	2.28153e-08	0.0190096	-0.000191457	3.34656e-08	0.0278833
cg00071554	-2611.64	-2607.82	0.914663	1	No	Yes	0.000790966	4.11261e-08	0.034266	0.000800011	2.21152e-07	0.184262
cg00072407	-1704.41	-1706.52	0.0472478	1	No	Yes	0.00261631	8.16081e-09	0.00679953	0.00293077	1.9127e-09	0.00159365
cg00072689	-1199.89	-1203	0.0285572	1	No	Yes	-0.00459061	3.10102e-08	0.0258375	-0.00455601	9.89733e-08	0.0824638
cg00072711	-2564.03	-2561.17	0.565511	1	No	Yes	-0.00125897	1.06262e-14	8.85371e-09	-0.00128009	2.08195e-14	1.73467e-08
cg00073090	-1655.22	-1652.76	0.462742	1	No	Yes	-0.00420249	6.89235e-17	5.74266e-11	-0.00432061	1.19703e-15	9.97357e-10
cg00073243	-2071.49	-2066.8	1	1	No	Yes	0.00170301	7.90341e-09	0.00658506	0.00174072	1.95338e-08	0.0162754
cg00073261	-2975.18	-2971.79	0.737976	1	No	Yes	0.000882476	2.49235e-20	2.07661e-14	0.000939826	1.02929e-20	8.576e-15
cg00073460	-1073.82	-1071.96	0.343771	1	No	Yes	-0.00595536	9.57827e-10	0.000798055	-0.00607147	1.82851e-09	0.0015235
cg00073543	-1850.89	-1851.35	0.107587	1	No	Yes	-0.0025102	1.20552e-10	0.000100443	-0.00267546	1.37224e-10	0.000114334
cg00073565	-1511.04	-1507.12	0.958268	1	No	Yes	0.00327041	2.73201e-08	0.0227629	0.00332886	3.65836e-08	0.0304812
cg00073592	-2534.27	-2530.44	0.914569	1	No	Yes	0.000855381	4.6391e-08	0.0386526	0.000888188	9.89097e-08	0.0824109
cg00073784	-2434.78	-2430.35	1	1	No	Yes	0.00113824	1.57366e-09	0.00131116	0.0011394	1.18268e-08	0.00985401
cg00074091	-2056.03	-2049.52	1	1	No	Yes	0.00284456	6.35299e-20	5.29327e-14	0.00285821	3.43069e-19	2.85843e-13
cg00074184	-3305.32	-3301.3	1	1	No	Yes	-0.000342606	1.89604e-08	0.0157977	-0.000349139	4.53376e-08	0.037775
cg00074244	-3001	-2998.16	0.559973	1	No	Yes	-0.000624567	2.54921e-11	2.12398e-05	-0.000671123	4.91413e-11	4.09442e-05
cg00074519	-953.766	-976.049	1.96284e-06	1	No	Yes	-0.00871517	2.15103e-13	1.79222e-07	-0.0101089	3.30423e-14	2.75307e-08
cg00074638	-2194.67	-2190.74	0.964069	1	No	Yes	0.00142244	1.09708e-09	0.00091408	0.00143877	2.20956e-09	0.00184099
cg00074746	-2255.28	-2250.49	1	1	No	Yes	0.00130388	2.97001e-08	0.024746	0.00131277	1.89633e-07	0.158001
cg00075468	-2194.2	-2189.96	1	1	No	Yes	-0.00259115	9.04239e-23	7.53406e-17	-0.00274035	8.10358e-22	6.75185e-16
cg00075620	-3392.45	-3389.9	0.483455	1	No	Yes	0.00033999	1.51791e-09	0.00126471	0.000339545	2.93253e-09	0.00244336
cg00076056	-2400.94	-2396.94	1	1	No	Yes	-0.0013	1.40009e-12	1.16655e-06	-0.00135533	1.15473e-12	9.62112e-07
cg00076152	-3057.67	-3053.66	1	1	No	Yes	-0.000599166	3.66969e-13	3.05756e-07	-0.000615248	7.87646e-13	6.56261e-07
cg00076307	-2151.5	-2155.45	0.0187466	1	No	Yes	-0.0019501	5.71575e-13	4.76232e-07	-0.00200728	4.45291e-11	3.71014e-05
cg00076325	-1548.87	-1544.99	0.944356	1	No	Yes	-0.00386762	9.08436e-12	7.56902e-06	-0.00396163	3.88816e-11	3.23959e-05
cg00076353	-2816.92	-2814.22	0.521367	1	No	Yes	-0.000704635	9.79904e-11	8.16449e-05	-0.000730446	9.38399e-11	7.81868e-05
cg00076936	-2010.02	-2014.69	0.0130974	1	No	Yes	0.00531367	4.28705e-49	3.57194e-43	0.00530237	1.11896e-45	9.32307e-40
cg00076998	-4543.24	-4539.24	1	1	No	Yes	-6.84478e-05	4.4915e-08	0.0374229	-7.15748e-05	4.67276e-08	0.0389331
cg00077264	-1765.78	-1765.92	0.126655	1	No	Yes	-0.00275207	2.11124e-10	0.000175907	-0.00289586	1.67964e-10	0.000139946
cg00077299	-2190.14	-2186.14	1	1	No	Yes	-0.00146005	1.95199e-10	0.000162638	-0.00148847	2.42957e-10	0.00020243
cg00077307	-3600.36	-3598.1	0.418868	1	No	Yes	0.000240752	9.04982e-09	0.00754025	0.000243262	2.48445e-08	0.0207003
cg00078025	-1432.18	-1432.68	0.105616	1	No	Yes	-0.00380911	9.00871e-10	0.0007506	-0.00384519	2.53969e-09	0.00211605
cg00078130	-2654.51	-2651.01	0.778928	1	No	Yes	-0.000854562	2.84057e-09	0.00236675	-0.000869911	6.02116e-09	0.00501678
cg00078142	-2875.36	-2871.85	0.78502	1	No	Yes	0.000830677	2.04668e-15	1.70528e-09	0.000854307	1.12858e-14	9.40328e-09
cg00078318	-2094.69	-2090.71	0.991577	1	No	Yes	-0.00157903	3.62145e-08	0.0301737	-0.00159654	9.95966e-08	0.0829832
cg00078334	-2322.01	-2316.09	1	1	No	Yes	-0.00149067	9.59649e-12	7.99573e-06	-0.001502	3.48285e-11	2.90189e-05
cg00078456	-1168.85	-1166.54	0.43067	1	No	Yes	-0.00567755	3.95726e-11	3.29716e-05	-0.00570929	7.48622e-11	6.23746e-05
cg00078676	-1549.42	-1547.39	0.373829	1	No	Yes	0.0103573	5.58184e-57	4.65075e-51	0.0104527	5.44537e-55	4.53705e-49
cg00078706	-2366.59	-2361.07	1	1	No	Yes	0.00107757	4.29014e-08	0.0357452	0.00115173	3.53852e-08	0.0294827
cg00078968	-2350.07	-2389.6	3.53983e-10	0.000294936	Yes	No	-0.000535734	0.00674147	1	-0.00052121	0.0300487	1
cg00079019	-1318.54	-1324.96	0.00547432	1	No	Yes	-0.004044	1.33601e-08	0.0111315	-0.0041737	8.33408e-08	0.069439
cg00079023	-1450.75	-1483.51	1.03967e-08	0.00866244	Yes	Yes	-0.00470073	1.0762e-13	8.96681e-08	-0.00470222	3.17336e-11	2.64402e-05
cg00079219	-2141.22	-2135.66	1	1	No	Yes	-0.00198812	2.57087e-13	2.14203e-07	-0.00202051	1.0021e-12	8.34941e-07
cg00079224	-2893.1	-2889.29	0.909065	1	No	Yes	0.000537236	3.7191e-08	0.0309872	0.000552528	5.51961e-08	0.045989
cg00079293	-2819.38	-2815.38	1	1	No	Yes	0.000656729	7.02829e-10	0.000585592	0.000672965	9.22753e-10	0.000768831
cg00079785	-2089.26	-2088.74	0.176287	1	No	Yes	0.0017556	2.32194e-10	0.000193462	0.00177399	6.61465e-10	0.000551128
cg00080068	-2734.45	-2732.95	0.286925	1	No	Yes	0.000885231	1.53247e-12	1.27685e-06	0.000943644	2.54716e-11	2.12228e-05
cg00080118	-3858.6	-3855.52	0.631563	1	No	Yes	-0.000172107	7.27494e-09	0.00606143	-0.000172677	1.68399e-08	0.0140309
cg00080253	-1597.09	-1593.09	1	1	No	Yes	0.00267979	2.2133e-08	0.0184411	0.00270054	3.62171e-08	0.0301759
cg00080312	-3280.22	-3276.17	1	1	No	Yes	-0.000371694	1.49457e-09	0.00124527	-0.000379948	2.68792e-09	0.00223956
cg00080333	-2116.4	-2110.75	1	1	No	Yes	-0.00227649	1.29086e-15	1.07554e-09	-0.00236845	2.9155e-15	2.42917e-09
cg00080483	-1892.95	-1891.06	0.348009	1	No	Yes	-0.00310318	8.86137e-17	7.38323e-11	-0.00322648	1.58431e-16	1.32003e-10
cg00080578	-2048.82	-2048.6	0.151645	1	No	Yes	0.00202137	3.33295e-11	2.77699e-05	0.00202813	9.17152e-11	7.64165e-05
cg00080987	-1668.08	-1669.57	0.0642008	1	No	Yes	-0.00437786	3.04347e-20	2.5358e-14	-0.00438976	3.02938e-19	2.52406e-13
cg00081105	-1834.06	-1835.32	0.072315	1	No	Yes	0.00607048	2.64224e-43	2.20149e-37	0.00635437	5.06117e-43	4.21693e-37
cg00081324	-2012.76	-2016	0.0268279	1	No	Yes	-0.0029471	1.84527e-19	1.53747e-13	-0.0030358	7.76918e-19	6.47322e-13
cg00081602	-3022.94	-3019.15	0.898725	1	No	Yes	0.000526191	3.78987e-09	0.0031577	0.000540206	5.15084e-09	0.00429164
cg00081729	-881.791	-921.442	3.32123e-10	0.000276722	Yes	No	-0.00314621	0.00836632	1	-0.002909	0.033605	1
cg00081940	-3171.9	-3167.88	1	1	No	Yes	0.000480897	2.13607e-11	1.77976e-05	0.000494047	2.34049e-11	1.95008e-05
cg00082012	-1100.1	-1139.77	3.28182e-10	0.000273439	Yes	No	-0.00103363	0.267639	1	-0.000754392	0.527803	1
cg00082132	-2071.88	-2067.83	1	1	No	Yes	-0.00152355	4.87511e-08	0.040619	-0.00157718	6.8193e-08	0.0568179
cg00082178	-2765.82	-2762.79	0.615769	1	No	Yes	0.000862941	2.15408e-13	1.79476e-07	0.000910696	4.17631e-13	3.47967e-07
cg00082235	-3561.23	-3558.21	0.612697	1	No	Yes	-0.000317327	1.12796e-12	9.39808e-07	-0.000328494	2.49957e-12	2.08262e-06
cg00082897	-2225.46	-2221.92	0.796879	1	No	Yes	0.00266976	4.56387e-26	3.80259e-20	0.00285278	2.00252e-26	1.66849e-20
cg00082998	-1767.96	-1774.5	0.00513955	1	No	Yes	-0.00422842	1.72028e-21	1.43332e-15	-0.00429007	1.68629e-19	1.40501e-13
cg00083028	-2536.88	-2534.71	0.401087	1	No	Yes	0.0009567	6.46741e-10	0.00053886	0.00109286	7.01234e-11	5.84263e-05
cg00083084	-3474.81	-3470.81	1	1	No	Yes	0.000278582	3.05616e-09	0.00254637	0.000284985	4.692e-09	0.00390934
cg00083139	-2774.89	-2776.48	0.0612818	1	No	Yes	-0.00101787	7.09199e-16	5.909e-10	-0.00100534	1.25314e-14	1.04411e-08
cg00083262	-2343.31	-2339.4	0.954331	1	No	Yes	-0.00212788	3.77058e-22	3.14162e-16	-0.00217324	7.00669e-22	5.83793e-16
cg00083685	-1967.04	-1966.5	0.177004	1	No	Yes	0.00201406	2.06608e-09	0.00172145	0.00199537	1.96526e-08	0.0163744
cg00083848	-3034.89	-3031.16	0.872953	1	No	Yes	-0.000585694	1.97946e-11	1.64928e-05	-0.000586683	5.42768e-11	4.52231e-05
cg00084184	-2238.09	-2238.34	0.119214	1	No	Yes	0.00147514	5.55886e-10	0.00046316	0.00150544	5.17045e-09	0.00430798
cg00084202	-2046.82	-2046.45	0.162871	1	No	Yes	-0.00217379	6.51063e-13	5.42461e-07	-0.00237835	5.25051e-13	4.37469e-07
cg00084340	-2106.22	-2102.48	0.875976	1	No	Yes	0.00180804	1.15413e-10	9.61617e-05	0.00182735	3.75374e-10	0.000312759
cg00084591	-1360.53	-1356.53	1	1	No	Yes	0.00506441	8.84369e-15	7.3685e-09	0.00538928	4.08377e-15	3.40257e-09
cg00084764	-2922.31	-2918.87	0.756781	1	No	Yes	0.000532728	3.38307e-08	0.0281875	0.000570281	1.65787e-08	0.0138133
cg00085249	-1416.02	-1411.99	1	1	No	Yes	0.00528414	4.57366e-15	3.81074e-09	0.0053379	9.54224e-15	7.95052e-09
cg00085256	-2829.05	-2825.3	0.882281	1	No	Yes	0.000614764	1.61839e-08	0.0134843	0.000612584	4.40754e-08	0.0367234
cg00085448	-3221.96	-3221.25	0.193294	1	No	Yes	-0.000647347	2.11236e-19	1.76001e-13	-0.00063265	1.35183e-17	1.12633e-11
cg00085493	-1994.04	-1990.64	0.741526	1	No	Yes	-0.00216621	2.68505e-11	2.23716e-05	-0.00220432	5.04547e-11	4.20385e-05
cg00085593	-2290.94	-2296.38	0.00891398	1	No	Yes	0.00151196	2.50004e-11	2.08302e-05	0.00156908	8.73546e-11	7.27832e-05
cg00085747	-2842.94	-2838.95	0.993648	1	No	Yes	0.000714377	3.34696e-11	2.78866e-05	0.000732093	8.44711e-11	7.03807e-05
cg00085830	-3460.73	-3457.24	0.774166	1	No	Yes	-0.00028801	2.76347e-09	0.00230251	-0.000314294	2.06079e-09	0.00171704
cg00086243	-1279.81	-1276.94	0.566543	1	No	Yes	-0.00545222	2.53841e-12	2.11499e-06	-0.00545239	5.7036e-12	4.7522e-06
cg00086266	-2991.11	-2990.25	0.207373	1	No	Yes	-0.000715415	5.01005e-15	4.17434e-09	-0.000766855	4.37962e-15	3.64907e-09
cg00086429	-1784.23	-1780.28	0.976653	1	No	Yes	0.00287191	2.0498e-13	1.70788e-07	0.00307306	7.49513e-14	6.24489e-08
cg00086577	-1824.88	-1825.15	0.117993	1	No	Yes	-0.00356328	3.64929e-18	3.04057e-12	-0.00362294	6.2398e-17	5.19896e-11
cg00086809	-2547.41	-2543.8	0.821864	1	No	Yes	-0.00144411	5.43062e-18	4.52475e-12	-0.00150882	6.04148e-18	5.03372e-12
cg00086995	-1833.73	-1831.59	0.395294	1	No	Yes	0.00219188	2.59689e-08	0.0216371	0.00227221	3.95832e-08	0.0329804
cg00087274	-2327.72	-2326.72	0.222687	1	No	Yes	0.00130132	9.95096e-10	0.000829107	0.00140718	2.87623e-10	0.000239645
cg00087316	-1533.53	-1534.42	0.0866331	1	No	Yes	-0.00310102	3.33944e-08	0.027824	-0.00326067	5.82434e-08	0.048528
cg00087368	-1508.45	-1508.67	0.121402	1	No	Yes	-0.0037255	1.88134e-10	0.000156752	-0.0039203	8.2679e-10	0.000688875
cg00087728	-3712.84	-3709.72	0.644358	1	No	Yes	-0.000260947	6.60136e-12	5.5002e-06	-0.000265021	8.54351e-11	7.11839e-05
cg00087884	-1866.7	-1872.48	0.00754769	1	No	Yes	-0.00535724	9.40969e-39	7.84009e-33	-0.00547608	5.39515e-35	4.4952e-29
cg00087939	-2400.39	-2401.87	0.064791	1	No	Yes	0.00299309	9.83751e-43	8.19654e-37	0.00310316	5.07246e-41	4.22633e-35
cg00088264	-1858.64	-1855.19	0.759061	1	No	Yes	-0.00302902	1.61514e-15	1.34573e-09	-0.003144	5.91218e-15	4.92599e-09
cg00088445	-2727.68	-2724.88	0.549813	1	No	Yes	0.000777638	4.31013e-10	0.000359117	0.00076541	2.58631e-09	0.00215489
cg00088464	-2734.12	-2731.04	0.629962	1	No	Yes	0.00075008	4.9671e-10	0.000413855	0.000784469	7.9777e-10	0.000664696
cg00088972	-1670.31	-1666.89	0.746823	1	No	Yes	0.00419654	2.22374e-17	1.8528e-11	0.004235	5.8438e-17	4.86901e-11
cg00089100	-2416.9	-2412.9	1	1	No	Yes	0.00102027	4.01125e-09	0.00334214	0.00104725	5.80297e-09	0.004835
cg00089107	-2768.87	-2765.2	0.846038	1	No	Yes	-0.000808704	6.98356e-11	5.81865e-05	-0.000830553	1.394e-10	0.000116147
cg00089154	-2139.65	-2141.38	0.0569674	1	No	Yes	0.00168801	1.47679e-10	0.000123045	0.00176978	4.22546e-10	0.000352063
cg00089430	-2413.97	-2410	0.98265	1	No	Yes	0.00253047	3.47949e-34	2.89909e-28	0.00255574	1.38873e-33	1.15708e-27
cg00089453	-1840.42	-1843.47	0.0294561	1	No	Yes	-0.00327032	2.76528e-16	2.30401e-10	-0.00325308	8.28612e-15	6.90394e-09
cg00089464	-2442.52	-2439.82	0.520722	1	No	Yes	-0.00148354	5.71182e-15	4.75905e-09	-0.00151535	1.8982e-13	1.58157e-07
cg00089566	-1239.54	-1256.62	2.64452e-05	1	No	Yes	-0.00526955	1.61778e-11	1.34793e-05	-0.00523486	2.38889e-10	0.00019904
cg00089719	-2654.63	-2650.83	0.90574	1	No	Yes	-0.000818865	1.21239e-08	0.0101016	-0.000819559	2.41427e-08	0.0201155
cg00089915	-2733.19	-2729.8	0.737246	1	No	Yes	-0.00080118	7.68512e-10	0.000640319	-0.00081893	1.40982e-09	0.00117465
cg00090091	-2851.6	-2847.7	0.948591	1	No	Yes	0.000579714	3.56939e-08	0.0297399	0.000611894	4.72488e-08	0.0393674
cg00090197	-2333.19	-2330.84	0.43799	1	No	Yes	0.00112333	3.97088e-08	0.0330851	0.00114663	7.59136e-08	0.0632507
cg00090261	-1636.28	-1630.14	1	1	No	Yes	-0.0034708	9.15736e-12	7.62985e-06	-0.00349204	3.65587e-11	3.04605e-05
cg00090431	-1809.71	-1858.77	3.00278e-12	2.50189e-06	Yes	Yes	-0.002637	1.11004e-10	9.2488e-05	-0.00261604	5.47344e-09	0.00456043
cg00090612	-2120.09	-2116.55	0.79133	1	No	Yes	0.0026956	6.13478e-21	5.11145e-15	0.00274905	7.52347e-21	6.26851e-15
cg00090782	-1269.32	-1265.9	0.747509	1	No	Yes	-0.0118678	3.12426e-42	2.60312e-36	-0.0119106	2.48031e-41	2.06658e-35
cg00090792	-1260.16	-1290.44	3.60724e-08	0.0300553	Yes	No	0.000211461	0.784494	1	-0.000147792	0.876448	1
cg00090813	-2626.77	-2631.14	0.0152545	1	No	Yes	0.000866785	6.78656e-10	0.000565452	0.000848349	3.94748e-09	0.00328901
cg00090865	-2241.08	-2238.3	0.54267	1	No	Yes	-0.00122749	4.76455e-08	0.0396979	-0.00119738	1.43578e-07	0.119628
cg00091098	-2321.97	-2323.28	0.0703034	1	No	Yes	0.00139775	1.19992e-10	9.99767e-05	0.0014295	1.11694e-09	0.000930623
cg00091483	-3225.68	-3224.45	0.250119	1	No	Yes	-0.00044794	8.86998e-11	7.3904e-05	-0.000465834	7.62302e-10	0.000635145
cg00091524	-1980.35	-1976.61	0.875326	1	No	Yes	-0.00262009	6.03044e-15	5.02452e-09	-0.00270008	7.71216e-15	6.42571e-09
cg00091552	-1916.33	-1926.84	0.000706496	1	No	Yes	0.00151941	4.00972e-06	1	0.00215005	3.60737e-08	0.0300564
cg00092052	-2745.4	-2741.68	0.869251	1	No	Yes	0.00071674	1.24858e-09	0.00104031	0.000733111	1.4514e-09	0.0012093
cg00092146	-2744.39	-2741	0.736835	1	No	Yes	0.000634475	4.97025e-08	0.0414118	0.00065048	1.84002e-07	0.153309
cg00092426	-1915.66	-1911.97	0.857223	1	No	Yes	0.00262467	4.0578e-13	3.38093e-07	0.00267593	1.58472e-12	1.32038e-06
cg00092427	-2402.6	-2399.62	0.599078	1	No	Yes	0.00111326	2.67958e-09	0.00223261	0.00120155	1.18815e-09	0.000989961
cg00092590	-2624.5	-2621.39	0.641606	1	No	Yes	0.00127513	4.46423e-17	3.71956e-11	0.00127784	3.02475e-16	2.5202e-10
cg00092821	-2601.69	-2602.07	0.11168	1	No	Yes	0.000989137	3.69098e-11	3.0753e-05	0.00104548	3.38526e-11	2.82057e-05
cg00093354	-2300.39	-2296.39	0.999109	1	No	Yes	0.00135572	2.36346e-10	0.000196922	0.00137652	4.07341e-10	0.000339394
cg00093522	-2487.3	-2484.81	0.469298	1	No	Yes	0.0017376	7.93242e-22	6.60924e-16	0.00176791	1.24998e-20	1.04148e-14
cg00093695	-2567.39	-2569.68	0.0431736	1	No	Yes	0.00111857	1.78026e-12	1.4833e-06	0.00110709	6.79914e-12	5.665e-06
cg00093756	-1866.07	-1865.33	0.195739	1	No	Yes	0.00275901	6.77327e-13	5.64344e-07	0.00272583	3.66818e-12	3.0563e-06
cg00094269	-1909.08	-1904.54	1	1	No	Yes	0.00275771	4.62319e-14	3.85201e-08	0.00277256	9.37009e-14	7.80709e-08
cg00094308	-2933.66	-2929.8	0.932933	1	No	Yes	0.00055863	7.84806e-09	0.00653895	0.000570733	1.86375e-08	0.0155286
cg00094319	-2010.76	-2008.06	0.522794	1	No	Yes	0.00266978	1.90375e-16	1.58619e-10	0.00270215	2.69325e-16	2.244e-10
cg00094359	-1931.51	-1928.97	0.482599	1	No	Yes	-0.00205965	4.0246e-09	0.00335327	-0.00214829	1.57115e-08	0.0130907
cg00094487	-2721.39	-2715.66	1	1	No	Yes	0.000957466	9.24121e-13	7.69971e-07	0.000980413	2.78541e-12	2.32078e-06
cg00094597	-1564.68	-1570.06	0.00915655	1	No	Yes	-0.0029426	4.30549e-08	0.0358731	-0.00309314	3.87252e-08	0.0322656
cg00094755	-3269.5	-3265.49	1	1	No	Yes	0.000334945	4.72597e-08	0.0393764	0.000346283	6.48826e-08	0.0540597
cg00094851	-3114.02	-3110.48	0.795199	1	No	Yes	-0.000492331	4.18822e-11	3.48959e-05	-0.000523302	3.21151e-11	2.67581e-05
cg00094875	-1607.34	-1609.09	0.0565736	1	No	Yes	0.0054666	9.33388e-25	7.77693e-19	0.00622008	3.09565e-27	2.57927e-21
cg00094898	-1852.93	-1849.88	0.622718	1	No	Yes	-0.00211559	3.7214e-08	0.0310065	-0.00213472	2.80247e-07	0.2335
cg00094998	-1928.2	-1934.68	0.00529067	1	No	Yes	-0.00382463	2.84903e-25	2.37379e-19	-0.00393958	2.18138e-23	1.81751e-17
cg00095138	-2417.95	-2414.52	0.750438	1	No	Yes	0.00115613	1.55147e-09	0.00129267	0.0011574	6.57461e-09	0.00547792
cg00095200	-2849.16	-2846.93	0.411805	1	No	Yes	0.000699909	2.19497e-10	0.000182883	0.000687378	1.00444e-09	0.000836896
cg00095259	-1554	-1555.51	0.063753	1	No	Yes	-0.00353547	1.77879e-10	0.000148207	-0.0036097	2.99051e-10	0.000249167
cg00095493	-2424.49	-2423.72	0.198688	1	No	Yes	-0.00114088	2.26624e-09	0.00188822	-0.00113769	1.28175e-08	0.0106794
cg00095523	-1525.58	-1529.7	0.0172117	1	No	Yes	-0.00345183	7.79222e-10	0.000649242	-0.00343266	1.10299e-08	0.00919007
cg00095640	-2573.84	-2571.29	0.482752	1	No	Yes	0.000916225	4.59508e-09	0.00382859	0.000984736	5.01259e-09	0.00417645
cg00095878	-2381.6	-2384.02	0.0402596	1	No	Yes	0.00137685	5.51607e-12	4.59595e-06	0.00128373	1.63605e-10	0.000136314
cg00096307	-2008.67	-2006.29	0.444445	1	No	Yes	0.00182183	1.0817e-08	0.00901269	0.00182613	1.55688e-08	0.0129718
cg00096440	-2624.57	-2632.98	0.00201873	1	No	Yes	-0.000894729	2.20464e-09	0.00183689	-0.000856943	3.14193e-08	0.0261784
cg00096536	-2180.39	-2178.13	0.419003	1	No	Yes	-0.00236084	2.4926e-19	2.07682e-13	-0.00236821	4.63692e-17	3.86345e-11
cg00096898	-2115.07	-2112.26	0.5507	1	No	Yes	0.00157461	1.80771e-08	0.0150617	0.00160766	3.61078e-08	0.0300848
cg00097340	-2800.1	-2797.09	0.612229	1	No	Yes	0.000996268	2.08129e-16	1.73412e-10	0.00102466	1.21733e-14	1.01427e-08
cg00097357	-1495.39	-1492.23	0.657512	1	No	Yes	-0.00316593	5.65846e-08	0.0471459	-0.00321679	2.00558e-07	0.167104
cg00097389	-1910.55	-1906.55	0.999653	1	No	Yes	0.00228587	2.87861e-11	2.39844e-05	0.00235142	2.92169e-11	2.43433e-05
cg00097395	-2503.46	-2509.15	0.00787318	1	No	Yes	-0.00123982	1.03506e-12	8.62406e-07	-0.00130711	4.86516e-11	4.05362e-05
cg00097432	-2914.93	-2911.18	0.885075	1	No	Yes	0.000658794	7.2493e-12	6.04006e-06	0.000694549	1.80615e-11	1.50488e-05
cg00097513	-2146.64	-2144.14	0.471424	1	No	Yes	0.00174453	6.72096e-11	5.59986e-05	0.00174057	2.6377e-10	0.000219771
cg00097550	-2630.61	-2626.68	0.963145	1	No	Yes	0.000869728	1.49775e-09	0.00124791	0.000881821	2.237e-09	0.00186385
cg00097790	-2032.03	-2030.84	0.244804	1	No	Yes	-0.00186712	1.73524e-09	0.00144579	-0.00190813	2.58972e-09	0.00215774
cg00098029	-1917.54	-1913.82	0.866587	1	No	Yes	-0.00244678	7.12179e-12	5.93382e-06	-0.00249406	1.69566e-11	1.41281e-05
cg00098053	-2199.4	-2197.21	0.404569	1	No	Yes	0.0013593	5.56163e-08	0.0463391	0.00138187	9.42564e-08	0.0785338
cg00098280	-3248.66	-3244.66	1	1	No	Yes	-0.000541342	4.70268e-17	3.91824e-11	-0.000560579	8.96256e-17	7.46754e-11
cg00098286	-3332.35	-3329.29	0.627495	1	No	Yes	0.000352363	1.22743e-08	0.0102269	0.000359227	2.45086e-08	0.0204204
cg00098304	-2941.93	-2946.16	0.0162994	1	No	Yes	-0.00100088	1.34795e-21	1.1231e-15	-0.000982135	3.63801e-20	3.03117e-14
cg00098451	-1553.29	-1549.29	1	1	No	Yes	0.00289393	1.20363e-08	0.0100286	0.00299747	8.58058e-09	0.00714928
cg00098553	-3228.43	-3223.36	1	1	No	Yes	-0.000439524	1.92226e-10	0.000160161	-0.000448238	5.00987e-10	0.000417419
cg00098622	-1627.17	-1623.12	1	1	No	Yes	-0.00322418	2.213e-10	0.000184386	-0.00324255	1.38538e-09	0.00115429
cg00098985	-2376.45	-2370.86	1	1	No	Yes	0.00137316	1.78305e-11	1.48563e-05	0.00137991	9.52579e-11	7.93682e-05
cg00099017	-2012.1	-2008.98	0.644035	1	No	Yes	0.00186294	8.86999e-10	0.000739041	0.00188882	4.19802e-09	0.00349776
cg00099216	-2745.43	-2741.43	1	1	No	Yes	-0.000830418	1.11424e-12	9.28378e-07	-0.000859621	1.07498e-12	8.95665e-07
cg00099393	-2969.88	-2966.36	0.784878	1	No	Yes	-0.000505879	4.44977e-08	0.0370752	-0.000516681	8.98041e-08	0.0748241
cg00099602	-2646.43	-2648.83	0.0408146	1	No	Yes	0.000776146	4.07562e-08	0.0339578	0.00073471	2.24713e-07	0.187229
cg00099790	-2977.66	-2973.62	1	1	No	Yes	0.000496194	3.72565e-08	0.0310418	0.000509731	5.91028e-08	0.0492441
cg00099912	-1177.5	-1173.59	0.955528	1	No	Yes	-0.00540991	1.58713e-10	0.000132239	-0.00542466	2.71515e-10	0.000226224
cg00100184	-2484.91	-2481.54	0.731116	1	No	Yes	0.00122071	3.02048e-12	2.51664e-06	0.00125009	2.04103e-11	1.70057e-05
cg00100703	-2250.37	-2247.53	0.560061	1	No	Yes	0.00136043	6.21988e-09	0.00518236	0.00140258	2.52634e-08	0.0210493
cg00101079	-2080.04	-2076.86	0.663795	1	No	Yes	0.00177383	8.19302e-10	0.000682636	0.00184109	1.12438e-09	0.000936825
cg00101235	-2300.55	-2298.98	0.295368	1	No	Yes	-0.00145488	7.04429e-11	5.86925e-05	-0.0015196	3.98171e-10	0.000331753
cg00101260	-1776.05	-1783.39	0.00344321	1	No	Yes	-0.00407539	1.46374e-20	1.21958e-14	-0.00422825	3.5847e-18	2.98675e-12
cg00101287	-2000.13	-1998.71	0.274503	1	No	Yes	0.00192994	1.88203e-09	0.0015681	0.00200164	1.89316e-09	0.00157737
cg00101622	-1829.97	-1830.13	0.124961	1	No	Yes	0.00333112	2.18616e-17	1.82149e-11	0.00412908	1.42091e-21	1.1839e-15
cg00101895	-3396.81	-3392.81	1	1	No	Yes	-0.000360607	1.05631e-11	8.80111e-06	-0.000381172	8.3458e-12	6.95366e-06
cg00101932	-2654.13	-2650.48	0.841829	1	No	Yes	-0.00079935	9.0493e-10	0.000753981	-0.000905628	1.38027e-10	0.000115004
cg00102266	-2275.7	-2277.6	0.0523344	1	No	Yes	0.00122578	5.82765e-08	0.0485555	0.00120819	3.26611e-07	0.27213
cg00102711	-1725.28	-1724.71	0.180597	1	No	Yes	-0.00510499	4.76052e-28	3.96643e-22	-0.00509048	3.57541e-26	2.97901e-20
cg00102726	-2920.07	-2916.57	0.781669	1	No	Yes	0.000756669	6.72204e-14	5.60076e-08	0.000747755	3.34504e-13	2.78707e-07
cg00103075	-1658.18	-1661.41	0.0268691	1	No	Yes	-0.00511173	1.2667e-24	1.05541e-18	-0.00511317	8.78629e-23	7.32068e-17
cg00103115	-1888.52	-1901.67	0.000188357	1	No	Yes	-0.00336178	9.8844e-19	8.23562e-13	-0.00355962	5.7412e-18	4.78353e-12
cg00103236	-2282.06	-2288.84	0.00456109	1	No	Yes	0.00171027	1.34959e-13	1.12447e-07	0.00176671	3.89727e-13	3.24718e-07
cg00103276	-2029.58	-2028.2	0.268855	1	No	Yes	-0.00295131	3.16948e-20	2.64079e-14	-0.00308683	4.19211e-20	3.49284e-14
cg00103401	-3124.16	-3123.68	0.171996	1	No	Yes	0.000737673	4.52482e-19	3.77005e-13	0.000750703	3.21323e-18	2.67724e-12
cg00103671	-2723.16	-2719.15	1	1	No	Yes	0.000721591	2.07789e-09	0.00173128	0.000744061	4.178e-09	0.00348108
cg00103685	-2420.69	-2420.09	0.18282	1	No	Yes	-0.00116209	2.38347e-10	0.000198589	-0.00117677	8.25775e-09	0.0068803
cg00103778	-1856.97	-1851.27	1	1	No	Yes	-0.00313988	1.15783e-15	9.64698e-10	-0.00319037	3.98614e-15	3.32123e-09
cg00103785	-1912.29	-1908.8	0.773553	1	No	Yes	-0.00239106	4.08317e-11	3.40207e-05	-0.00238439	1.09273e-10	9.10454e-05
cg00104131	-2905.37	-2901.93	0.757441	1	No	Yes	-0.000601107	1.42935e-09	0.00119092	-0.000601841	4.34447e-09	0.00361978
cg00104353	-2541.18	-2552	0.000603703	1	No	Yes	0.0012166	3.87105e-13	3.22533e-07	0.00116989	7.51872e-12	6.26455e-06
cg00104553	-2147.65	-2153.09	0.00894647	1	No	Yes	0.00171893	1.64177e-10	0.000136791	0.00189345	7.63367e-11	6.36032e-05
cg00104839	-2448.85	-2444.85	1	1	No	Yes	-0.000939533	2.23245e-08	0.0186006	-0.000945692	3.80994e-08	0.0317441
cg00105229	-2142.04	-2138.1	0.969375	1	No	Yes	0.00227034	2.31596e-16	1.92964e-10	0.0022783	9.6238e-16	8.01848e-10
cg00105253	-2526.8	-2524.96	0.339723	1	No	Yes	-0.00126346	1.4109e-13	1.17555e-07	-0.00124686	8.01589e-13	6.67879e-07
cg00105415	-1137.3	-1172.15	3.65122e-09	0.00304217	Yes	No	-0.000251508	0.774698	1	-0.000304339	0.776977	1
cg00105753	-3139.23	-3135.47	0.888768	1	No	Yes	0.000455515	3.6359e-10	0.000302941	0.000464374	6.11702e-10	0.000509666
cg00106501	-3228.21	-3224.77	0.75574	1	No	Yes	-0.000356664	3.94539e-08	0.0328728	-0.000376304	6.70526e-08	0.0558677
cg00106685	-1737.23	-1733.23	1	1	No	Yes	-0.00277079	7.23378e-12	6.02713e-06	-0.00295777	2.96514e-12	2.47053e-06
cg00106744	-2404.71	-2400.71	1	1	No	Yes	-0.00190195	9.08341e-24	7.56824e-18	-0.00197525	1.0533e-23	8.77601e-18
cg00106808	-1856.09	-1852.4	0.858477	1	No	Yes	0.00256585	3.86316e-11	3.21875e-05	0.00261318	1.7306e-10	0.000144193
cg00106920	-2975.01	-2977.34	0.0423656	1	No	Yes	0.000813526	1.50717e-16	1.25577e-10	0.000813472	2.28083e-16	1.90037e-10
cg00107039	-2015.89	-2015.14	0.197636	1	No	Yes	-0.00173681	3.44961e-09	0.00287419	-0.00185054	2.77602e-08	0.0231296
cg00107187	-1772.44	-1771.63	0.203314	1	No	Yes	-0.00254262	2.47743e-09	0.00206418	-0.002528	3.95454e-08	0.0329489
cg00107488	-2526.26	-2525.77	0.172858	1	No	Yes	-0.00107435	6.65737e-11	5.54688e-05	-0.00103067	6.11101e-09	0.00509165
cg00107606	-2390.35	-2388.95	0.272012	1	No	Yes	-0.00157213	6.51299e-15	5.42658e-09	-0.00161308	3.51435e-13	2.92813e-07
cg00107630	-1633.86	-1630.13	0.875077	1	No	Yes	-0.00431013	5.87179e-18	4.89233e-12	-0.00432721	1.23625e-16	1.03003e-10
cg00107631	-2350.52	-2344.98	1	1	No	Yes	0.00150063	1.25063e-12	1.04202e-06	0.00149964	2.33329e-12	1.94408e-06
cg00107890	-2461.25	-2457.91	0.719157	1	No	Yes	0.00107138	2.38258e-09	0.00198515	0.00108744	6.60889e-09	0.00550648
cg00108459	-1821.69	-1825.08	0.0248392	1	No	Yes	0.00439983	9.06893e-27	7.55617e-21	0.00510502	2.4263e-30	2.02158e-24
cg00108863	-2399.9	-2398.06	0.338813	1	No	Yes	0.00113183	6.43649e-09	0.00536284	0.00112415	1.56773e-08	0.0130622
cg00108944	-792.333	-840.08	5.79742e-12	4.83037e-06	Yes	No	0.00103776	0.442225	1	0.000782824	0.649011	1
cg00109060	-2552.55	-2550.35	0.405889	1	No	Yes	0.000900769	1.26004e-08	0.0104986	0.000897605	2.48587e-08	0.0207121
cg00109062	-2782.76	-2779.26	0.779351	1	No	Yes	0.00073992	4.64912e-10	0.000387361	0.000754479	1.20501e-09	0.00100401
cg00109164	-2415.34	-2411.39	0.972951	1	No	Yes	0.00128963	2.67615e-11	2.22975e-05	0.00130908	4.42393e-11	3.68599e-05
cg00109178	-1893.51	-1891.22	0.42591	1	No	Yes	0.00200019	1.12787e-08	0.00939733	0.00191227	1.11337e-07	0.0927652
cg00109344	-1796.25	-1807.13	0.000587167	1	No	Yes	-0.00336786	1.81624e-15	1.51328e-09	-0.00348641	6.15045e-14	5.12451e-08
cg00109451	-2245.86	-2241.73	1	1	No	Yes	0.00159052	1.58982e-11	1.32463e-05	0.00162367	2.00557e-11	1.67103e-05
cg00109503	-2032.85	-2066.68	6.10008e-09	0.00508254	Yes	No	-0.000988961	0.00105245	1	-0.00101123	0.00363059	1
cg00109551	-2793.23	-2789.49	0.876872	1	No	Yes	0.000715413	8.34246e-10	0.000695088	0.000732296	1.83653e-09	0.00153018
cg00109703	-1908.07	-1905.49	0.490419	1	No	Yes	-0.0019617	5.36224e-08	0.0446778	-0.00208678	3.60256e-07	0.300163
cg00109772	-3233.62	-3229.67	0.978136	1	No	Yes	0.000361932	1.07785e-08	0.00898056	0.000365422	2.14323e-08	0.0178572
cg00109780	-2491.59	-2487.38	1	1	No	Yes	-0.00161499	4.63023e-19	3.85787e-13	-0.00164802	2.00749e-17	1.67262e-11
cg00110623	-2546.92	-2543.08	0.923598	1	No	Yes	-0.00100667	8.27534e-11	6.89495e-05	-0.00102762	1.7513e-10	0.000145917
cg00110660	-2903.22	-2902.55	0.189505	1	No	Yes	0.000684357	2.03638e-11	1.69669e-05	0.00067117	2.00077e-10	0.000166703
cg00110688	-2056.92	-2055.76	0.24186	1	No	Yes	-0.00198456	7.80415e-12	6.50237e-06	-0.00199635	2.08878e-11	1.74035e-05
cg00110695	-2204.25	-2200.11	1	1	No	Yes	0.00138991	7.25847e-10	0.000604771	0.00142004	9.25822e-10	0.000771389
cg00110707	-2426.15	-2423.96	0.405335	1	No	Yes	0.00101699	5.10984e-08	0.0425749	0.00107797	7.88536e-08	0.0657003
cg00111244	-2933.64	-2929.82	0.911525	1	No	Yes	0.000601211	7.79434e-10	0.000649419	0.000618261	1.43323e-09	0.00119415
cg00111253	-3172.45	-3168.58	0.938913	1	No	Yes	-0.00053733	4.37205e-14	3.64276e-08	-0.0005527	6.41092e-14	5.34153e-08
cg00111657	-1988.75	-1990.18	0.0662693	1	No	Yes	-0.00191284	3.05252e-09	0.00254334	-0.002153	2.67385e-09	0.00222783
cg00111677	-2908.27	-2904.81	0.761077	1	No	Yes	0.000555958	7.50545e-09	0.00625349	0.000586024	7.27068e-09	0.00605788
cg00111946	-3117.69	-3113.92	0.891903	1	No	Yes	0.000495321	2.48026e-10	0.000206653	0.000517965	2.49351e-10	0.000207757
cg00112026	-2415.95	-2414.75	0.246946	1	No	Yes	0.00111473	2.9713e-09	0.00247566	0.00111953	4.17034e-09	0.0034747
cg00112042	-1470.37	-1467.38	0.604508	1	No	Yes	-0.00396759	1.81164e-11	1.50945e-05	-0.00409441	3.05467e-11	2.54513e-05
cg00112187	-1603.94	-1663.26	1.77759e-14	1.48108e-08	Yes	No	-0.000624277	0.225012	1	-0.000831726	0.182502	1
cg00112238	-2012.42	-2010.5	0.354057	1	No	Yes	-0.00216646	3.58517e-12	2.98714e-06	-0.00234203	1.0664e-11	8.88518e-06
cg00112341	-2065.65	-2059.64	1	1	No	Yes	-0.00173912	3.80678e-09	0.00317178	-0.00187859	1.38021e-09	0.00114998
cg00112465	-1755.75	-1751.99	0.886862	1	No	Yes	0.00323291	1.63023e-15	1.35829e-09	0.0032891	7.18305e-15	5.98487e-09
cg00112517	-2141.27	-2139.96	0.259951	1	No	Yes	-0.00225315	2.96865e-16	2.47346e-10	-0.00232476	1.37282e-14	1.14383e-08
cg00112991	-1981.29	-1977.85	0.754708	1	No	Yes	0.00217434	5.67744e-11	4.7304e-05	0.00222752	5.50305e-10	0.00045851
cg00113195	-3612.37	-3607.88	1	1	No	Yes	0.000229242	7.73447e-09	0.00644431	0.00023657	1.48722e-08	0.0123914
cg00114046	-2358.76	-2352.83	1	1	No	Yes	0.00123137	2.59885e-09	0.00216534	0.0012302	9.12639e-09	0.00760405
cg00114188	-2256.56	-2250.35	1	1	No	Yes	0.00143274	3.01635e-10	0.00025132	0.00142211	8.99474e-10	0.000749436
cg00114463	-1814.25	-1811.23	0.611642	1	No	Yes	-0.00221249	2.54937e-08	0.0212412	-0.00222244	6.88338e-08	0.0573518
cg00114503	-2214.93	-2211.33	0.816906	1	No	Yes	0.00153991	1.71614e-11	1.42987e-05	0.00169279	3.37303e-12	2.81038e-06
cg00114778	-2256.34	-2252.55	0.898231	1	No	Yes	0.00130911	1.93108e-08	0.0160897	0.00131199	5.50819e-08	0.0458938
cg00114928	-1948.53	-1944.81	0.867697	1	No	Yes	-0.00455658	9.07708e-35	7.56296e-29	-0.00467443	6.54211e-33	5.45084e-27
cg00114942	-2089.53	-2085.53	1	1	No	Yes	-0.00150337	8.6464e-09	0.00720412	-0.00154859	1.15825e-08	0.00965043
cg00115167	-1582.51	-1584.14	0.0599544	1	No	Yes	0.00551292	2.27117e-24	1.89232e-18	0.00661227	1.01541e-28	8.4603e-23
cg00115180	-3387.03	-3383.03	1	1	No	Yes	-0.000363367	1.01036e-11	8.41822e-06	-0.000386269	5.97843e-12	4.98118e-06
cg00115288	-1613.52	-1614.38	0.0879741	1	No	Yes	-0.00297726	7.2664e-09	0.00605432	-0.00316043	7.65224e-08	0.063758
cg00115654	-1679.88	-1680.07	0.122567	1	No	Yes	-0.00315697	3.97505e-11	3.31199e-05	-0.00332427	2.11348e-10	0.000176094
cg00116686	-1478.63	-1475.44	0.666002	1	No	Yes	0.00380557	2.66812e-11	2.22306e-05	0.00405445	2.31897e-11	1.93215e-05
cg00117156	-2768.27	-2764.56	0.861666	1	No	Yes	0.000678185	8.43091e-09	0.00702458	0.000711757	1.66019e-08	0.0138326
cg00117428	-3199.22	-3204.81	0.0082599	1	No	Yes	0.000451125	3.92457e-10	0.000326992	0.000453149	1.28515e-08	0.0107078
cg00117472	-1616.8	-1636.6	6.81181e-06	1	No	Yes	-0.00368369	2.02078e-12	1.6837e-06	-0.00404676	3.11241e-12	2.59324e-06
cg00117595	-3215.87	-3214.2	0.31144	1	No	Yes	0.000377542	1.86664e-08	0.0155527	0.000366452	7.44699e-08	0.0620478
cg00117599	-1901.3	-1910.56	0.00132202	1	No	Yes	-0.00391943	1.15937e-24	9.65975e-19	-0.00403586	1.75859e-22	1.46524e-16
cg00117896	-3109.19	-3107.23	0.361228	1	No	Yes	0.000461049	2.47774e-09	0.00206444	0.000496033	5.33951e-09	0.00444884
cg00117908	-1692.16	-1693.2	0.0805374	1	No	Yes	-0.00283476	2.04888e-09	0.00170711	-0.0028541	7.46857e-09	0.00622276
cg00117914	-3235.74	-3232.11	0.828776	1	No	Yes	0.000373428	6.42798e-09	0.00535575	0.00037511	1.6787e-08	0.0139868
cg00118309	-1502.61	-1499.36	0.686832	1	No	Yes	-0.0038021	1.38107e-10	0.00011507	-0.00389306	5.28536e-10	0.000440372
cg00118317	-2731.62	-2727.79	0.919109	1	No	Yes	-0.00123316	4.30396e-20	3.58603e-14	-0.00126211	7.86726e-20	6.55494e-14
cg00118442	-3350.22	-3346.22	0.998037	1	No	Yes	-0.000372686	4.02961e-11	3.35744e-05	-0.000385271	5.19671e-11	4.32986e-05
cg00118542	-2962.56	-2960.02	0.480812	1	No	Yes	0.000558692	3.69881e-09	0.00308182	0.000551568	3.58188e-08	0.029844
cg00118881	-1920.69	-1914.45	1	1	No	Yes	-0.00308515	2.17058e-17	1.80851e-11	-0.00315956	3.44529e-17	2.87059e-11
cg00119460	-2336.32	-2335.23	0.233476	1	No	Yes	-0.00131298	5.81906e-10	0.00048484	-0.00133931	6.64481e-10	0.000553641
cg00119755	-2352.73	-2348.25	1	1	No	Yes	0.00118568	6.52861e-09	0.00543959	0.00119201	1.00554e-08	0.00837808
cg00119811	-2223.23	-2220.52	0.524891	1	No	Yes	-0.00204512	1.58048e-16	1.31684e-10	-0.00210473	4.54001e-15	3.78271e-09
cg00119896	-2169.3	-2164.4	1	1	No	Yes	-0.00157165	9.45366e-11	7.87672e-05	-0.0015785	1.17959e-09	0.000982825
cg00119986	-3512.68	-3508.83	0.926629	1	No	Yes	-0.000245533	5.6167e-08	0.046798	-0.000256801	4.63579e-08	0.0386251
cg00120096	-2832.73	-2828.74	0.997256	1	No	Yes	-0.000572943	5.29703e-08	0.0441345	-0.000589594	7.82234e-08	0.0651752
cg00120103	-2081.87	-2077.41	1	1	No	Yes	0.00212131	6.89275e-13	5.74299e-07	0.00210915	8.75116e-12	7.29141e-06
cg00120329	-2143.47	-2141.18	0.424467	1	No	Yes	0.00146562	1.84709e-08	0.0153899	0.00155186	3.32773e-08	0.0277264
cg00120435	-1753.9	-1752.68	0.249469	1	No	Yes	0.00735899	9.04001e-50	7.53208e-44	0.00732196	5.21026e-47	4.34115e-41
cg00120747	-2632.57	-2628.98	0.814776	1	No	Yes	0.000972999	1.04435e-11	8.70145e-06	0.00100344	1.11863e-11	9.32035e-06
cg00120887	-1983.33	-1979.87	0.765414	1	No	Yes	-0.00250543	4.93307e-14	4.1102e-08	-0.00259042	2.36139e-13	1.9675e-07
cg00121005	-2072.27	-2073.09	0.0897442	1	No	Yes	0.0017936	4.50183e-10	0.000375089	0.00176797	8.10901e-10	0.000675637
cg00121135	-1930.48	-1947.48	2.75255e-05	1	No	Yes	-0.00499132	8.74596e-39	7.28708e-33	-0.0050019	1.22327e-33	1.01922e-27
cg00121209	-2712.09	-2708.77	0.710597	1	No	Yes	-0.00125612	3.24424e-20	2.70308e-14	-0.00131587	7.46609e-20	6.2207e-14
cg00121528	-1962.94	-1967.52	0.013708	1	No	Yes	-0.00265588	1.77399e-15	1.47808e-09	-0.0026867	1.94936e-13	1.62419e-07
cg00121533	-3737.97	-3736.42	0.293491	1	No	Yes	-0.000267696	2.13473e-12	1.77865e-06	-0.000265334	1.21827e-11	1.01505e-05
cg00121562	-3241.23	-3237.67	0.802876	1	No	Yes	-0.000415003	1.05808e-10	8.81584e-05	-0.000417461	2.94146e-10	0.000245081
cg00121640	-2746.04	-2743	0.619603	1	No	Yes	-0.000767265	2.09231e-09	0.0017433	-0.000788444	1.59739e-08	0.0133094
cg00121712	-1626.53	-1626.31	0.151515	1	No	Yes	0.00300671	2.73089e-09	0.00227536	0.00324958	6.37604e-10	0.000531247
cg00121843	-2194.43	-2190.77	0.842154	1	No	Yes	-0.00200723	8.03071e-15	6.69113e-09	-0.00205836	4.22849e-14	3.52315e-08
cg00122166	-2169.35	-2165.56	0.901125	1	No	Yes	0.00171868	4.26269e-11	3.55165e-05	0.00177315	5.49792e-11	4.58083e-05
cg00122218	-2849.28	-2845.29	0.994952	1	No	Yes	-0.000593291	1.60585e-08	0.0133799	-0.000603875	2.79149e-08	0.0232585
cg00122334	-2486.57	-2481.94	1	1	No	Yes	0.00099574	5.28189e-09	0.00440083	0.00106764	3.78037e-09	0.00314978
cg00122362	-1969.18	-1964.64	1	1	No	Yes	-0.00195398	3.98478e-09	0.00332009	-0.00199674	1.98395e-08	0.0165302
cg00122628	-2412.3	-2408.45	0.924968	1	No	Yes	0.00109059	1.81871e-08	0.0151534	0.00109165	2.5499e-08	0.0212456
cg00122951	-3218.31	-3223.95	0.00808223	1	No	Yes	-0.000698114	4.74916e-21	3.95697e-15	-0.00069595	2.55571e-19	2.1294e-13
cg00123017	-2763.34	-2759.7	0.836691	1	No	Yes	0.000754171	4.88031e-10	0.000406624	0.000756353	1.00621e-09	0.00083837
cg00123094	-3407.6	-3407.04	0.179224	1	No	Yes	-0.000340611	1.72482e-10	0.000143711	-0.000368159	9.07802e-11	7.56374e-05
cg00123512	-2859.23	-2856.72	0.474906	1	No	Yes	-0.000649619	1.70577e-09	0.00142124	-0.00066816	1.00301e-08	0.00835704
cg00124004	-1651.48	-1659.13	0.00295065	1	No	Yes	-0.00416302	9.34846e-17	7.78907e-11	-0.00426347	3.17267e-15	2.64345e-09
cg00124101	-1684.88	-1683.04	0.339398	1	No	Yes	0.0054267	4.21261e-27	3.50991e-21	0.00550522	2.5201e-26	2.09973e-20
cg00124488	-2405.92	-2402.07	0.925436	1	No	Yes	-0.00124916	4.17703e-12	3.48027e-06	-0.00127249	4.64032e-12	3.86628e-06
cg00124849	-3905.36	-3898.58	1	1	No	Yes	0.000164261	3.24097e-09	0.00270035	0.000167653	9.63227e-09	0.00802554
cg00125151	-2352.95	-2349.02	0.965037	1	No	Yes	0.00125482	9.47545e-10	0.000789488	0.00128348	9.00962e-10	0.000750675
cg00125394	-1783.83	-1779.82	1	1	No	Yes	-0.00310674	1.01508e-15	8.45757e-10	-0.00335019	2.61354e-16	2.17758e-10
cg00125414	-2530.48	-2529.24	0.252382	1	No	Yes	-0.00111741	2.72328e-11	2.26901e-05	-0.00121101	3.47519e-11	2.8955e-05
cg00125947	-3077.85	-3075.13	0.524993	1	No	Yes	0.00054186	9.17307e-11	7.64294e-05	0.000583857	2.07699e-10	0.000173054
cg00126034	-3332.21	-3328.22	0.999605	1	No	Yes	-0.00039734	1.33346e-10	0.000111103	-0.000402445	1.75534e-10	0.000146253
cg00126148	-1412.96	-1408.89	1	1	No	Yes	-0.00367575	5.50764e-09	0.00458892	-0.00367982	1.71227e-08	0.0142665
cg00126173	-2206.28	-2203.75	0.479135	1	No	Yes	0.00146289	1.35974e-09	0.00113293	0.00153598	1.474e-09	0.00122813
cg00126320	-1836.18	-1832.18	1	1	No	Yes	-0.00278702	2.1896e-12	1.82436e-06	-0.00282111	3.98911e-12	3.3237e-06
cg00126575	-1946.18	-1942.18	1	1	No	Yes	0.00182422	6.86832e-09	0.00572264	0.00190398	9.90381e-09	0.00825179
cg00126887	-2232.79	-2229.73	0.626589	1	No	Yes	0.00145071	2.20978e-09	0.00184117	0.0015019	3.34167e-09	0.00278426
cg00126946	-2505.55	-2500.76	1	1	No	Yes	0.00103415	1.53728e-09	0.00128085	0.00104172	6.86642e-09	0.00572106
cg00127214	-3114.4	-3110.4	1	1	No	Yes	-0.000407501	2.8037e-08	0.0233602	-0.000422699	3.23575e-08	0.0269601
cg00127732	-3389.53	-3385.53	1	1	No	Yes	-0.000330352	5.07701e-10	0.000423013	-0.000335227	8.58421e-10	0.00071523
cg00128774	-1270.36	-1265.98	1	1	No	Yes	0.00510266	5.31297e-11	4.42673e-05	0.0052437	7.01427e-11	5.84424e-05
cg00129196	-2881.59	-2877.64	0.977599	1	No	Yes	-0.000777013	1.28637e-13	1.07179e-07	-0.000791916	1.3976e-13	1.16447e-07
cg00129234	-1955.02	-1951.06	0.98052	1	No	Yes	-0.00182994	5.63163e-08	0.0469224	-0.00186479	8.247e-08	0.0687134
cg00129524	-2091.13	-2086.99	1	1	No	Yes	-0.00179707	4.22923e-10	0.000352376	-0.0018044	9.05882e-10	0.000754775
cg00129847	-2484.99	-2478.32	1	1	No	Yes	0.00112887	1.22185e-10	0.000101804	0.00113002	2.52324e-10	0.000210235
cg00130102	-2125.38	-2118.62	1	1	No	Yes	0.00152848	2.78551e-08	0.0232087	0.0015373	6.33256e-08	0.0527624
cg00130165	-1788.97	-1787.31	0.30983	1	No	Yes	-0.00283977	1.758e-11	1.46475e-05	-0.00300441	5.83174e-11	4.85897e-05
cg00130246	-2140.17	-2137.46	0.525384	1	No	Yes	0.00208553	4.04016e-14	3.36623e-08	0.00213603	1.0226e-12	8.52021e-07
cg00130393	-1769.1	-1768.49	0.183416	1	No	Yes	0.00259671	3.82616e-10	0.000318793	0.0025963	8.37758e-10	0.000698014
cg00130766	-1833.17	-1829.07	1	1	No	Yes	-0.00220578	2.12183e-08	0.017679	-0.00221464	5.14391e-08	0.0428587
cg00130799	-2679.71	-2676.35	0.727001	1	No	Yes	0.000719299	4.92095e-08	0.041001	0.000738295	2.60192e-07	0.21679
cg00130819	-2950.46	-2948.42	0.374263	1	No	Yes	0.000626701	3.04941e-11	2.54075e-05	0.000669759	7.56704e-11	6.3048e-05
cg00130854	-2738.95	-2734.96	0.99263	1	No	Yes	0.000681538	1.11373e-08	0.00927953	0.000708082	1.28897e-08	0.0107396
cg00131081	-1557.65	-1570.67	0.000200969	1	No	Yes	-0.00361666	8.95042e-12	7.45742e-06	-0.00372936	1.19567e-10	9.96221e-05
cg00131136	-2403.95	-2401.39	0.485882	1	No	Yes	0.0014893	2.82902e-14	2.35712e-08	0.00149717	7.81512e-14	6.5115e-08
cg00131853	-2217.26	-2213.98	0.69919	1	No	Yes	0.00159051	1.09689e-10	9.13919e-05	0.00164104	3.52318e-10	0.000293549
cg00132149	-2115.72	-2112.81	0.580782	1	No	Yes	0.00171795	7.30504e-10	0.000608651	0.00175922	1.25561e-09	0.00104616
cg00132716	-2066.46	-2064.13	0.433743	1	No	Yes	0.00182919	7.90216e-10	0.000658403	0.00183485	2.17962e-09	0.00181604
cg00133116	-2362.94	-2359.18	0.888275	1	No	Yes	-0.00184559	2.116e-18	1.76304e-12	-0.00187522	9.15957e-18	7.63169e-12
cg00133167	-2111.37	-2107.6	0.892321	1	No	Yes	0.00150424	3.96227e-08	0.0330133	0.00159901	5.83066e-08	0.0485807
cg00133223	-2717.5	-2715.73	0.327875	1	No	Yes	0.00102068	3.2192e-15	2.68222e-09	0.00101388	1.33438e-14	1.1118e-08
cg00133544	-2776.82	-2773.95	0.567752	1	No	Yes	0.000795017	5.36684e-12	4.47161e-06	0.000821813	9.40186e-12	7.83357e-06
cg00133814	-2386.88	-2386.99	0.127798	1	No	Yes	0.0014464	8.87875e-13	7.39771e-07	0.0014921	1.73718e-12	1.4474e-06
cg00133880	-2057.17	-2053.24	0.96533	1	No	Yes	0.0021751	6.08463e-13	5.06967e-07	0.00218666	1.1743e-12	9.78418e-07
cg00134190	-2294.09	-2290.54	0.801528	1	No	Yes	0.00152194	1.52295e-11	1.26891e-05	0.00156208	3.23337e-11	2.69402e-05
cg00134210	-3251.44	-3256.45	0.0110203	1	No	Yes	-0.000399713	4.295e-09	0.00357856	-0.000386737	2.7531e-07	0.229386
cg00134295	-1792.89	-1794.84	0.0510828	1	No	Yes	-0.00254644	1.11159e-09	0.000926169	-0.00264003	2.9195e-09	0.0024325
cg00134415	-2116.02	-2116.09	0.130712	1	No	Yes	-0.00228204	1.28508e-15	1.07072e-09	-0.00236032	3.26249e-14	2.71829e-08
cg00134449	-1512.09	-1508.15	0.970239	1	No	Yes	-0.00402639	8.84075e-12	7.36605e-06	-0.00403052	1.73021e-11	1.4416e-05
cg00134645	-2064.82	-2060.88	0.971737	1	No	Yes	-0.0019767	3.56776e-11	2.97264e-05	-0.00201349	6.07603e-11	5.06251e-05
cg00134695	-2650.84	-2647.01	0.918392	1	No	Yes	0.000762031	1.53814e-08	0.0128157	0.000788661	1.66788e-08	0.0138967
cg00134728	-2942.5	-2938.57	0.965735	1	No	Yes	0.000576959	4.71088e-10	0.000392507	0.000622146	2.34958e-10	0.000195765
cg00134934	-1955.22	-1955.4	0.124077	1	No	Yes	0.00196694	1.21306e-09	0.00101071	0.00199278	2.5847e-08	0.0215355
cg00135032	-2390.31	-2386.39	0.959866	1	No	Yes	0.00139604	1.25861e-12	1.04866e-06	0.00140786	1.99925e-12	1.66576e-06
cg00135056	-2138.41	-2134.05	1	1	No	Yes	-0.00186169	7.60176e-12	6.33374e-06	-0.00187238	3.53337e-11	2.94398e-05
cg00135175	-2306.2	-2302.23	0.9835	1	No	Yes	0.00120902	3.22782e-08	0.026894	0.00121607	4.41803e-08	0.0368107
cg00135248	-2597.81	-2595.68	0.393418	1	No	Yes	0.000831103	3.00167e-08	0.0250097	0.000894186	2.2478e-08	0.0187285
cg00135416	-2161.36	-2157.91	0.757596	1	No	Yes	0.00150322	1.26055e-08	0.0105028	0.00153169	2.49998e-08	0.0208297
cg00135815	-3546.39	-3542.86	0.789314	1	No	Yes	-0.000277306	2.53682e-10	0.000211366	-0.000281235	3.31156e-10	0.000275917
cg00135841	-2835.37	-2832.22	0.651812	1	No	Yes	0.000677016	2.58359e-09	0.00215263	0.00068087	3.37143e-08	0.0280906
cg00135888	-1912.02	-1910.26	0.327718	1	No	Yes	-0.00394035	2.08625e-25	1.73825e-19	-0.00414478	3.52112e-24	2.93377e-18
cg00135897	-2573.54	-2569.79	0.884165	1	No	Yes	0.000880326	5.93425e-09	0.00494438	0.000917998	5.2026e-09	0.00433477
cg00136470	-2274.5	-2274.38	0.144339	1	No	Yes	0.00148733	3.30055e-11	2.75e-05	0.00166273	7.63201e-12	6.35893e-06
cg00136477	-1614.43	-1624.73	0.000786306	1	No	Yes	-0.00354969	9.40251e-12	7.8341e-06	-0.00364646	2.25661e-11	1.88019e-05
cg00137067	-2824.07	-2820.27	0.904849	1	No	Yes	0.000650089	9.79955e-10	0.000816492	0.000693415	7.20192e-10	0.000600059
cg00137168	-1892.04	-1885.32	1	1	No	Yes	-0.00258046	4.28129e-12	3.56714e-06	-0.00260074	1.30765e-11	1.08952e-05
cg00137492	-1529.37	-1525.47	0.951032	1	No	Yes	0.00403426	2.05629e-14	1.71329e-08	0.00455457	9.90072e-16	8.24921e-10
cg00137535	-1834.54	-1830.83	0.861732	1	No	Yes	0.00283236	3.87122e-13	3.22548e-07	0.0030169	8.85927e-13	7.38148e-07
cg00137745	-2363.07	-2358.41	1	1	No	Yes	0.00114758	6.28384e-10	0.000523565	0.00120678	4.97881e-10	0.000414831
cg00137855	-2131	-2127.64	0.725692	1	No	Yes	0.00218667	6.14097e-16	5.11661e-10	0.00220462	2.1442e-15	1.78653e-09
cg00138081	-1584.32	-1587.34	0.0298466	1	No	Yes	-0.0034437	4.94568e-11	4.12071e-05	-0.00342236	4.92049e-10	0.000409972
cg00138101	-1893.36	-1891.24	0.390256	1	No	Yes	-0.00366978	6.93182e-22	5.77554e-16	-0.00383964	5.27934e-21	4.39871e-15
cg00138463	-2851.02	-2853.99	0.0306855	1	No	Yes	0.00058529	5.83661e-08	0.0486302	0.000572797	6.96395e-07	0.580232
cg00138497	-2849.53	-2847.78	0.32534	1	No	Yes	-0.00058608	1.54528e-08	0.0128752	-0.000617999	1.29393e-08	0.0107809
cg00138641	-3131.79	-3128.74	0.619087	1	No	Yes	-0.000567151	5.32701e-13	4.43843e-07	-0.000574792	7.7175e-12	6.43017e-06
cg00138710	-2570.81	-2567.38	0.750928	1	No	Yes	0.000857388	2.73859e-08	0.0228177	0.000895172	2.7987e-08	0.0233185
cg00138831	-1947.88	-1944.89	0.602666	1	No	Yes	0.00201725	4.51608e-09	0.00376277	0.00212075	1.28475e-08	0.0107044
cg00138926	-2336.07	-2334.32	0.324414	1	No	Yes	0.00231248	3.15344e-25	2.62743e-19	0.00239132	4.78513e-23	3.98693e-17
cg00139124	-1683.21	-1679.99	0.679262	1	No	Yes	-0.00410003	3.16513e-18	2.63716e-12	-0.00418577	8.77625e-17	7.31231e-11
cg00139244	-2701.7	-2698.76	0.589332	1	No	Yes	-0.000817928	5.03459e-10	0.000419479	-0.000877575	4.62373e-10	0.000385246
cg00139258	-3124.19	-3121.56	0.502682	1	No	Yes	0.000590704	3.57611e-14	2.97959e-08	0.000585835	1.0373e-13	8.6427e-08
cg00140189	-823.935	-854.783	2.70929e-08	0.0225736	Yes	No	0.00268463	0.0469112	1	0.00295081	0.0931982	1
cg00140304	-3181.42	-3178.41	0.609403	1	No	Yes	-0.000485906	4.07096e-11	3.3919e-05	-0.000500226	1.4601e-10	0.000121655
cg00140335	-3267.63	-3264.4	0.678524	1	No	Yes	0.000344644	2.10229e-08	0.0175161	0.000369667	1.55029e-08	0.0129169
cg00140798	-2055.17	-2051.66	0.782445	1	No	Yes	0.00173156	3.83402e-09	0.00319448	0.00180973	9.20411e-09	0.0076688
cg00141153	-2884.73	-2880.73	0.999802	1	No	Yes	0.00055779	2.68676e-08	0.0223859	0.000570245	2.93834e-08	0.0244821
cg00141174	-3265.1	-3262.59	0.473232	1	No	Yes	-0.00040164	4.74855e-10	0.000395646	-0.000404623	2.17422e-09	0.00181155
cg00141308	-1435.47	-1432.42	0.620267	1	No	Yes	-0.00376473	1.09859e-09	0.000915337	-0.0038481	1.98927e-09	0.00165745
cg00141336	-2426.9	-2422.92	0.991544	1	No	Yes	0.000999951	1.39645e-08	0.0116351	0.00101921	2.7821e-08	0.0231802
cg00141391	-2158.69	-2157.8	0.211513	1	No	Yes	0.00168285	2.43804e-10	0.000203136	0.00165016	7.62397e-10	0.000635224
cg00141478	-2522.36	-2519.84	0.477522	1	No	Yes	0.00166675	1.06587e-22	8.88077e-17	0.00176746	3.10538e-23	2.58738e-17
cg00142556	-2207.53	-2211.52	0.0183906	1	No	Yes	0.00131287	3.95261e-08	0.0329329	0.00130235	1.07578e-07	0.0896335
cg00142670	-1504.5	-1539.12	4.12077e-09	0.0034334	Yes	No	-0.00237323	2.54328e-05	1	-0.00236261	0.000335472	1
cg00142815	-2484.1	-2480.77	0.712502	1	No	Yes	0.000953024	2.41582e-08	0.0201285	0.00097425	3.41304e-08	0.0284372
cg00142999	-1812.99	-1809.17	0.914469	1	No	Yes	0.00246862	3.38843e-11	2.82322e-05	0.0026546	2.21439e-11	1.84501e-05
cg00143376	-1557.36	-1570.81	0.000161943	1	No	Yes	-0.00353333	2.65622e-10	0.000221314	-0.00361344	1.62943e-08	0.0135763
cg00143623	-3471.79	-3467.79	1	1	No	Yes	-0.00026774	1.69693e-08	0.0141387	-0.000270623	2.84929e-08	0.0237401
cg00143986	-894.174	-991.036	1.25386e-22	1.0447e-16	Yes	No	0.00423246	0.000243454	1	0.00434615	0.00115347	1
cg00144161	-3222.72	-3220.08	0.506786	1	No	Yes	-0.000497509	4.60846e-13	3.83973e-07	-0.000507547	6.16236e-13	5.13443e-07
cg00144550	-1916.86	-1913.18	0.851423	1	No	Yes	-0.00290198	1.54161e-15	1.28446e-09	-0.00293529	6.5072e-15	5.42175e-09
cg00144622	-2520.05	-2518.7	0.264585	1	No	Yes	0.00134778	3.1456e-15	2.62089e-09	0.00129694	5.72229e-14	4.76777e-08
cg00145103	-1407.24	-1406.28	0.219005	1	No	Yes	-0.0040803	4.99647e-11	4.16302e-05	-0.00415506	1.37618e-09	0.00114662
cg00145253	-1813.34	-1811.86	0.28275	1	No	Yes	-0.00278288	8.70604e-12	7.25381e-06	-0.00284003	2.68516e-11	2.23726e-05
cg00145284	-1945.96	-1942.13	0.919593	1	No	Yes	0.00352725	4.3228e-24	3.60172e-18	0.00435499	1.45359e-29	1.21112e-23
cg00145303	-2670.93	-2669.23	0.316184	1	No	Yes	0.00081177	7.61679e-10	0.000634626	0.000829215	1.37735e-09	0.0011476
cg00145419	-2144.38	-2143.17	0.247885	1	No	Yes	0.00165479	5.01708e-10	0.000418019	0.00166491	1.26192e-09	0.00105142
cg00145961	-2187.07	-2186.1	0.220294	1	No	Yes	0.00202285	8.15646e-15	6.79591e-09	0.00207704	3.97198e-14	3.30943e-08
cg00145969	-2107.59	-2106.91	0.1896	1	No	Yes	0.00238162	3.45071e-17	2.8751e-11	0.00234056	1.12615e-15	9.38302e-10
cg00145979	-3165.23	-3161.3	0.965223	1	No	Yes	-0.000488097	1.30553e-11	1.08776e-05	-0.00049506	2.77426e-11	2.31149e-05
cg00146088	-1649.37	-1648.03	0.264782	1	No	Yes	-0.00358277	6.38807e-13	5.3225e-07	-0.00368402	7.641e-13	6.36642e-07
cg00146227	-1913.16	-1907.08	1	1	No	Yes	0.0019169	5.40007e-08	0.044993	0.00192069	1.00788e-07	0.0839761
cg00146263	-2137.55	-2134.8	0.534639	1	No	Yes	0.00144234	3.53878e-08	0.0294848	0.0015335	4.39587e-08	0.0366261
cg00146565	-2238.75	-2234.67	1	1	No	Yes	0.00163798	1.04751e-11	8.72776e-06	0.0016605	1.91606e-11	1.59645e-05
cg00146669	-2366.06	-2364.41	0.308566	1	No	Yes	0.00127941	4.69209e-10	0.000390942	0.0012641	1.34979e-09	0.00112464
cg00146683	-1601.85	-1605.97	0.0172586	1	No	Yes	-0.0031719	4.25474e-10	0.000354502	-0.00323656	1.53519e-09	0.00127911
cg00146755	-2742.3	-2741.45	0.206846	1	No	Yes	0.000664462	5.05825e-08	0.042145	0.000629204	2.82764e-07	0.235597
cg00146864	-1858.22	-1866.8	0.00185529	1	No	Yes	-0.00400607	1.19036e-23	9.91804e-18	-0.00421379	3.94183e-22	3.2843e-16
cg00147578	-1639.55	-1635.54	1	1	No	Yes	-0.00367597	3.06467e-15	2.55346e-09	-0.00388524	3.97946e-15	3.31566e-09
cg00147801	-1756.06	-1753.25	0.550547	1	No	Yes	-0.00242726	2.53879e-08	0.021153	-0.00257584	2.11055e-08	0.0175849
cg00147850	-2110.96	-2112.08	0.0772546	1	No	Yes	0.0015796	6.2497e-09	0.00520721	0.00160552	1.51909e-08	0.012657
cg00148007	-2712.01	-2709.76	0.416758	1	No	Yes	0.000842622	1.51565e-10	0.000126283	0.000825423	6.19234e-10	0.000515941
cg00148223	-1819.43	-1824.73	0.00957184	1	No	Yes	-0.00296768	1.11097e-13	9.25652e-08	-0.00308717	1.17749e-12	9.81079e-07
cg00148252	-1880.83	-1879.42	0.272721	1	No	Yes	0.00390699	1.54875e-25	1.2904e-19	0.00448286	4.52616e-28	3.77116e-22
cg00148518	-2493.05	-2487.73	1	1	No	Yes	0.00101079	8.40457e-09	0.00700263	0.00106171	1.48589e-08	0.0123803
cg00148558	-1796.9	-1791.05	1	1	No	Yes	0.00233436	1.7879e-08	0.0148967	0.00236313	6.70361e-08	0.055854
cg00148599	-2471.79	-2470.1	0.315452	1	No	Yes	0.00112034	5.76339e-10	0.000480202	0.00114149	1.28909e-09	0.00107406
cg00148618	-1908.97	-1905.16	0.907095	1	No	Yes	-0.00399155	8.37037e-26	6.97413e-20	-0.00414656	1.14966e-24	9.57886e-19
cg00149380	-3471.03	-3468.64	0.44523	1	No	Yes	0.000298093	1.74616e-09	0.00145489	0.000309996	5.7235e-09	0.00476878
cg00149976	-3150.14	-3145.87	1	1	No	Yes	-0.00044145	1.11226e-08	0.00926726	-0.000452422	2.30392e-08	0.0191961
cg00150128	-2073.89	-2069.89	1	1	No	Yes	0.00143552	4.62609e-08	0.0385443	0.00151083	3.6471e-08	0.0303874
cg00150837	-2022.69	-2021.85	0.205517	1	No	Yes	0.00291561	1.68565e-19	1.40447e-13	0.00315139	9.01106e-21	7.50795e-15
cg00151191	-1799.97	-1795.51	1	1	No	Yes	0.00344683	1.76926e-16	1.47413e-10	0.00351672	2.72203e-16	2.26798e-10
cg00151922	-2246.85	-2247.83	0.0830567	1	No	Yes	-0.0013015	4.29236e-08	0.0357637	-0.00139307	2.82936e-07	0.23574
cg00152041	-2017.96	-2017.87	0.141822	1	No	Yes	-0.00325438	3.03106e-23	2.52545e-17	-0.00331945	1.27586e-19	1.06303e-13
cg00152126	-3369.3	-3367.68	0.304416	1	No	Yes	0.000310405	2.03369e-08	0.0169445	0.000301564	1.05613e-07	0.0879962
cg00152127	-2098.76	-2098.89	0.12685	1	No	Yes	-0.00323645	1.04585e-27	8.71394e-22	-0.00348525	1.00089e-27	8.33933e-22
cg00152233	-1628.53	-1629.32	0.0913475	1	No	Yes	0.00493341	5.58069e-21	4.64979e-15	0.00535424	3.32743e-22	2.77239e-16
cg00152259	-2011.33	-2013.39	0.048498	1	No	Yes	-0.00414174	1.44374e-33	1.20291e-27	-0.0043229	2.50055e-33	2.08344e-27
cg00152322	-2322.72	-2319.31	0.745581	1	No	Yes	-0.00147189	1.01394e-11	8.44811e-06	-0.00151403	5.76415e-11	4.80265e-05
cg00152878	-2906.42	-2902.42	0.999573	1	No	Yes	0.000659265	8.2643e-11	6.88576e-05	0.000672923	1.22026e-10	0.000101671
cg00153101	-1341.61	-1350.38	0.00168815	1	No	Yes	-0.00403986	2.1403e-08	0.0178329	-0.00424857	5.65872e-08	0.0471481
cg00153106	-2297.99	-2295.55	0.457629	1	No	Yes	-0.00159302	1.17246e-12	9.76882e-07	-0.00160094	4.02542e-12	3.35395e-06
cg00153306	-1909.36	-1913.9	0.0139821	1	No	Yes	-0.00486451	1.10369e-35	9.19587e-30	-0.00490263	1.70793e-33	1.42303e-27
cg00153311	-2475.12	-2472.25	0.568272	1	No	Yes	0.000923131	3.217e-08	0.0268038	0.000937302	1.86594e-07	0.155469
cg00153368	-2843.37	-2839.51	0.930032	1	No	Yes	0.000595385	1.88305e-08	0.0156894	0.00060546	3.52652e-08	0.0293827
cg00153395	-2033.36	-2035.21	0.0537392	1	No	Yes	-0.002472	4.72944e-15	3.94053e-09	-0.00264469	1.63267e-15	1.36033e-09
cg00153942	-2005.45	-2003.99	0.280538	1	No	Yes	-0.00229613	1.35398e-12	1.12813e-06	-0.00238713	1.22406e-12	1.01988e-06
cg00154107	-1597.54	-1597.99	0.107717	1	No	Yes	-0.00385129	2.86692e-13	2.3887e-07	-0.00394486	3.31037e-12	2.75817e-06
cg00154315	-2643.55	-2641.93	0.303846	1	No	Yes	0.000981138	1.56329e-11	1.30252e-05	0.00102569	2.72827e-11	2.27318e-05
cg00154335	-2750.38	-2746.95	0.75044	1	No	Yes	0.000734698	5.10882e-09	0.00425663	0.000780421	1.21306e-08	0.0101071
cg00154652	-1776.98	-1772.53	1	1	No	Yes	-0.00238685	1.91702e-08	0.0159725	-0.00247861	1.68942e-08	0.0140761
cg00154846	-1716.35	-1729.3	0.00020875	1	No	Yes	-0.00267784	4.7251e-09	0.00393692	-0.00278181	2.93999e-08	0.0244958
cg00154957	-2651.33	-2650.64	0.191449	1	No	Yes	0.000936706	1.11372e-10	9.27941e-05	0.000985513	4.89621e-10	0.000407949
cg00155345	-3265.65	-3261.7	0.974936	1	No	Yes	0.000366567	1.56033e-09	0.00130005	0.000401718	5.71746e-10	0.000476375
cg00155426	-2784.53	-2780.52	1	1	No	Yes	0.00101336	1.42535e-16	1.18759e-10	0.00102404	3.5669e-16	2.97192e-10
cg00155447	-2640.85	-2637.03	0.91589	1	No	Yes	0.00100534	6.21421e-13	5.17764e-07	0.00101264	2.18497e-12	1.8205e-06
cg00155504	-3349.54	-3347.01	0.479631	1	No	Yes	-0.000428238	1.84171e-12	1.5345e-06	-0.000433013	2.85865e-11	2.38181e-05
cg00155609	-3380.57	-3378.69	0.346543	1	No	Yes	-0.000304582	3.14229e-08	0.0261813	-0.000299565	8.34706e-08	0.0695471
cg00155676	-1623.3	-1619.29	1	1	No	Yes	0.00481319	2.64715e-20	2.20559e-14	0.00490438	8.15257e-20	6.79266e-14
cg00155846	-2335.98	-2331.97	1	1	No	Yes	0.00115732	8.13701e-09	0.0067797	0.00116072	2.69406e-08	0.0224467
cg00155879	-1573.8	-1572.08	0.320304	1	No	Yes	-0.00379917	4.05579e-12	3.37926e-06	-0.00391822	1.03637e-11	8.63494e-06
cg00156026	-2555.81	-2549.68	1	1	No	Yes	0.00103933	1.16176e-10	9.67969e-05	0.00103328	5.30223e-10	0.000441778
cg00156032	-1997.09	-1993.83	0.688758	1	No	Yes	-0.0028077	2.64625e-17	2.20483e-11	-0.00290454	5.91996e-15	4.93247e-09
cg00156072	-1432.28	-1428.61	0.846758	1	No	Yes	-0.00562454	2.54587e-17	2.1212e-11	-0.00573412	7.85216e-16	6.54236e-10
cg00156427	-1650.17	-1648.09	0.381414	1	No	Yes	-0.00453533	2.31764e-19	1.93104e-13	-0.00459632	3.0567e-18	2.54682e-12
cg00156551	-1568.92	-1612.17	5.51863e-11	4.59808e-05	Yes	No	0.00246183	4.06162e-06	1	0.00256586	2.9599e-05	1
cg00156588	-3375.44	-3372.86	0.489926	1	No	Yes	0.000458369	2.91566e-15	2.42931e-09	0.000461383	7.24454e-14	6.0361e-08
cg00156743	-2257.83	-2254.12	0.862848	1	No	Yes	0.00171631	3.32388e-13	2.76943e-07	0.00173098	3.12462e-12	2.60341e-06
cg00157429	-2779.03	-2775.07	0.979217	1	No	Yes	0.000819325	1.58632e-11	1.32171e-05	0.000848726	2.91603e-11	2.42961e-05
cg00157638	-2311.45	-2307.74	0.867155	1	No	Yes	-0.00225555	5.31391e-23	4.42751e-17	-0.002286	5.59851e-21	4.66464e-15
cg00157722	-2651.61	-2647.73	0.943926	1	No	Yes	-0.00074519	1.70271e-08	0.0141868	-0.000787657	1.69902e-08	0.0141561
cg00157755	-2884.79	-2880.73	1	1	No	Yes	-0.000738406	1.36175e-11	1.1346e-05	-0.000747582	3.58176e-11	2.98429e-05
cg00157853	-2608.62	-2601.64	1	1	No	Yes	0.000983422	6.84807e-11	5.70576e-05	0.000996345	1.52117e-10	0.000126743
cg00157864	-2865.97	-2861.97	1	1	No	Yes	0.000660348	9.48499e-11	7.90282e-05	0.00067364	1.37113e-10	0.000114241
cg00157987	-2673.75	-2672.49	0.254595	1	No	Yes	-0.000880885	2.09433e-10	0.000174498	-0.000885984	1.22082e-09	0.00101718
cg00158227	-1625.34	-1625.33	0.13631	1	No	Yes	-0.00307613	1.18976e-09	0.000991302	-0.00314597	3.9816e-09	0.00331744
cg00158434	-2778.55	-2779.09	0.103581	1	No	Yes	0.000657076	5.1905e-08	0.0432469	0.00066655	3.38895e-08	0.0282365
cg00159212	-3512.96	-3509.27	0.856147	1	No	Yes	-0.000357739	3.66714e-13	3.05543e-07	-0.000394824	2.20544e-13	1.83756e-07
cg00159439	-1932.27	-1926.59	1	1	No	Yes	-0.00295297	1.67345e-16	1.39431e-10	-0.0030368	4.19095e-16	3.49187e-10
cg00159668	-2026.94	-2023.4	0.795125	1	No	Yes	0.00202764	5.38451e-12	4.48633e-06	0.0021041	5.1589e-12	4.29836e-06
cg00159682	-1654.82	-1655.61	0.0912639	1	No	Yes	0.00464443	6.18395e-20	5.15242e-14	0.00473377	1.94695e-19	1.62218e-13
cg00159780	-2057.31	-2054.87	0.458383	1	No	Yes	0.00181271	1.30134e-09	0.00108427	0.00186671	4.14275e-09	0.00345171
cg00160018	-1980.57	-1976.57	1	1	No	Yes	0.00263324	1.62337e-17	1.35258e-11	0.00272229	1.61396e-17	1.34474e-11
cg00160302	-2576.88	-2574.79	0.383727	1	No	Yes	0.000851526	4.39949e-08	0.0366563	0.000859901	3.51391e-07	0.292777
cg00160462	-3078.87	-3074.93	0.969178	1	No	Yes	-0.000470296	2.86815e-09	0.00238972	-0.000476698	3.90335e-09	0.00325224
cg00160618	-1348.85	-1352.81	0.0186595	1	No	Yes	-0.00382181	5.74103e-08	0.0478338	-0.00391666	2.58234e-07	0.215158
cg00160780	-2061.82	-2058.32	0.778987	1	No	Yes	-0.00343214	3.66118e-28	3.05047e-22	-0.00353092	2.17827e-27	1.81492e-21
cg00160818	-2175.92	-2172.95	0.599149	1	No	Yes	-0.00237981	4.09783e-19	3.41428e-13	-0.00244753	5.5352e-19	4.61189e-13
cg00160853	-3450.72	-3446.81	0.958992	1	No	Yes	-0.000278166	9.68618e-09	0.00807046	-0.000293489	2.05802e-08	0.0171473
cg00161345	-2784.39	-2784.23	0.146643	1	No	Yes	0.000901836	3.20242e-13	2.66823e-07	0.000929175	5.67531e-13	4.72863e-07
cg00161373	-2654.02	-2650.42	0.81567	1	No	Yes	0.000764062	2.27685e-08	0.0189706	0.000757951	9.80096e-08	0.0816609
cg00161513	-2097.06	-2095.66	0.272567	1	No	Yes	0.0021584	5.34717e-14	4.45523e-08	0.00233512	1.65067e-14	1.37532e-08
cg00161705	-3174.47	-3170.48	0.992291	1	No	Yes	0.000372014	4.82981e-08	0.0402417	0.000379644	8.34801e-08	0.0695551
cg00161791	-1597.9	-1597.02	0.20999	1	No	Yes	-0.00328118	3.95001e-10	0.000329112	-0.00329202	1.15871e-08	0.00965425
cg00161971	-2550.01	-2546.2	0.910922	1	No	Yes	0.000851278	1.87279e-08	0.015604	0.000849785	3.54857e-08	0.0295664
cg00162282	-1803.97	-1803.39	0.180285	1	No	Yes	-0.00242598	3.77936e-09	0.00314894	-0.00245563	1.25217e-08	0.010433
cg00162344	-1501.95	-1505.26	0.025881	1	No	Yes	-0.004579	1.96542e-14	1.63757e-08	-0.00461288	6.00869e-13	5.0064e-07
cg00162348	-3953.58	-3950.32	0.691907	1	No	Yes	-0.000159438	1.9314e-09	0.00160923	-0.000164951	2.11318e-09	0.00176069
cg00162401	-3213.04	-3208.21	1	1	No	Yes	-0.000512236	8.0661e-13	6.72062e-07	-0.000527294	5.23879e-12	4.36493e-06
cg00162548	-2648.36	-2644.39	0.982844	1	No	Yes	0.000947446	8.70165e-12	7.25015e-06	0.000972997	2.5776e-11	2.14764e-05
cg00162902	-2968.11	-2965.24	0.567234	1	No	Yes	0.000576133	3.79137e-10	0.000315894	0.000575424	7.23813e-10	0.000603076
cg00162943	-2326.75	-2324.73	0.37057	1	No	Yes	0.00125121	6.68487e-09	0.00556979	0.00125638	2.09865e-08	0.0174858
cg00163171	-1800.16	-1796.33	0.918764	1	No	Yes	0.00298385	8.04592e-15	6.70381e-09	0.00325441	1.08801e-15	9.06519e-10
cg00163462	-3162.7	-3159.18	0.785244	1	No	Yes	0.000537504	5.16544e-13	4.30381e-07	0.000554334	8.28962e-13	6.90685e-07
cg00163472	-3295.64	-3292.06	0.810404	1	No	Yes	0.000353414	3.7874e-09	0.00315563	0.000369179	3.03498e-09	0.00252872
cg00163549	-1982.61	-1988.75	0.00627466	1	No	Yes	-0.00326041	1.06468e-21	8.87082e-16	-0.00338933	1.00833e-20	8.40136e-15
cg00164038	-2687.55	-2683.55	1	1	No	Yes	0.000841861	2.97859e-11	2.48174e-05	0.000866396	5.51506e-11	4.59511e-05
cg00164150	-3641.43	-3637.44	0.995665	1	No	Yes	-0.000214879	3.9531e-08	0.032937	-0.00021735	6.76176e-08	0.0563385
cg00164301	-2255.24	-2252.45	0.547256	1	No	Yes	0.00199976	8.49054e-17	7.07426e-11	0.00200334	2.50814e-16	2.08977e-10
cg00164583	-3118.21	-3114.7	0.783946	1	No	Yes	0.000431591	4.44857e-09	0.00370651	0.000465445	2.92836e-09	0.00243989
cg00164727	-3059.15	-3060.56	0.0670578	1	No	Yes	-0.000509063	3.57532e-09	0.00297893	-0.000525369	1.03593e-08	0.00863132
cg00164997	-2774.88	-2771.23	0.837812	1	No	Yes	-0.000694909	1.49298e-08	0.0124394	-0.000698736	2.5474e-08	0.0212248
cg00165078	-2234.73	-2231.23	0.778316	1	No	Yes	0.00128011	5.86221e-08	0.0488435	0.00130188	1.11211e-07	0.0926603
cg00165394	-2082.52	-2078.94	0.809433	1	No	Yes	-0.00201515	4.07452e-12	3.39486e-06	-0.00209984	1.17718e-11	9.80816e-06
cg00165619	-2123.14	-2119.21	0.964261	1	No	Yes	0.00154564	1.38076e-08	0.0115044	0.00153986	5.91479e-08	0.0492817
cg00165631	-2000.04	-1997.68	0.440486	1	No	Yes	-0.00243575	6.46475e-14	5.38639e-08	-0.00259883	4.19684e-13	3.49678e-07
cg00165647	-2516.52	-2513.48	0.618698	1	No	Yes	-0.00126087	3.04255e-13	2.53503e-07	-0.00125504	2.23312e-12	1.86062e-06
cg00165862	-2055.19	-2057.05	0.0532574	1	No	Yes	-0.00207319	6.46247e-12	5.38449e-06	-0.00212086	5.19624e-11	4.32947e-05
cg00165872	-2119.52	-2116.87	0.50905	1	No	Yes	0.00169353	2.07755e-10	0.0001731	0.00177974	2.73549e-10	0.000227919
cg00166262	-1536.8	-1533.23	0.803996	1	No	Yes	0.00402673	1.8189e-14	1.5155e-08	0.00453094	1.25313e-15	1.0441e-09
cg00166355	-1800.71	-1800.21	0.174065	1	No	Yes	0.00249432	2.20934e-10	0.000184081	0.00291591	9.13042e-12	7.6074e-06
cg00166601	-2530.46	-2527.15	0.708898	1	No	Yes	0.000855333	3.03357e-08	0.0252755	0.00090534	2.48994e-08	0.020746
cg00166770	-1591.86	-1586.17	1	1	No	Yes	-0.00625151	2.62299e-28	2.18545e-22	-0.00634329	1.24101e-27	1.034e-21
cg00166836	-2050.9	-2047.81	0.634253	1	No	Yes	0.0023243	5.37372e-16	4.47734e-10	0.00257932	2.89714e-17	2.41388e-11
cg00166981	-2269.61	-2268.87	0.195986	1	No	Yes	0.00173576	1.86308e-14	1.55231e-08	0.00185036	9.721e-15	8.09947e-09
cg00167234	-1915.34	-1914.18	0.24189	1	No	Yes	-0.00309849	8.57984e-19	7.14866e-13	-0.0033858	1.40786e-19	1.17302e-13
cg00167681	-2315.95	-2312.38	0.803366	1	No	Yes	0.00185597	1.04202e-16	8.68207e-11	0.00188875	5.03042e-16	4.19131e-10
cg00167840	-1420.37	-1462.6	9.16901e-11	7.63955e-05	Yes	No	0.00149428	0.0197167	1	0.00150173	0.0547169	1
cg00167916	-2393.8	-2390.98	0.55662	1	No	Yes	0.00109391	5.82276e-09	0.00485148	0.00113759	8.60618e-09	0.00717061
cg00167981	-2508.65	-2504.7	0.976256	1	No	Yes	0.00108903	2.49779e-10	0.000208114	0.00114622	4.3034e-10	0.000358556
cg00168091	-2083.69	-2082.83	0.208116	1	No	Yes	0.00157163	5.68898e-08	0.0474002	0.00156172	1.71874e-07	0.143204
cg00168118	-2021.88	-2023.17	0.0710841	1	No	Yes	0.0018151	5.47111e-09	0.00455849	0.00193543	3.80619e-08	0.0317129
cg00168156	-2320.95	-2319.51	0.278069	1	No	Yes	0.00133731	6.18821e-10	0.000515598	0.00131864	2.1793e-09	0.00181578
cg00168193	-2343.3	-2336.71	1	1	No	Yes	0.0018117	4.22015e-17	3.5162e-11	0.00183856	1.0134e-16	8.44361e-11
cg00168225	-1449.81	-1447.73	0.384423	1	No	Yes	-0.00514206	4.26471e-17	3.55333e-11	-0.00517847	3.09684e-16	2.58027e-10
cg00168242	-2414.13	-2417.62	0.0236796	1	No	Yes	0.00133302	8.64298e-12	7.20127e-06	0.00143183	1.27654e-11	1.0636e-05
cg00168301	-2629.34	-2626.08	0.691202	1	No	Yes	0.00112857	3.45173e-14	2.87595e-08	0.00112919	2.93262e-13	2.44344e-07
cg00168436	-3162.87	-3159.28	0.81444	1	No	Yes	0.000476393	6.5492e-11	5.45675e-05	0.000493275	1.22134e-10	0.000101761
cg00168459	-2093.37	-2092.16	0.24779	1	No	Yes	-0.00154814	2.79728e-08	0.0233067	-0.00154	9.2768e-07	0.772936
cg00169111	-2408.42	-2402.66	1	1	No	Yes	0.00119942	7.32737e-10	0.000610511	0.00119161	2.18935e-09	0.00182415
cg00169175	-1938.16	-1937.11	0.228326	1	No	Yes	-0.00213695	9.32758e-10	0.000777167	-0.00215718	2.73888e-09	0.00228202
cg00169541	-1644.01	-1640.69	0.712949	1	No	Yes	0.00468176	1.31217e-21	1.09329e-15	0.00542325	1.15153e-24	9.5945e-19
cg00169633	-2577.21	-2576.24	0.219321	1	No	Yes	-0.00108136	1.25818e-11	1.04831e-05	-0.00108188	2.09189e-11	1.74295e-05
cg00169725	-1474.85	-1475.43	0.101249	1	No	Yes	-0.00420572	2.68871e-12	2.24022e-06	-0.0043417	2.63582e-11	2.19615e-05
cg00169856	-1886.9	-1885.43	0.282726	1	No	Yes	-0.00266907	8.99691e-13	7.49616e-07	-0.00299347	9.43339e-13	7.85984e-07
cg00170056	-3251.42	-3247.44	0.992696	1	No	Yes	-0.000398181	2.09216e-10	0.000174317	-0.000428673	9.1721e-11	7.64213e-05
cg00170236	-2354.24	-2350.18	1	1	No	Yes	0.00119978	5.49249e-10	0.00045763	0.00121586	7.76686e-10	0.00064713
cg00170343	-2721.71	-2717.71	1	1	No	Yes	-0.000713477	2.25703e-09	0.00188054	-0.000739535	3.3232e-09	0.00276887
cg00170421	-3166.95	-3162.95	1	1	No	Yes	0.000527357	1.13458e-13	9.45323e-08	0.000539974	1.07984e-13	8.99719e-08
cg00170438	-1807.45	-1804.95	0.472544	1	No	Yes	-0.00411303	1.94235e-23	1.61835e-17	-0.00416377	4.82867e-23	4.02322e-17
cg00170483	-2304.87	-2302.42	0.462708	1	No	Yes	-0.00124075	1.39997e-08	0.0116645	-0.00125963	4.41402e-08	0.0367773
cg00170564	-2567.01	-2564.56	0.460977	1	No	Yes	-0.000993273	3.76375e-11	3.13593e-05	-0.00104547	4.01904e-11	3.34863e-05
cg00170620	-2004.01	-2000.06	0.975735	1	No	Yes	-0.00462479	2.65627e-40	2.21319e-34	-0.00465206	7.25728e-38	6.04671e-32
cg00170799	-2148.03	-2145.07	0.594357	1	No	Yes	0.00189327	2.12808e-12	1.7731e-06	0.00199611	4.1485e-12	3.45651e-06
cg00171052	-1983.88	-1976.86	1	1	No	Yes	0.00198227	8.07063e-10	0.000672439	0.00205842	1.18112e-09	0.000984097
cg00171154	-2442.89	-2439.12	0.892494	1	No	Yes	0.00138906	1.94356e-13	1.61936e-07	0.00142461	2.54303e-13	2.11883e-07
cg00171161	-3295.62	-3291.23	1	1	No	Yes	-0.00040977	3.48323e-11	2.9022e-05	-0.000426391	1.56993e-10	0.000130805
cg00171166	-3160.67	-3159.35	0.260821	1	No	Yes	0.000398191	4.40401e-08	0.0366939	0.000408446	1.09445e-07	0.0911886
cg00171459	-1416.37	-1412.37	1	1	No	Yes	0.00390167	1.18954e-10	9.91113e-05	0.00399973	1.76554e-10	0.000147104
cg00171690	-1621.62	-1619.99	0.304797	1	No	Yes	-0.00381702	1.38576e-13	1.15461e-07	-0.00384876	1.18864e-12	9.90365e-07
cg00171783	-2050.76	-2047.7	0.624213	1	No	Yes	0.00194379	1.97602e-11	1.64641e-05	0.00206738	1.995e-11	1.66222e-05
cg00171942	-1952.84	-1950.12	0.527997	1	No	Yes	0.00200785	9.89395e-10	0.000824357	0.00199119	1.95161e-09	0.00162607
cg00172488	-2819.56	-2817.06	0.472313	1	No	Yes	0.000785982	2.19937e-13	1.8325e-07	0.000899497	6.19717e-14	5.16344e-08
cg00172672	-1765.03	-1761.65	0.734493	1	No	Yes	-0.00318101	3.10135e-13	2.58402e-07	-0.00322666	5.27066e-13	4.39148e-07
cg00172872	-2655.79	-2653.16	0.502399	1	No	Yes	0.00088721	2.57319e-10	0.000214397	0.000882105	5.74971e-10	0.000479062
cg00172979	-1871.18	-1872.21	0.0807197	1	No	Yes	-0.0022912	1.42761e-09	0.00118947	-0.00229456	1.10624e-08	0.00921712
cg00173498	-1857.96	-1853.1	1	1	No	Yes	-0.00308751	3.42998e-15	2.85784e-09	-0.00322044	1.4267e-14	1.18872e-08
cg00173641	-2807.01	-2803.08	0.963787	1	No	Yes	0.000841664	1.38105e-12	1.15068e-06	0.000865156	3.89223e-12	3.24298e-06
cg00173804	-2708.98	-2706.01	0.596217	1	No	Yes	0.000949053	9.59947e-14	7.99822e-08	0.000963422	1.16621e-13	9.71681e-08
cg00173940	-2853.41	-2854.91	0.0636984	1	No	Yes	0.000587516	2.98516e-08	0.0248721	0.00060087	1.65903e-07	0.13823
cg00174132	-2968.68	-2964.68	1	1	No	Yes	0.000480186	5.07619e-08	0.0422944	0.000494968	5.50927e-08	0.0459029
cg00174179	-1817.5	-1833.6	4.32565e-05	1	No	Yes	-0.00510268	3.2713e-32	2.72562e-26	-0.00535956	1.5386e-29	1.28195e-23
cg00174201	-1792.64	-1824.42	1.69951e-08	0.0141602	Yes	No	-9.28703e-05	0.819007	1	-0.000231368	0.625674	1
cg00174275	-1563.48	-1557.15	1	1	No	Yes	-0.00390871	2.21492e-12	1.84545e-06	-0.00393472	8.38403e-12	6.98552e-06
cg00174279	-1736.13	-1747.3	0.000508034	1	No	Yes	-0.00374557	7.4261e-17	6.18737e-11	-0.00386718	6.25564e-14	5.21215e-08
cg00174447	-2131.77	-2129.66	0.389009	1	No	Yes	0.00166344	1.04717e-09	0.000872494	0.00166614	3.91475e-09	0.00326174
cg00174654	-2512.63	-2508.93	0.858015	1	No	Yes	0.000926615	2.40707e-09	0.00200555	0.000985952	3.13696e-09	0.0026137
cg00175180	-1322.42	-1393.92	4.02217e-17	3.35124e-11	Yes	No	-0.00432627	2.15887e-09	0.00179875	-0.004745	2.18372e-07	0.181946
cg00175403	-1943.89	-1950.04	0.00624554	1	No	Yes	-0.00411141	5.05393e-29	4.2109e-23	-0.00424169	2.9684e-27	2.47325e-21
cg00175423	-2056.28	-2052.51	0.89115	1	No	Yes	0.00219492	5.63408e-15	4.69428e-09	0.00224458	1.18322e-14	9.85855e-09
cg00175517	-2348.89	-2348.26	0.185525	1	No	Yes	0.00114614	3.33996e-08	0.0278283	0.00116115	2.91225e-08	0.0242647
cg00175579	-2683.89	-2679.96	0.965615	1	No	Yes	0.000739655	7.6613e-09	0.00638334	0.000750522	1.73525e-08	0.014458
cg00176020	-1939.67	-1936.86	0.55269	1	No	Yes	-0.00302671	1.96592e-17	1.63799e-11	-0.00308856	1.19077e-16	9.92142e-11
cg00176210	-1668.16	-1709.41	1.4922e-10	0.000124329	Yes	Yes	-0.00439836	4.4816e-19	3.73404e-13	-0.00449519	3.47233e-16	2.89312e-10
cg00176242	-2638.57	-2635.02	0.79745	1	No	Yes	0.00121446	3.2137e-16	2.67763e-10	0.00125252	2.31391e-15	1.92793e-09
cg00176264	-2397.81	-2392.09	1	1	No	Yes	0.00117199	3.1418e-09	0.00261772	0.00118964	1.60294e-08	0.0133556
cg00176635	-1920.43	-1918.41	0.372047	1	No	Yes	-0.00307523	3.62865e-17	3.02336e-11	-0.00312581	1.55897e-15	1.29893e-09
cg00176709	-2026.08	-2025.88	0.149402	1	No	Yes	-0.0019569	4.49558e-10	0.000374569	-0.002087	6.94563e-09	0.00578705
cg00176835	-3055.12	-3051.09	1	1	No	Yes	0.000448587	2.9775e-08	0.0248084	0.00046374	3.29689e-08	0.0274695
cg00176896	-2101.26	-2099.17	0.384201	1	No	Yes	0.00227833	4.21204e-15	3.50944e-09	0.00237369	3.11285e-15	2.5936e-09
cg00177013	-3084.11	-3080.42	0.856058	1	No	Yes	-0.000450259	5.01991e-09	0.00418255	-0.000477235	3.18272e-09	0.00265182
cg00177081	-2149.51	-2143.04	1	1	No	Yes	0.00188158	3.90256e-12	3.25159e-06	0.00188513	8.67009e-12	7.22386e-06
cg00177218	-1475.59	-1473.99	0.301254	1	No	Yes	-0.00511782	4.99259e-17	4.15979e-11	-0.00512857	6.81634e-15	5.67932e-09
cg00177456	-1996.31	-1991.74	1	1	No	Yes	0.00179369	3.04864e-08	0.025401	0.00180816	4.65279e-08	0.0387667
cg00177468	-2496.66	-2493.6	0.625044	1	No	Yes	0.00112794	8.54608e-12	7.12053e-06	0.00113153	4.1819e-11	3.48433e-05
cg00177631	-1724.53	-1720.66	0.937005	1	No	Yes	-0.00411604	6.38598e-19	5.32075e-13	-0.00416239	1.23807e-17	1.03155e-11
cg00177809	-1778.48	-1774.74	0.876557	1	No	Yes	0.00262504	7.04594e-10	0.000587063	0.00265576	2.24348e-09	0.00186925
cg00177923	-3447.49	-3446.88	0.183902	1	No	Yes	-0.000331841	2.71579e-11	2.26278e-05	-0.00034141	1.17866e-10	9.82053e-05
cg00178070	-2223.75	-2219.73	1	1	No	Yes	0.00137432	7.23242e-09	0.006026	0.00144667	4.32851e-09	0.00360649
cg00178429	-3096.4	-3092.45	0.975203	1	No	Yes	-0.000436004	1.90554e-08	0.0158768	-0.000456859	1.97084e-08	0.0164209
cg00178435	-2164.2	-2160.15	1	1	No	Yes	0.00150602	4.83414e-09	0.00402777	0.00154402	1.32727e-08	0.0110588
cg00178522	-2457.78	-2454.25	0.78994	1	No	Yes	0.00116688	9.94285e-11	8.28432e-05	0.00115924	2.93449e-10	0.0002445
cg00178591	-1821.99	-1820.24	0.32414	1	No	Yes	0.00282772	2.34977e-13	1.95781e-07	0.00315867	1.9332e-14	1.61073e-08
cg00178785	-1978.14	-1978.01	0.144607	1	No	Yes	0.00209917	4.39998e-11	3.66603e-05	0.00224425	2.76458e-11	2.30343e-05
cg00178850	-1409.38	-1416.4	0.00403671	1	No	Yes	-0.00381131	5.22012e-09	0.00434937	-0.00393868	9.64908e-08	0.0803955
cg00178877	-1653.62	-1659.17	0.00843715	1	No	Yes	0.00261464	8.3466e-09	0.00695433	0.00258979	4.63084e-08	0.0385839
cg00178928	-1834.41	-1862.75	9.48e-08	0.0789867	No	Yes	-0.00377743	9.12883e-21	7.60608e-15	-0.00405683	6.65934e-18	5.54852e-12
cg00179085	-2513.06	-2509.07	0.998217	1	No	Yes	0.0010686	2.39409e-10	0.000199474	0.00108529	2.85782e-10	0.000238112
cg00179844	-1681.79	-1681.77	0.137015	1	No	Yes	0.00270679	8.58133e-09	0.0071499	0.00272761	2.41218e-08	0.0200981
cg00179906	-1929.8	-1923.49	1	1	No	Yes	0.00258807	3.92241e-13	3.26812e-07	0.00263138	9.45911e-13	7.88127e-07
cg00180762	-1770.12	-1769.67	0.169342	1	No	Yes	-0.00313291	5.08672e-13	4.23822e-07	-0.00327256	2.72849e-11	2.27336e-05
cg00180787	-2506.15	-2502.91	0.684356	1	No	Yes	0.000925017	5.58202e-08	0.046509	0.00092536	8.68828e-08	0.0723901
cg00181116	-2820.85	-2818.07	0.544638	1	No	Yes	-0.000862924	2.24725e-13	1.87239e-07	-0.000892368	2.19003e-13	1.82472e-07
cg00181154	-2291.42	-2287.26	1	1	No	Yes	0.00145536	1.31451e-10	0.000109524	0.00150485	1.91367e-10	0.000159446
cg00181189	-2132.49	-2132.86	0.11293	1	No	Yes	0.00181084	4.33323e-11	3.61042e-05	0.00181996	4.07767e-10	0.000339749
cg00181257	-1514.85	-1514.12	0.195587	1	No	Yes	-0.0039784	4.79527e-13	3.99539e-07	-0.00397776	6.07777e-12	5.06396e-06
cg00181263	-2173.2	-2166.07	1	1	No	Yes	0.00148894	8.26509e-09	0.00688642	0.00148481	2.6146e-08	0.0217847
cg00181439	-1937.35	-1936.37	0.221693	1	No	Yes	-0.0035831	2.72262e-23	2.26847e-17	-0.00377698	2.51463e-21	2.09518e-15
cg00181834	-1703.17	-1705.77	0.0367582	1	No	Yes	-0.00264722	1.27417e-08	0.0106163	-0.00263331	5.44992e-08	0.0454083
cg00182256	-2104.13	-2098	1	1	No	Yes	0.00177317	2.46395e-10	0.000205295	0.00178181	7.49543e-10	0.000624514
cg00182593	-1837.91	-1834.38	0.791763	1	No	Yes	-0.00231939	2.32509e-09	0.00193725	-0.00233102	5.98587e-09	0.00498738
cg00182727	-1836.53	-1830.2	1	1	No	Yes	-0.00364147	3.82175e-19	3.18425e-13	-0.00370607	1.29109e-18	1.07573e-12
cg00182877	-2849.42	-2845.42	1	1	No	Yes	0.000589924	1.50125e-08	0.0125083	0.000599298	2.60101e-08	0.0216714
cg00183100	-2899.73	-2895.97	0.88496	1	No	Yes	0.000550832	1.60928e-08	0.0134084	0.000552974	2.72075e-08	0.0226691
cg00183186	-1656.5	-1652.52	0.987014	1	No	Yes	-0.00283747	8.87651e-09	0.00739585	-0.002925	2.3528e-08	0.0196033
cg00183317	-2881.04	-2877.85	0.665222	1	No	Yes	0.000586172	1.98683e-08	0.0165541	0.000601752	8.09466e-08	0.0674442
cg00183340	-3013.8	-3011.3	0.471927	1	No	Yes	-0.000641147	1.3718e-13	1.14298e-07	-0.000697149	5.29102e-14	4.40844e-08
cg00183415	-2502.16	-2498.82	0.716694	1	No	Yes	0.00115769	1.51309e-11	1.2607e-05	0.00115897	7.96202e-10	0.00066339
cg00183468	-1595.9	-1591.77	1	1	No	Yes	0.00316286	2.85014e-09	0.00237471	0.00320989	4.43316e-09	0.00369368
cg00183569	-1614.83	-1610.49	1	1	No	Yes	0.00336003	8.57819e-13	7.14729e-07	0.00361206	2.79702e-13	2.33046e-07
cg00183606	-2462.19	-2456.25	1	1	No	Yes	0.000988233	5.55727e-08	0.0463028	0.00100895	1.48359e-07	0.123612
cg00183639	-2278.62	-2272.16	1	1	No	Yes	0.00134709	3.91788e-09	0.00326435	0.00136594	4.98591e-09	0.00415422
cg00183647	-2752.27	-2745.42	1	1	No	Yes	-0.000823733	8.40928e-11	7.00655e-05	-0.00083818	2.22178e-10	0.000185117
cg00183684	-1495.95	-1519.51	1.03688e-06	0.863919	No	Yes	-0.00378737	2.22375e-10	0.000185281	-0.00394751	7.77613e-09	0.00647902
cg00183776	-3176.06	-3172.11	0.973645	1	No	Yes	0.000420238	1.04257e-08	0.00868659	0.000427547	2.33981e-08	0.0194951
cg00184279	-3072.19	-3071.62	0.180044	1	No	Yes	0.000569034	1.05551e-11	8.79445e-06	0.000583944	2.94112e-11	2.45052e-05
cg00184376	-1830.03	-1826.69	0.720057	1	No	Yes	-0.0039179	1.41244e-21	1.17683e-15	-0.00395651	8.01756e-21	6.68018e-15
cg00184452	-1629.12	-1636.46	0.00344591	1	No	Yes	-0.00389517	6.38945e-15	5.32365e-09	-0.00399425	1.97158e-13	1.64271e-07
cg00184732	-1771.09	-1767.61	0.771879	1	No	Yes	-0.00439991	8.10547e-24	6.75342e-18	-0.00444897	3.83019e-23	3.19128e-17
cg00185912	-2300.88	-2298.29	0.496231	1	No	Yes	-0.00206673	2.04129e-19	1.70079e-13	-0.00217578	3.40651e-18	2.83828e-12
cg00185988	-2874.79	-2871.21	0.809744	1	No	Yes	0.000589743	8.06442e-09	0.00671922	0.00058723	1.85878e-08	0.0154872
cg00186356	-3091.53	-3087.79	0.88015	1	No	Yes	0.000528126	4.40339e-11	3.66888e-05	0.000538686	1.00996e-10	8.41491e-05
cg00186468	-1487.71	-1492.08	0.0152231	1	No	Yes	-0.0047365	2.25682e-15	1.88036e-09	-0.00473574	3.63506e-14	3.0287e-08
cg00186499	-1981.17	-1985.87	0.0129032	1	No	Yes	-0.0035704	4.20624e-25	3.50461e-19	-0.00376682	4.14253e-25	3.45153e-19
cg00187099	-2898.92	-2894.92	0.997844	1	No	Yes	0.000544403	3.37966e-08	0.0281591	0.000552378	5.65414e-08	0.0471099
cg00187229	-1328.82	-1329.74	0.0855559	1	No	Yes	-0.0042658	2.31777e-09	0.00193115	-0.00422031	1.79274e-08	0.014937
cg00187327	-2456.06	-2453.48	0.49316	1	No	Yes	0.00107409	1.29004e-09	0.00107485	0.00108606	2.66019e-09	0.00221646
cg00187375	-2000.84	-1997.23	0.822244	1	No	Yes	-0.00338462	1.05553e-23	8.7946e-18	-0.00345574	5.97528e-22	4.97856e-16
cg00187380	-1818.11	-1814.11	0.999009	1	No	Yes	-0.00248981	3.35359e-10	0.000279418	-0.0024987	7.05847e-10	0.000588107
cg00187535	-1721.32	-1725.31	0.0184017	1	No	Yes	-0.00324817	1.34654e-12	1.12193e-06	-0.00340249	2.3254e-11	1.9375e-05
cg00187671	-2922.42	-2917.78	1	1	No	Yes	-0.00058359	9.94802e-10	0.000828862	-0.000607776	9.23146e-10	0.000769159
cg00187704	-1783.08	-1783.24	0.124457	1	No	Yes	-0.00339013	3.15442e-15	2.62824e-09	-0.00337545	7.98985e-14	6.65709e-08
cg00188055	-2078.91	-2075.11	0.908358	1	No	Yes	-0.00226868	8.45711e-15	7.0464e-09	-0.00229627	9.21113e-14	7.67465e-08
cg00188243	-1895.96	-1892.41	0.801449	1	No	Yes	0.00229015	3.50357e-10	0.000291915	0.00234609	4.09997e-10	0.000341607
cg00188321	-3364.18	-3360.17	1	1	No	Yes	0.000338177	9.90339e-10	0.000825144	0.000350374	2.90867e-09	0.00242348
cg00188356	-1683.45	-1681.32	0.392764	1	No	Yes	-0.00328913	3.93604e-12	3.27948e-06	-0.0033851	1.03343e-11	8.61045e-06
cg00188488	-1631.3	-1629.84	0.282062	1	No	Yes	-0.0029961	1.2162e-09	0.00101333	-0.00296651	1.07258e-08	0.00893667
cg00188547	-2743.39	-2739.31	1	1	No	Yes	-0.000731067	3.35009e-10	0.000279128	-0.000783124	2.87168e-10	0.000239266
cg00188627	-1248.01	-1256.35	0.00208995	1	No	Yes	-0.0067657	8.22053e-18	6.84929e-12	-0.0067906	1.11333e-16	9.27621e-11
cg00188990	-2878.47	-2874.71	0.885574	1	No	Yes	0.000596636	7.55587e-09	0.0062955	0.000620916	7.02905e-09	0.00585656
cg00189101	-1992.08	-1989.08	0.604481	1	No	Yes	-0.00300598	2.09157e-19	1.74268e-13	-0.00303723	1.83566e-17	1.52946e-11
cg00189220	-3055.26	-3052	0.69351	1	No	Yes	-0.000486293	2.01217e-09	0.00167653	-0.000519716	3.96016e-09	0.00329958
cg00189366	-1336.87	-1360.4	1.05298e-06	0.877335	No	Yes	-0.00533039	2.00661e-14	1.67189e-08	-0.00546107	6.64186e-12	5.53395e-06
cg00189533	-2586.12	-2582.81	0.708364	1	No	Yes	0.000982417	8.86315e-12	7.38471e-06	0.00107377	3.70252e-12	3.08491e-06
cg00189887	-1892.4	-1911.99	7.51336e-06	1	No	Yes	-0.00397024	8.6381e-25	7.1972e-19	-0.00420387	2.09832e-23	1.7483e-17
cg00189975	-2649.91	-2648.93	0.221064	1	No	Yes	-0.00106852	3.95625e-14	3.29632e-08	-0.00115942	1.61872e-14	1.34871e-08
cg00190065	-2896.93	-2893.16	0.892388	1	No	Yes	0.000795112	8.41474e-15	7.0111e-09	0.000801513	3.3936e-14	2.82752e-08
cg00190186	-3427.37	-3423.81	0.800506	1	No	Yes	-0.000338621	6.89254e-11	5.74281e-05	-0.00034769	1.73994e-10	0.000144971
cg00190281	-1298.11	-1294.2	0.952986	1	No	Yes	-0.00393993	4.67978e-08	0.0389916	-0.0039399	9.25631e-08	0.0771229
cg00190303	-1751.94	-1748.27	0.850694	1	No	Yes	0.00261533	4.23019e-10	0.000352457	0.00262017	7.10782e-10	0.000592219
cg00190412	-2485.73	-2480.28	1	1	No	Yes	0.00119792	1.92252e-11	1.60183e-05	0.00121463	1.09765e-10	9.14557e-05
cg00190581	-2188.12	-2184.91	0.673723	1	No	Yes	0.00213581	7.68321e-17	6.4016e-11	0.00214782	3.98965e-16	3.32414e-10
cg00190709	-2185.8	-2182.19	0.822489	1	No	Yes	-0.00140725	3.35683e-08	0.0279689	-0.00141564	5.87347e-08	0.0489373
cg00190881	-2496.54	-2493.73	0.552604	1	No	Yes	0.00115943	2.94224e-12	2.45145e-06	0.00121877	4.37927e-12	3.64878e-06
cg00190941	-3062.13	-3058.23	0.954147	1	No	Yes	0.000440563	3.98363e-08	0.0331913	0.000453897	3.35461e-08	0.0279504
cg00191110	-1792.88	-1786.96	1	1	No	Yes	0.00359646	2.63385e-17	2.19451e-11	0.00363992	1.35394e-16	1.12809e-10
cg00191665	-1922.16	-1918.16	1	1	No	Yes	-0.00229362	1.23544e-10	0.000102936	-0.00232147	8.78368e-10	0.00073185
cg00192031	-1896.74	-1895.11	0.30576	1	No	Yes	-0.00249214	1.43605e-11	1.19651e-05	-0.00248711	5.33464e-11	4.44478e-05
cg00192535	-2685.89	-2682.31	0.812268	1	No	Yes	0.000820786	1.51032e-09	0.00125839	0.000865729	7.09411e-09	0.00591077
cg00192823	-2374.23	-2372.47	0.327565	1	No	Yes	0.00142671	1.34733e-12	1.12258e-06	0.00152209	5.61226e-12	4.6761e-06
cg00192913	-2215.23	-2218.02	0.0336816	1	No	Yes	0.0014242	1.32959e-09	0.0011078	0.00143422	1.74927e-09	0.00145748
cg00193490	-2584.83	-2580.93	0.95034	1	No	Yes	-0.00207829	1.48288e-35	1.23552e-29	-0.00211035	7.26781e-34	6.05549e-28
cg00193524	-1342.14	-1343.6	0.0652503	1	No	Yes	0.00403804	2.17888e-08	0.0181543	0.00424923	1.41756e-08	0.011811
cg00194044	-2415.83	-2411.83	1	1	No	Yes	0.00122153	1.00999e-11	8.41514e-06	0.00124555	1.64941e-11	1.37428e-05
cg00194119	-2092.94	-2093	0.131358	1	No	Yes	0.00210085	1.9098e-14	1.59123e-08	0.00204572	4.84553e-13	4.03726e-07
cg00194146	-1972.92	-1968.91	1	1	No	Yes	-0.00196206	4.01578e-09	0.00334592	-0.00200594	1.28635e-08	0.0107178
cg00194374	-3351.12	-3347.12	1	1	No	Yes	-0.000334736	1.31734e-09	0.0010976	-0.000338788	1.67908e-09	0.00139899
cg00194780	-2613.19	-2609.83	0.723579	1	No	Yes	0.00081867	7.8288e-09	0.0065229	0.000816513	1.96601e-08	0.0163807
cg00195179	-2645.28	-2643.65	0.304812	1	No	Yes	-0.000942736	3.86858e-11	3.22328e-05	-0.000969172	2.04101e-11	1.70055e-05
cg00195218	-3534.53	-3531.37	0.654838	1	No	Yes	-0.000305088	1.03392e-10	8.61459e-05	-0.000315553	2.05142e-10	0.000170923
cg00195561	-2736.22	-2732.26	0.979162	1	No	Yes	0.000657532	5.15111e-08	0.0429187	0.000680345	5.23594e-08	0.0436255
cg00195646	-1965.27	-1964.98	0.156605	1	No	Yes	-0.00188011	2.05649e-08	0.0171345	-0.00196135	2.55126e-08	0.0212569
cg00195749	-1766.4	-1772.22	0.00738312	1	No	Yes	-0.00317464	6.55775e-14	5.46387e-08	-0.00329564	1.77169e-13	1.47616e-07
cg00196012	-2310.36	-2306.71	0.842648	1	No	Yes	-0.0013635	6.34866e-10	0.000528966	-0.00135687	1.19545e-09	0.000996044
cg00196407	-1849.5	-1846.94	0.4875	1	No	Yes	-0.00351847	9.40322e-19	7.8347e-13	-0.00356485	2.22259e-17	1.85185e-11
cg00196440	-2224.55	-2221.91	0.507088	1	No	Yes	-0.00175747	8.82098e-13	7.34958e-07	-0.00178746	1.14466e-11	9.53723e-06
cg00196671	-2035.03	-2033.03	0.36752	1	No	Yes	-0.00221612	9.614e-13	8.01032e-07	-0.00223662	1.07072e-11	8.92113e-06
cg00196827	-1984.21	-1992.14	0.00256604	1	No	Yes	-0.00240378	2.72585e-13	2.27116e-07	-0.00254009	3.85053e-12	3.20823e-06
cg00197306	-2497.92	-2497.52	0.165846	1	No	Yes	0.0014151	6.48437e-17	5.40273e-11	0.00153429	9.07692e-18	7.56282e-12
cg00197612	-1648.71	-1647.54	0.242504	1	No	Yes	-0.00354401	8.50125e-13	7.08318e-07	-0.00358446	3.76561e-12	3.13748e-06
cg00197649	-1662.94	-1660.85	0.384341	1	No	Yes	0.00278311	1.18079e-08	0.00983829	0.00290591	4.69308e-08	0.0391024
cg00198173	-1925.57	-1922.48	0.634547	1	No	Yes	-0.00198804	1.8014e-08	0.0150091	-0.00202141	6.48068e-08	0.0539965
cg00198603	-2178.44	-2175.31	0.645754	1	No	Yes	-0.00182177	2.76741e-12	2.30579e-06	-0.00184965	4.11839e-12	3.43141e-06
cg00198933	-2156.06	-2152.63	0.750772	1	No	Yes	0.00217818	1.29161e-16	1.07616e-10	0.00242328	1.0002e-17	8.33363e-12
cg00200020	-2983.36	-2976.86	1	1	No	Yes	0.000605511	2.36064e-11	1.96687e-05	0.000610424	1.01539e-10	8.46014e-05
cg00200298	-2840.28	-2836.5	0.896381	1	No	Yes	-0.000688277	1.37725e-10	0.000114751	-0.000698613	2.88003e-10	0.000239962
cg00200582	-2409.34	-2404.02	1	1	No	Yes	0.00110544	7.82238e-09	0.00651755	0.00112423	1.16658e-08	0.00971983
cg00200667	-1337.61	-1342.09	0.0144292	1	No	Yes	0.00673124	2.00192e-19	1.66798e-13	0.00680255	1.53514e-18	1.27907e-12
cg00200734	-1538.09	-1542.58	0.0143419	1	No	Yes	-0.00332592	2.02902e-09	0.00169057	-0.00335221	2.44671e-08	0.0203858
cg00200763	-2886.21	-2882.58	0.831079	1	No	Yes	0.000604221	1.3843e-09	0.00115339	0.000617792	1.80412e-09	0.00150318
cg00200803	-1237.66	-1235.3	0.439919	1	No	Yes	-0.00596948	4.28724e-14	3.5721e-08	-0.00600114	3.03454e-13	2.52836e-07
cg00200916	-2005.56	-2007.3	0.0567485	1	No	Yes	-0.0029351	5.84762e-19	4.87219e-13	-0.00300774	4.73739e-18	3.94716e-12
cg00201321	-2694.12	-2692.68	0.277633	1	No	Yes	-0.000729718	5.66528e-08	0.0472027	-0.000750768	1.09769e-06	0.914584
cg00201670	-3099.33	-3095.68	0.841146	1	No	Yes	-0.000668324	6.52887e-17	5.4398e-11	-0.000668368	1.66269e-16	1.38534e-10
cg00201863	-1375.92	-1405.42	5.30887e-08	0.0442332	Yes	No	0.00165659	0.0156039	1	0.00177883	0.0192291	1
cg00201978	-2882.89	-2887.98	0.0105836	1	No	Yes	0.000586858	4.58774e-08	0.0382247	0.000626742	4.97952e-08	0.041489
cg00202266	-1567	-1564.28	0.524714	1	No	Yes	-0.00324735	2.9156e-09	0.00242926	-0.0033314	1.02218e-08	0.0085167
cg00202441	-1609.29	-1609.83	0.103443	1	No	Yes	-0.00411097	7.76045e-16	6.46595e-10	-0.00408717	4.24214e-14	3.53452e-08
cg00202496	-1579.66	-1579.71	0.132237	1	No	Yes	0.003309	6.81997e-10	0.000568235	0.00337499	1.36085e-09	0.00113385
cg00202512	-2432.19	-2428.17	1	1	No	Yes	0.00105912	1.29792e-08	0.0108142	0.0010713	3.39816e-08	0.0283133
cg00202520	-2447.36	-2443.37	0.996519	1	No	Yes	0.00152072	2.65678e-16	2.21361e-10	0.00154877	7.29511e-16	6.07823e-10
cg00202829	-2024.15	-2018.47	1	1	No	Yes	-0.00324195	3.65514e-23	3.04544e-17	-0.00327146	1.28927e-21	1.07421e-15
cg00203124	-1423.55	-1434.07	0.000703982	1	No	Yes	-0.0043432	1.45169e-11	1.20954e-05	-0.00436273	1.88284e-09	0.00156877
cg00203284	-1950.99	-1949.83	0.24094	1	No	Yes	-0.00235811	3.87306e-12	3.227e-06	-0.00242466	2.21102e-11	1.84221e-05
cg00203410	-2612.71	-2612.58	0.144437	1	No	Yes	0.00108328	6.40679e-13	5.3381e-07	0.00106196	8.99807e-12	7.49713e-06
cg00203461	-3076.68	-3072.71	0.984843	1	No	Yes	-0.000526116	3.24067e-11	2.70011e-05	-0.000533311	4.00015e-11	3.33289e-05
cg00203687	-1284.43	-1298.57	0.000115567	1	No	Yes	-0.0047004	1.093e-09	0.000910681	-0.00461708	1.62713e-08	0.0135571
cg00203838	-2530.19	-2528.53	0.309978	1	No	Yes	0.000910576	3.75769e-08	0.0313088	0.000952477	8.38402e-08	0.0698551
cg00204249	-2278.09	-2274.09	1	1	No	Yes	0.00124681	1.14896e-09	0.000957305	0.00134457	4.79579e-10	0.000399582
cg00204262	-2259.86	-2259.73	0.144478	1	No	Yes	0.00246382	3.89689e-24	3.24686e-18	0.00258751	4.32457e-24	3.6032e-18
cg00204512	-1669	-1670.04	0.0806048	1	No	Yes	-0.00300653	4.52592e-10	0.000377096	-0.00306108	1.86304e-09	0.00155227
cg00205083	-1533.83	-1563.68	4.47031e-08	0.0372463	Yes	No	-0.00252842	5.37882e-06	1	-0.00242464	0.000122589	1
cg00205313	-2358.84	-2354.86	0.988688	1	No	Yes	0.00106403	1.45916e-08	0.0121576	0.00108157	2.38389e-08	0.0198624
cg00205436	-1879.56	-1874.28	1	1	No	Yes	0.00247193	5.4262e-11	4.52107e-05	0.00245459	2.19966e-10	0.000183274
cg00205913	-1535.26	-1531.73	0.793709	1	No	Yes	-0.00484148	4.88756e-18	4.07228e-12	-0.00489105	5.58037e-17	4.64952e-11
cg00206063	-2704.69	-2701.58	0.640841	1	No	Yes	0.000969225	1.2619e-12	1.05141e-06	0.000976819	1.61717e-12	1.34741e-06
cg00206233	-1837.77	-1835.24	0.480441	1	No	Yes	-0.00219151	5.52724e-09	0.00460525	-0.00220751	7.80152e-08	0.0650017
cg00206266	-2789.92	-2786.02	0.951358	1	No	Yes	0.000742918	8.36106e-11	6.96638e-05	0.000762932	1.2534e-10	0.000104433
cg00206356	-1725.32	-1721.24	1	1	No	Yes	-0.00459967	1.37142e-22	1.14265e-16	-0.00464763	2.17037e-21	1.80834e-15
cg00206407	-1530.78	-1535.29	0.0142168	1	No	Yes	-0.00383177	6.59385e-12	5.49395e-06	-0.00386677	4.54726e-11	3.78874e-05
cg00206542	-2263.46	-2259.77	0.858053	1	No	Yes	0.00129789	1.831e-08	0.0152558	0.00131696	2.59892e-08	0.021654
cg00206639	-1275.76	-1277.71	0.0509553	1	No	Yes	-0.00491238	5.04177e-11	4.20077e-05	-0.00502295	5.14076e-10	0.000428324
cg00206678	-2284.19	-2282.7	0.285805	1	No	Yes	0.00184656	5.04441e-16	4.20297e-10	0.00193314	5.33726e-16	4.44697e-10
cg00207125	-1890.26	-1888.32	0.35745	1	No	Yes	-0.0035364	1.68544e-20	1.4043e-14	-0.00368656	2.03048e-19	1.69178e-13
cg00207193	-3260.87	-3264.82	0.0188466	1	No	Yes	0.000370206	1.41376e-08	0.0117793	0.000359017	6.20787e-08	0.0517235
cg00207352	-1750.27	-1784.84	4.2073e-09	0.00350549	Yes	Yes	-0.00270629	5.17702e-10	0.000431346	-0.00290424	2.73755e-08	0.0228091
cg00207833	-1700.96	-1700.91	0.138574	1	No	Yes	-0.00387343	1.3963e-16	1.16339e-10	-0.00404477	1.07262e-14	8.93701e-09
cg00207855	-1983.89	-1979.86	1	1	No	Yes	0.00240401	8.5229e-14	7.10122e-08	0.00245351	1.36745e-13	1.13935e-07
cg00208153	-1936.99	-1932.71	1	1	No	Yes	-0.00217776	3.92789e-10	0.000327269	-0.0022761	9.63617e-10	0.000802879
cg00208349	-3503.26	-3500.84	0.453646	1	No	Yes	0.000318059	2.52309e-11	2.10222e-05	0.00032065	1.40703e-10	0.000117233
cg00208504	-2009.11	-2009.58	0.107271	1	No	Yes	-0.0019417	1.28241e-09	0.00106849	-0.00195718	3.23207e-08	0.0269294
cg00208761	-2525.8	-2519.26	1	1	No	Yes	0.000972367	5.23316e-09	0.00436024	0.000989151	1.36818e-08	0.0113996
cg00208951	-2194.73	-2192.35	0.445026	1	No	Yes	0.00145655	2.58386e-09	0.00215285	0.00148213	2.45886e-09	0.0020487
cg00209037	-2039.87	-2036.47	0.740426	1	No	Yes	-0.00197727	9.0264e-11	7.52073e-05	-0.00201055	1.82786e-10	0.000152296
cg00209206	-2553.09	-2549.97	0.641719	1	No	Yes	0.000831269	3.26851e-08	0.027233	0.000854808	5.34546e-08	0.044538
cg00209563	-2204.44	-2201.99	0.459719	1	No	Yes	0.00131972	2.45144e-08	0.0204252	0.00136572	1.52501e-07	0.127063
cg00209831	-1933.39	-1931.41	0.364381	1	No	Yes	0.00189537	9.04881e-09	0.0075394	0.00200755	1.03921e-08	0.00865861
cg00210192	-1988.71	-1986.77	0.357298	1	No	Yes	-0.00229964	1.62548e-12	1.35434e-06	-0.0024945	7.17091e-12	5.97475e-06
cg00210528	-3121.46	-3119.54	0.354259	1	No	Yes	0.00053454	9.89546e-12	8.24482e-06	0.000570509	5.22526e-12	4.35365e-06
cg00210538	-2496.65	-2493.25	0.741861	1	No	Yes	0.00102458	5.17009e-10	0.000430768	0.00102732	1.19775e-09	0.000997959
cg00210648	-2347.68	-2343.89	0.90248	1	No	Yes	-0.00194169	2.95573e-19	2.46269e-13	-0.00197837	7.57643e-19	6.31263e-13
cg00210702	-2524.95	-2521.51	0.755973	1	No	Yes	0.00107297	1.5478e-10	0.000128962	0.00106545	4.24253e-10	0.000353485
cg00210811	-3278.65	-3275.05	0.821512	1	No	Yes	0.000516636	1.15039e-15	9.58495e-10	0.000524043	3.81229e-15	3.17638e-09
cg00211232	-2005.36	-2004.17	0.245478	1	No	Yes	0.00181871	1.18597e-08	0.00988139	0.0018633	2.2406e-08	0.0186685
cg00211507	-2555.27	-2551.46	0.909055	1	No	Yes	0.000912124	2.82815e-09	0.0023564	0.000918251	4.12553e-09	0.00343737
cg00211661	-3716.96	-3713.92	0.618913	1	No	Yes	-0.000200442	1.07079e-08	0.00892177	-0.000208005	3.30206e-08	0.0275125
cg00211835	-1992.25	-1988.65	0.821055	1	No	Yes	0.00186447	3.74787e-09	0.0031227	0.00186928	8.11421e-09	0.0067607
cg00211855	-3705.66	-3701.72	0.972999	1	No	Yes	0.000215879	1.79215e-09	0.00149321	0.000221426	2.74149e-09	0.00228419
cg00212470	-2357.27	-2354.89	0.445677	1	No	Yes	0.0016239	1.42851e-14	1.19023e-08	0.0016995	1.89128e-13	1.5758e-07
cg00212512	-2063.54	-2059.95	0.812497	1	No	Yes	0.00195715	5.06101e-11	4.2168e-05	0.00197147	1.08861e-10	9.07026e-05
cg00212774	-2806.99	-2801.53	1	1	No	Yes	0.00065477	2.79086e-08	0.0232532	0.000681489	5.18114e-08	0.0431689
cg00212811	-1114.33	-1117.58	0.0266803	1	No	Yes	-0.00583566	1.62807e-10	0.00013565	-0.00596333	3.55558e-09	0.00296248
cg00213004	-2834.45	-2830.77	0.848816	1	No	Yes	-0.00062698	4.7611e-08	0.0396691	-0.000638346	9.65528e-08	0.0804471
cg00213119	-2798.28	-2794.86	0.748982	1	No	Yes	0.000625564	4.51883e-08	0.0376505	0.000628576	6.14503e-08	0.0512
cg00213334	-2739.37	-2735.39	0.991072	1	No	Yes	0.000708948	4.10013e-09	0.0034162	0.000726871	6.00958e-09	0.00500714
cg00213487	-1903.79	-1900.54	0.689075	1	No	Yes	-0.00303521	2.23401e-16	1.86136e-10	-0.00311044	1.05167e-15	8.76241e-10
cg00213745	-2654.15	-2650.82	0.716077	1	No	Yes	0.000795359	3.23264e-09	0.00269341	0.000797172	4.81494e-09	0.00401177
cg00213817	-3197.85	-3197.34	0.174309	1	No	Yes	0.000506752	1.25316e-12	1.04412e-06	0.000509533	3.1473e-12	2.62231e-06
cg00213822	-2226.54	-2223.02	0.788156	1	No	Yes	-0.00192593	3.90773e-15	3.25589e-09	-0.00192121	3.35677e-14	2.79683e-08
cg00214039	-2155.39	-2152.51	0.572125	1	No	Yes	0.00169617	1.29746e-11	1.08103e-05	0.00178762	8.33841e-12	6.9475e-06
cg00214165	-2186.5	-2183.16	0.718047	1	No	Yes	-0.00253782	5.64672e-22	4.70481e-16	-0.00262181	1.19684e-20	9.97197e-15
cg00214171	-1860.64	-1870.88	0.000809281	1	No	Yes	-0.00295362	2.36575e-14	1.97113e-08	-0.00312917	7.68409e-13	6.40233e-07
cg00214566	-1870.91	-1870.83	0.140765	1	No	Yes	-0.00286144	9.46144e-14	7.8832e-08	-0.0029617	4.48488e-12	3.73677e-06
cg00214688	-2284.81	-2281.58	0.681352	1	No	Yes	0.0016988	1.35119e-13	1.1258e-07	0.00173297	2.67747e-13	2.23085e-07
cg00214698	-2647.69	-2644.49	0.669955	1	No	Yes	0.0010732	1.97519e-13	1.64572e-07	0.00110917	3.5036e-13	2.91917e-07
cg00215551	-2400.15	-2396.46	0.857566	1	No	Yes	-0.00130761	5.13941e-13	4.28212e-07	-0.00152893	6.07549e-15	5.06206e-09
cg00215744	-3496.9	-3492.9	1	1	No	Yes	-0.000270577	5.343e-09	0.00445175	-0.000280294	6.22708e-09	0.00518836
cg00215922	-1232.48	-1229.1	0.730434	1	No	Yes	0.00999292	1.48723e-29	1.23915e-23	0.0100823	4.66992e-29	3.89094e-23
cg00216361	-2900.56	-2896.59	0.988541	1	No	Yes	-0.000637722	1.83453e-09	0.00152852	-0.000653919	2.52403e-09	0.00210301
cg00216589	-2566.85	-2562.88	0.98523	1	No	Yes	0.0010015	2.02836e-10	0.000169002	0.00101254	4.54573e-10	0.000378747
cg00216659	-3448.93	-3446.55	0.443392	1	No	Yes	-0.00031722	2.68776e-10	0.000223942	-0.00032866	1.96169e-10	0.000163447
cg00216760	-1639.92	-1679.64	3.213e-10	0.000267705	Yes	No	9.09381e-05	0.853642	1	0.000131753	0.817175	1
cg00217298	-3910.19	-3906.17	1	1	No	Yes	-0.000203514	5.68932e-13	4.7403e-07	-0.000208891	1.08849e-12	9.06925e-07
cg00217553	-2145.88	-2143.17	0.523294	1	No	Yes	0.00150039	1.42106e-08	0.0118402	0.00149962	1.0612e-07	0.0884183
cg00218103	-2298.59	-2301.05	0.0394071	1	No	Yes	-0.00172155	3.20873e-14	2.67349e-08	-0.00170227	1.84737e-13	1.53922e-07
cg00218149	-2103.84	-2111.8	0.00252415	1	No	Yes	0.0021347	1.26372e-13	1.05292e-07	0.00214595	1.47617e-12	1.22993e-06
cg00218203	-1734.62	-1732.4	0.411691	1	No	Yes	0.00261501	3.0106e-10	0.000250841	0.00285602	1.07445e-10	8.95225e-05
cg00218229	-2285.95	-2283	0.592774	1	No	Yes	-0.00127921	1.63201e-08	0.0135978	-0.0013073	9.02279e-08	0.0751773
cg00218458	-1929.13	-1926.35	0.545607	1	No	Yes	0.00210521	2.32071e-09	0.0019336	0.00213194	7.73323e-09	0.00644328
cg00218620	-2048.06	-2046.02	0.373533	1	No	Yes	-0.00420063	1.13846e-37	9.48556e-32	-0.00429006	1.81721e-34	1.51409e-28
cg00218649	-2380.92	-2378.69	0.413097	1	No	Yes	-0.00235027	3.16507e-28	2.63711e-22	-0.00248053	2.51097e-26	2.09212e-20
cg00218792	-2247.38	-2245.01	0.444297	1	No	Yes	0.00157884	3.08311e-11	2.56883e-05	0.00157314	3.47881e-10	0.000289852
cg00218840	-1295.64	-1291.64	0.998921	1	No	Yes	0.00562846	2.92517e-14	2.43723e-08	0.00570056	4.85961e-14	4.049e-08
cg00218893	-1878.44	-1883.14	0.0128799	1	No	Yes	-0.00240251	1.17846e-10	9.81881e-05	-0.00251705	3.4359e-09	0.00286277
cg00218914	-2157.78	-2154.18	0.819429	1	No	Yes	-0.00148185	3.40832e-09	0.00283979	-0.00153736	1.17751e-08	0.00981092
cg00219151	-2819.75	-2816.47	0.695107	1	No	Yes	0.00059523	4.97261e-08	0.0414314	0.000616235	9.82196e-08	0.0818359
cg00219282	-1784.93	-1786.25	0.0701311	1	No	Yes	-0.00237926	1.27308e-08	0.0106072	-0.00236417	4.73711e-08	0.0394693
cg00219426	-2745.55	-2774.85	5.8957e-08	0.0491225	Yes	No	0.000189034	0.132866	1	0.000139686	0.304822	1
cg00219598	-3336.92	-3333.47	0.760016	1	No	Yes	0.000373251	1.55571e-10	0.000129621	0.00037471	3.58283e-10	0.000298519
cg00219763	-1840.87	-1837.77	0.63701	1	No	Yes	0.00509155	1.02217e-33	8.51664e-28	0.00515655	4.29618e-33	3.57955e-27
cg00219774	-1809.77	-1806.3	0.764927	1	No	Yes	0.0033801	7.14743e-18	5.95519e-12	0.00395888	1.5018e-20	1.25129e-14
cg00219795	-2228.47	-2224.9	0.806478	1	No	Yes	0.00161943	3.05575e-11	2.54603e-05	0.00162749	1.51457e-10	0.000126193
cg00220043	-3436.52	-3435.81	0.19319	1	No	Yes	0.000297632	6.49243e-09	0.00540945	0.000317082	5.34607e-09	0.00445431
cg00220074	-1839.64	-1836.13	0.781313	1	No	Yes	0.00213832	3.59801e-08	0.0299783	0.00213767	1.42332e-07	0.11859
cg00220225	-1136.76	-1192.42	1.11354e-13	9.27794e-08	Yes	No	-0.00471471	2.82927e-07	0.235733	-0.00477568	4.04936e-06	1
cg00220243	-1491.52	-1492.54	0.0814348	1	No	Yes	-0.00379798	7.22973e-11	6.02376e-05	-0.00372986	4.04195e-09	0.00336773
cg00220419	-2085.09	-2081.56	0.787717	1	No	Yes	0.00169397	3.56504e-09	0.00297037	0.00175892	7.76389e-09	0.00646882
cg00220429	-2273.6	-2270.25	0.721299	1	No	Yes	0.00160155	1.52821e-12	1.27329e-06	0.00159026	3.82064e-12	3.18333e-06
cg00220721	-1958.93	-1957.52	0.273801	1	No	Yes	-0.00313358	3.69987e-19	3.08271e-13	-0.00321346	2.45294e-17	2.04377e-11
cg00220965	-3061.44	-3058.42	0.612567	1	No	Yes	0.000481373	2.31672e-09	0.00193027	0.000483469	8.34389e-09	0.00695207
cg00221035	-2790.94	-2787.46	0.77098	1	No	Yes	-0.000849796	5.89605e-14	4.91255e-08	-0.000912228	4.8778e-14	4.06415e-08
cg00221070	-1747.96	-1746.44	0.290473	1	No	Yes	-0.00290209	1.52659e-11	1.27195e-05	-0.00298572	1.11856e-10	9.31977e-05
cg00221357	-3100.53	-3096.53	1	1	No	Yes	-0.000413367	2.47638e-08	0.020633	-0.00042767	2.86487e-08	0.0238699
cg00221694	-1490.55	-1499.11	0.00187352	1	No	Yes	-0.0037934	4.40517e-11	3.67036e-05	-0.0038671	1.27544e-10	0.000106269
cg00221805	-2556.36	-2553.99	0.442277	1	No	Yes	0.000918891	5.78046e-09	0.00481624	0.00101784	1.79245e-09	0.00149346
cg00221993	-2898.99	-2895.32	0.847415	1	No	Yes	0.00062542	1.77711e-10	0.000148068	0.000624826	4.40708e-10	0.000367195
cg00222053	-2628.22	-2624.12	1	1	No	Yes	0.00101999	4.63478e-12	3.86167e-06	0.00103389	9.93909e-12	8.28118e-06
cg00222056	-2554.81	-2550.81	1	1	No	Yes	-0.00127039	3.99264e-15	3.32664e-09	-0.00129811	9.47715e-15	7.8963e-09
cg00222341	-1954.88	-1948.96	1	1	No	Yes	-0.00217339	1.68607e-10	0.000140482	-0.00223185	3.67571e-10	0.000306258
cg00222799	-1708.26	-1707.69	0.180359	1	No	Yes	-0.00286856	2.42151e-10	0.000201758	-0.00288868	3.56986e-09	0.00297438
cg00223042	-2947.34	-2943.43	0.956138	1	No	Yes	0.000646958	8.69738e-12	7.24659e-06	0.000667986	1.75972e-11	1.46619e-05
cg00223043	-1527.8	-1523.84	0.978528	1	No	Yes	-0.00316798	1.23195e-08	0.0102645	-0.00315661	3.5772e-08	0.029805
cg00223315	-2811.38	-2807.48	0.948613	1	No	Yes	-0.000817289	2.38471e-12	1.98692e-06	-0.000830993	4.69101e-12	3.90851e-06
cg00223593	-1119.54	-1118.98	0.179549	1	No	Yes	-0.00508351	2.42776e-08	0.0202279	-0.00526089	2.42053e-08	0.0201677
cg00223647	-2009.23	-2003.37	1	1	No	Yes	0.0018145	1.29106e-08	0.010757	0.00185015	2.75791e-08	0.0229787
cg00223958	-1597.09	-1597.44	0.113499	1	No	Yes	0.00263275	2.98059e-08	0.0248341	0.00268015	1.8391e-07	0.153233
cg00224202	-1361.4	-1367.26	0.00723103	1	No	Yes	-0.00543325	1.25043e-15	1.04185e-09	-0.0056244	3.98344e-14	3.31898e-08
cg00224234	-3863.52	-3859.52	1	1	No	Yes	-0.000169344	6.81487e-09	0.0056781	-0.000176364	9.26673e-09	0.00772097
cg00224343	-3380.92	-3376.92	1	1	No	Yes	0.000311546	5.66516e-09	0.00472018	0.000319783	7.42379e-09	0.00618545
cg00224465	-1534.56	-1538.58	0.0180878	1	No	Yes	0.00340979	1.71384e-10	0.000142796	0.00437643	2.62469e-13	2.18687e-07
cg00224592	-1987.34	-1996.64	0.00129028	1	No	Yes	-0.00253877	2.50326e-14	2.08569e-08	-0.00257542	2.63799e-13	2.19795e-07
cg00224886	-1598.67	-1595.13	0.795441	1	No	Yes	-0.00477567	8.6274e-20	7.18829e-14	-0.00483566	9.97635e-19	8.31223e-13
cg00224921	-2862.24	-2860.04	0.406112	1	No	Yes	0.00112041	2.38266e-22	1.98521e-16	0.00114516	2.40372e-22	2.00276e-16
cg00224929	-2561.9	-2558.64	0.689491	1	No	Yes	0.00158526	1.56386e-21	1.303e-15	0.00161752	3.31602e-21	2.76289e-15
cg00225019	-2817.39	-2813.46	0.967035	1	No	Yes	0.000688302	1.60705e-10	0.000133898	0.000717015	3.45418e-10	0.0002878
cg00225157	-1591.78	-1609.48	1.9402e-05	1	No	Yes	-0.00358725	1.81191e-11	1.50967e-05	-0.00372298	2.03832e-10	0.000169831
cg00225587	-2333.06	-2329.28	0.894891	1	No	Yes	0.00169997	1.72643e-16	1.43845e-10	0.00174574	7.48021e-16	6.23246e-10
cg00225618	-1723.18	-1718.73	1	1	No	Yes	0.00241665	4.9866e-08	0.041548	0.00249057	8.36625e-08	0.069707
cg00225947	-2234.13	-2229.07	1	1	No	Yes	0.00148979	4.81802e-10	0.000401434	0.00151414	8.75631e-10	0.000729569
cg00226085	-1527.04	-1524.01	0.617609	1	No	Yes	0.00505113	1.4648e-17	1.22047e-11	0.00514913	1.92273e-17	1.60201e-11
cg00226218	-1400.84	-1396.84	1	1	No	Yes	0.00376421	5.59042e-10	0.00046579	0.00386133	6.89681e-10	0.000574637
cg00226815	-1697.18	-1694.25	0.588201	1	No	Yes	-0.00341978	3.92105e-13	3.26699e-07	-0.00347768	9.99295e-13	8.32605e-07
cg00226849	-2347.24	-2348.05	0.0902512	1	No	Yes	0.00113859	5.33114e-08	0.0444187	0.0012501	1.17836e-08	0.00981804
cg00226964	-1789.31	-1785.85	0.763567	1	No	Yes	0.00341138	1.06877e-15	8.90495e-10	0.0035007	3.01385e-15	2.51112e-09
cg00226986	-1815.26	-1811.76	0.777989	1	No	Yes	0.0030725	1.1676e-14	9.72838e-09	0.00312285	3.2019e-14	2.6678e-08
cg00227225	-2424.28	-2421.8	0.467625	1	No	Yes	-0.00130075	1.35412e-11	1.12824e-05	-0.00128816	5.9704e-11	4.9745e-05
cg00227271	-2357.09	-2353.68	0.746224	1	No	Yes	0.00103933	2.77408e-08	0.0231134	0.00108136	1.03807e-07	0.086491
cg00228144	-1652.66	-1648.96	0.858112	1	No	Yes	0.00322317	1.68829e-12	1.40667e-06	0.00363142	9.64678e-14	8.03763e-08
cg00228355	-1626.09	-1622.09	1	1	No	Yes	0.0027429	2.16282e-09	0.00180204	0.00278605	2.6643e-09	0.00221988
cg00228476	-2849.18	-2852.54	0.0253091	1	No	Yes	0.000582967	3.00046e-08	0.0249996	0.000546622	7.12065e-07	0.593288
cg00228756	-2686.36	-2682.8	0.803032	1	No	Yes	0.00076505	5.92854e-09	0.00493962	0.00078548	7.1979e-09	0.00599724
cg00228931	-1793.99	-1790.41	0.808884	1	No	Yes	-0.00252987	1.12503e-09	0.000937371	-0.00251774	5.29073e-09	0.0044082
cg00228973	-2120.27	-2119.87	0.165347	1	No	Yes	0.00151791	4.15089e-08	0.034585	0.00162715	2.49113e-07	0.207559
cg00228984	-1589.78	-1591.73	0.0511193	1	No	Yes	-0.00304142	2.05906e-09	0.0017156	-0.00299047	4.32092e-08	0.0360016
cg00229359	-2747.05	-2743.66	0.737898	1	No	Yes	0.000926057	3.75733e-13	3.13058e-07	0.000916328	1.4578e-12	1.21463e-06
cg00229387	-1811.69	-1819.11	0.00330717	1	No	Yes	-0.00326683	2.45378e-15	2.04447e-09	-0.00338966	9.37168e-15	7.80842e-09
cg00229755	-2916.11	-2913.15	0.594535	1	No	Yes	0.000548446	2.93184e-08	0.0244279	0.000538171	7.69118e-08	0.0640824
cg00229768	-2175.56	-2176.84	0.0714995	1	No	Yes	0.00156653	9.93759e-10	0.000827993	0.00154209	3.26841e-09	0.00272321
cg00229809	-2026.13	-2022.15	0.991061	1	No	Yes	-0.0017433	2.14268e-08	0.0178526	-0.00179185	3.11302e-08	0.0259375
cg00230074	-1651.27	-1654.64	0.0251386	1	No	Yes	-0.00533196	1.18772e-25	9.89603e-20	-0.00541473	8.40183e-23	7.00035e-17
cg00230183	-1806.67	-1810.23	0.0228032	1	No	Yes	-0.00304783	1.95292e-13	1.62716e-07	-0.00308118	2.77141e-12	2.30912e-06
cg00230205	-2356.69	-2358.12	0.0661878	1	No	Yes	0.00133071	1.02696e-10	8.55655e-05	0.0013497	5.9064e-10	0.000492117
cg00230302	-3030.32	-3026.32	1	1	No	Yes	-0.000445556	4.84058e-08	0.0403313	-0.000452686	6.79072e-08	0.0565798
cg00230316	-2197.55	-2194.52	0.615035	1	No	Yes	0.00209775	4.82562e-16	4.02067e-10	0.00216732	8.65651e-15	7.21254e-09
cg00230368	-3183.42	-3179.42	1	1	No	Yes	-0.000381611	1.22409e-08	0.0101991	-0.000392498	3.48621e-08	0.0290469
cg00230393	-1986.97	-1989.46	0.0389312	1	No	Yes	0.00184033	8.88841e-09	0.00740577	0.00202752	1.03571e-08	0.00862947
cg00230517	-3221.91	-3227.21	0.00960119	1	No	Yes	0.00038246	8.13466e-09	0.00677774	0.000444212	2.83304e-09	0.00236047
cg00230586	-1663.35	-1660.35	0.607879	1	No	Yes	0.00370459	5.11006e-14	4.25766e-08	0.00370827	1.05326e-13	8.77567e-08
cg00231140	-3570.42	-3569.5	0.214651	1	No	Yes	-0.000268389	3.93104e-10	0.000327531	-0.000275045	2.45568e-09	0.00204605
cg00231361	-1697.03	-1691.7	1	1	No	Yes	0.00387182	6.40952e-16	5.34036e-10	0.00398039	4.88757e-15	4.07229e-09
cg00231389	-1601.32	-1604.11	0.0335791	1	No	Yes	-0.00461202	8.79281e-19	7.32611e-13	-0.00458501	3.58472e-17	2.98677e-11
cg00231405	-3402.48	-3400.38	0.385938	1	No	Yes	-0.000337826	1.9151e-10	0.000159565	-0.000337222	8.24376e-10	0.000686864
cg00231422	-2289.52	-2285.83	0.858204	1	No	Yes	-0.00147226	3.30916e-11	2.75717e-05	-0.00149517	4.11425e-11	3.42797e-05
cg00231483	-1357.95	-1359.14	0.0745728	1	No	Yes	-0.00385459	8.808e-09	0.00733877	-0.00396851	2.26456e-08	0.0188682
cg00231504	-1759.38	-1757.59	0.332549	1	No	Yes	-0.00309307	5.66432e-13	4.71947e-07	-0.00315059	3.37114e-12	2.80881e-06
cg00231521	-3014.23	-3010.52	0.866604	1	No	Yes	-0.00071401	2.63154e-15	2.19258e-09	-0.000737593	2.44827e-15	2.03988e-09
cg00231618	-2584.42	-2581.72	0.522449	1	No	Yes	-0.00127435	1.69667e-15	1.41365e-09	-0.00132075	2.20902e-14	1.84054e-08
cg00231812	-2409.35	-2413.37	0.0181443	1	No	Yes	0.00114911	3.7573e-09	0.00313055	0.00111835	1.54006e-08	0.0128317
cg00231918	-1735.58	-1734.07	0.287564	1	No	Yes	-0.00460816	1.45516e-23	1.21243e-17	-0.00467089	2.20614e-22	1.83814e-16
cg00232059	-2265.18	-2262.84	0.4373	1	No	Yes	0.00133156	8.89142e-09	0.00740827	0.00138473	1.21037e-08	0.0100847
cg00232417	-2228.68	-2227.86	0.203274	1	No	Yes	0.00152855	3.26947e-10	0.00027241	0.0015464	1.13216e-09	0.000943307
cg00232445	-2262.96	-2259.8	0.656654	1	No	Yes	0.00152657	7.37591e-11	6.14556e-05	0.00160707	2.96205e-10	0.000246796
cg00232453	-1913.33	-1909.63	0.860579	1	No	Yes	-0.003599	5.89495e-22	4.91163e-16	-0.00369787	3.77429e-21	3.14471e-15
cg00232480	-2301.45	-2299.62	0.337657	1	No	Yes	0.0015036	1.93037e-11	1.60837e-05	0.00155345	3.07099e-11	2.55873e-05
cg00232675	-2393.27	-2389.41	0.93416	1	No	Yes	0.00207126	4.40046e-24	3.66643e-18	0.00210498	1.0375e-23	8.64435e-18
cg00232805	-3188.59	-3184.73	0.931374	1	No	Yes	-0.000446306	1.27924e-10	0.000106585	-0.000457671	2.91706e-10	0.000243048
cg00232827	-1563.01	-1568.05	0.0108875	1	No	Yes	0.00334209	8.0592e-10	0.000671487	0.00342098	2.41458e-09	0.00201181
cg00233018	-1891.31	-1894.35	0.0296416	1	No	Yes	-0.00264014	1.52498e-12	1.2706e-06	-0.00264189	4.18459e-11	3.48657e-05
cg00233198	-2375.23	-2377.34	0.0469798	1	No	Yes	-0.00110665	3.09214e-08	0.0257635	-0.00117431	1.56154e-07	0.130107
cg00233307	-2477.12	-2474.17	0.592142	1	No	Yes	-0.00119446	2.58129e-11	2.15071e-05	-0.00123311	1.87439e-10	0.000156173
cg00233329	-1843.38	-1841.4	0.364212	1	No	Yes	0.00279921	4.92863e-14	4.1065e-08	0.0029508	3.66545e-14	3.05403e-08
cg00233366	-1575.7	-1572.64	0.624967	1	No	Yes	0.00309169	9.11599e-10	0.000759538	0.00341925	2.56736e-10	0.000213911
cg00233464	-1966.06	-1962.46	0.818662	1	No	Yes	-0.00209289	4.83844e-10	0.000403136	-0.00212604	1.84759e-09	0.0015394
cg00233565	-1443.43	-1448.67	0.0098564	1	No	Yes	-0.00372214	5.0386e-09	0.00419813	-0.00385452	1.08083e-08	0.00900539
cg00233633	-2305.58	-2299.5	1	1	No	Yes	-0.00221363	2.88208e-22	2.40133e-16	-0.00221695	1.69277e-21	1.4104e-15
cg00233725	-2041.65	-2040.35	0.259725	1	No	Yes	-0.00223725	5.54547e-13	4.62044e-07	-0.00230569	4.02853e-11	3.35654e-05
cg00233943	-2014.87	-2016.04	0.0752467	1	No	Yes	-0.00180226	6.55666e-09	0.00546296	-0.00210147	4.93632e-09	0.0041129
cg00234293	-3047.7	-3043.7	1	1	No	Yes	-0.000562619	4.79578e-12	3.99581e-06	-0.000577696	5.83219e-12	4.85934e-06
cg00234616	-1623.86	-1629.63	0.00754437	1	No	Yes	-0.0035639	5.91821e-12	4.93101e-06	-0.00377983	6.13816e-11	5.11427e-05
cg00234645	-1144.61	-1176.5	1.61065e-08	0.0134198	Yes	No	-0.00389879	5.42992e-06	1	-0.00471147	6.99371e-06	1
cg00234655	-1946.79	-1943.26	0.789664	1	No	Yes	0.00335229	1.469e-22	1.22396e-16	0.00359037	4.33185e-23	3.60927e-17
cg00234855	-1142.57	-1139.64	0.587059	1	No	Yes	0.00715253	4.28298e-16	3.56855e-10	0.00717887	4.60387e-15	3.83591e-09
cg00234975	-2096.43	-2093.55	0.569959	1	No	Yes	0.00155054	3.70944e-08	0.0309068	0.00153847	9.70867e-08	0.080892
cg00235173	-3169.31	-3165.33	0.988183	1	No	Yes	0.000487596	7.5132e-12	6.25995e-06	0.000507614	7.48406e-12	6.23566e-06
cg00235367	-1886.12	-1882.4	0.869804	1	No	Yes	-0.00202668	4.6131e-08	0.038436	-0.00210911	1.2871e-07	0.10724
cg00235671	-2206.54	-2202.53	1	1	No	Yes	0.00202102	6.90193e-16	5.75064e-10	0.00205299	1.02525e-15	8.54235e-10
cg00235754	-1921.69	-1925.45	0.0207388	1	No	Yes	0.00306549	3.17635e-17	2.64651e-11	0.00296591	3.37994e-15	2.81614e-09
cg00235933	-2191.54	-2185.41	1	1	No	Yes	-0.00179282	1.98274e-12	1.65201e-06	-0.00181177	4.13231e-12	3.44301e-06
cg00235934	-2152	-2148.03	0.98784	1	No	Yes	-0.00277491	2.98393e-23	2.48619e-17	-0.00284984	2.07966e-22	1.73276e-16
cg00236005	-1770.27	-1786.47	4.09522e-05	1	No	Yes	0.00324417	8.65821e-14	7.21396e-08	0.00360959	1.55689e-14	1.29719e-08
cg00236576	-1608.44	-1629.85	3.03636e-06	1	No	Yes	-0.00459017	2.66296e-18	2.21876e-12	-0.00470196	1.73974e-14	1.44954e-08
cg00236832	-2310.65	-2306.13	1	1	No	Yes	-0.0013369	1.29709e-09	0.00108073	-0.00141093	1.92833e-09	0.00160667
cg00237026	-2420.66	-2419.78	0.209364	1	No	Yes	0.00156195	8.61996e-18	7.18209e-12	0.00178416	1.99626e-19	1.66327e-13
cg00237164	-335.133	-346.667	0.000423506	1	No	Yes	0.0112187	8.83851e-07	0.736419	0.0154539	3.24877e-08	0.0270685
cg00237475	-1720.69	-1717.44	0.688972	1	No	Yes	-0.00307849	1.76067e-11	1.46698e-05	-0.00318211	2.60083e-11	2.167e-05
cg00237494	-2076.63	-2071.49	1	1	No	Yes	0.00158466	5.71849e-08	0.0476461	0.00162273	1.03889e-07	0.0865597
cg00237565	-3929.94	-3923.68	1	1	No	Yes	-0.000192357	7.46805e-12	6.22233e-06	-0.000201886	1.39627e-11	1.16336e-05
cg00237753	-1750.41	-1752.84	0.0402576	1	No	Yes	-0.00287281	5.6007e-11	4.66646e-05	-0.0029541	8.15765e-10	0.00067969
cg00238038	-2449.29	-2447.29	0.369654	1	No	Yes	0.00150354	7.97999e-16	6.64887e-10	0.00154064	2.25026e-15	1.8749e-09
cg00238123	-1743.17	-1760.21	2.69236e-05	1	No	Yes	-0.00322764	5.77037e-13	4.80784e-07	-0.0033515	2.96397e-12	2.46956e-06
cg00238144	-2399.47	-2395.42	1	1	No	Yes	0.00127534	2.86195e-11	2.38456e-05	0.00128316	6.55927e-11	5.46514e-05
cg00238283	-2109.74	-2109.08	0.188363	1	No	Yes	0.00268515	2.2666e-20	1.88852e-14	0.00264205	4.38772e-18	3.65581e-12
cg00238349	-1703.67	-1712.12	0.00197511	1	No	Yes	-0.00516258	2.79639e-26	2.32993e-20	-0.00531746	2.30596e-24	1.92131e-18
cg00238426	-2997.02	-2993.58	0.755558	1	No	Yes	0.000552644	1.30303e-09	0.00108567	0.000566096	4.87278e-09	0.00405997
cg00238427	-2671.55	-2673.72	0.045791	1	No	Yes	0.000743354	5.71784e-08	0.0476406	0.000744736	8.57575e-08	0.0714525
cg00238446	-3763.22	-3761.17	0.377535	1	No	Yes	-0.000281492	1.10915e-14	9.24133e-09	-0.000299928	4.90608e-15	4.08771e-09
cg00238468	-2463.96	-2460.41	0.798026	1	No	Yes	0.00142705	7.17083e-16	5.97469e-10	0.00154512	1.93637e-16	1.61337e-10
cg00238541	-2722.45	-2719.55	0.577174	1	No	Yes	0.000781136	1.6624e-10	0.00013851	0.000801607	1.10658e-09	0.000921991
cg00238662	-2524.62	-2521.01	0.820767	1	No	Yes	0.000948759	2.78759e-09	0.0023226	0.000956794	6.27674e-09	0.00522974
cg00238848	-2268.79	-2265.66	0.647051	1	No	Yes	0.00122036	6.47018e-09	0.00539091	0.00136975	2.26059e-09	0.00188351
cg00238958	-1983.29	-1979.36	0.969023	1	No	Yes	0.00244079	2.6486e-13	2.2068e-07	0.00246203	3.96958e-13	3.30743e-07
cg00238994	-2996.98	-2993.88	0.639638	1	No	Yes	-0.000739931	3.00367e-16	2.50264e-10	-0.000747718	4.85738e-16	4.04714e-10
cg00239003	-3699.25	-3695.86	0.736343	1	No	Yes	-0.000209604	8.79097e-09	0.00732457	-0.000216542	2.27581e-08	0.0189619
cg00239420	-3273.75	-3274.21	0.10732	1	No	Yes	0.000353791	3.92047e-08	0.0326651	0.000383534	1.74286e-08	0.0145214
cg00239751	-1949.18	-1949.9	0.0942859	1	No	Yes	-0.00236077	4.41171e-12	3.6758e-06	-0.00257138	7.10856e-11	5.9228e-05
cg00239870	-2447.18	-2444.4	0.54518	1	No	Yes	-0.00106208	9.18952e-09	0.00765664	-0.00109991	2.79131e-08	0.023257
cg00239882	-2338.41	-2334.29	1	1	No	Yes	0.00111489	3.3541e-08	0.0279461	0.00113393	8.52384e-08	0.0710201
cg00239952	-2033.94	-2028.71	1	1	No	Yes	-0.00199975	9.91173e-11	8.25838e-05	-0.00204132	4.92556e-10	0.000410394
cg00241142	-2815.19	-2811.53	0.843395	1	No	Yes	0.000753105	1.50543e-10	0.000125431	0.000776799	3.77077e-09	0.00314178
cg00241290	-3295.68	-3291.59	1	1	No	Yes	0.000319645	4.12072e-08	0.0343336	0.000331837	9.76216e-08	0.0813376
cg00241482	-1670.39	-1665.91	1	1	No	Yes	0.00281557	4.3249e-09	0.00360348	0.00290415	6.51935e-09	0.00543188
cg00241558	-1915.26	-1909.5	1	1	No	Yes	0.00236003	3.35389e-11	2.79443e-05	0.0023772	8.11416e-11	6.76066e-05
cg00241745	-1453.37	-1461.28	0.00260451	1	No	Yes	-0.00355658	2.55395e-09	0.00212794	-0.00365876	4.79511e-09	0.00399525
cg00241935	-2318.73	-2314.96	0.892194	1	No	Yes	0.00134485	6.45965e-11	5.38213e-05	0.00138651	8.50143e-11	7.08333e-05
cg00242020	-2194.53	-2190.13	1	1	No	Yes	0.00137278	2.87578e-08	0.0239608	0.00137638	4.60524e-08	0.0383706
cg00242449	-1726.47	-1754.75	9.77077e-08	0.0814093	No	Yes	-0.00354853	3.4526e-15	2.87668e-09	-0.00356701	4.3235e-12	3.60231e-06
cg00242772	-3054.51	-3050.7	0.911291	1	No	Yes	0.000480236	3.34588e-09	0.00278777	0.000486934	5.38284e-09	0.00448494
cg00242950	-2810.61	-2813.3	0.0352405	1	No	Yes	0.000627447	4.63276e-08	0.0385998	0.000598941	1.83748e-06	1
cg00242951	-1177.31	-1208.34	2.47194e-08	0.0205961	Yes	No	-0.0011654	0.168665	1	-0.00140784	0.153571	1
cg00243184	-2636.79	-2633.95	0.560588	1	No	Yes	-0.00107552	5.15958e-13	4.29893e-07	-0.00112896	5.78122e-12	4.81687e-06
cg00243364	-1278.81	-1280.5	0.0580015	1	No	Yes	-0.00429455	3.69108e-08	0.0307538	-0.00434621	6.16469e-08	0.0513638
cg00243897	-2109.11	-2105.11	1	1	No	Yes	-0.0016247	2.50657e-10	0.000208845	-0.00165122	2.89074e-10	0.000240855
cg00244034	-1509.42	-1505.42	0.998889	1	No	Yes	0.00303441	1.06937e-08	0.00890995	0.00332631	2.67004e-09	0.00222466
cg00244312	-1750.99	-1749.04	0.35911	1	No	Yes	-0.00318283	5.2085e-13	4.33968e-07	-0.0032964	8.61836e-12	7.18076e-06
cg00244352	-2864.92	-2860.91	1	1	No	Yes	0.000616047	1.05073e-09	0.00087546	0.00062867	2.00286e-09	0.00166877
cg00244634	-2611.1	-2607.96	0.650326	1	No	Yes	-0.00102042	2.54688e-13	2.12205e-07	-0.00115195	4.13206e-14	3.4428e-08
cg00244679	-2649.44	-2645.72	0.865312	1	No	Yes	0.00101025	1.95369e-12	1.6278e-06	0.00101079	1.19075e-11	9.92121e-06
cg00244776	-1582.93	-1582.32	0.184017	1	No	Yes	-0.00576357	8.70777e-27	7.25526e-21	-0.00574834	4.632e-25	3.85935e-19
cg00244854	-3067.91	-3063.9	1	1	No	Yes	0.000434413	2.36502e-08	0.0197051	0.000447499	2.90774e-08	0.0242271
cg00244983	-2714.45	-2710.47	0.989157	1	No	Yes	-0.000922164	6.28061e-12	5.23296e-06	-0.000932542	1.09212e-11	9.09948e-06
cg00245050	-1987.89	-1980.96	1	1	No	Yes	-0.00180407	3.05818e-08	0.0254806	-0.00181275	4.92087e-08	0.0410004
cg00245635	-2801.77	-2796.01	1	1	No	Yes	-0.000939546	1.38552e-14	1.1544e-08	-0.000947038	6.10726e-14	5.08853e-08
cg00245778	-3186.53	-3183.72	0.552849	1	No	Yes	0.000451655	1.78774e-10	0.000148953	0.000471235	2.29622e-10	0.00019132
cg00245850	-1839.47	-1836.34	0.647542	1	No	Yes	-0.00289883	2.15094e-13	1.79215e-07	-0.00300887	2.50526e-13	2.08736e-07
cg00246121	-1791.06	-1790.16	0.212497	1	No	Yes	-0.00464776	2.00131e-27	1.66748e-21	-0.00466684	3.39135e-26	2.82565e-20
cg00246451	-2747.75	-2744.63	0.644877	1	No	Yes	-0.000848537	6.68421e-12	5.56923e-06	-0.000878488	2.29684e-11	1.91371e-05
cg00246590	-2913.55	-2920.31	0.00460497	1	No	Yes	0.000642328	2.6571e-10	0.000221388	0.000642868	5.8862e-10	0.000490434
cg00246693	-1228.31	-1226.03	0.423108	1	No	Yes	-0.0073473	2.06278e-19	1.7187e-13	-0.00743966	7.97241e-19	6.64256e-13
cg00247487	-3410.21	-3406.43	0.895364	1	No	Yes	0.000367784	8.79884e-12	7.33113e-06	0.000370348	3.25306e-11	2.71043e-05
cg00247489	-3636.85	-3655.18	1.4109e-05	1	No	Yes	-0.000345347	2.25665e-15	1.88023e-09	-0.000323912	5.14069e-13	4.28319e-07
cg00247535	-1679.06	-1673.85	1	1	No	Yes	0.00384785	2.6727e-15	2.22687e-09	0.00389756	7.45637e-15	6.21259e-09
cg00247557	-1719.12	-1713.38	1	1	No	Yes	-0.00267033	5.08986e-09	0.00424084	-0.00269611	1.38865e-08	0.0115701
cg00247631	-1605.75	-1606.39	0.0986663	1	No	Yes	-0.00345413	2.45352e-11	2.04426e-05	-0.00345391	8.35971e-11	6.96526e-05
cg00247803	-2683.78	-2681.48	0.428836	1	No	Yes	0.000891102	1.50228e-11	1.25169e-05	0.000886861	4.40864e-11	3.67325e-05
cg00248174	-2849.92	-2848.59	0.263781	1	No	Yes	-0.00104577	2.36286e-19	1.96872e-13	-0.00107571	9.1909e-19	7.65779e-13
cg00248302	-2915.48	-2913.78	0.316331	1	No	Yes	0.000591879	2.25483e-09	0.00187871	0.000604328	4.11673e-09	0.00343003
cg00248776	-2746.79	-2743.04	0.883035	1	No	Yes	0.000660153	1.96853e-08	0.0164016	0.000664047	2.60708e-08	0.021722
cg00248875	-2859.96	-2859.88	0.140762	1	No	Yes	0.000844559	1.12128e-14	9.34242e-09	0.000882864	4.26429e-14	3.55297e-08
cg00249032	-2718.58	-2713.39	1	1	No	Yes	0.000728181	2.42885e-09	0.0020237	0.000777386	4.76437e-09	0.00396964
cg00249522	-2326.44	-2324.72	0.320606	1	No	Yes	0.00152475	2.51445e-12	2.09502e-06	0.00157512	3.29697e-12	2.74701e-06
cg00249938	-1836.72	-1832.72	1	1	No	Yes	0.00424305	2.95916e-26	2.46555e-20	0.00488667	5.13382e-30	4.27746e-24
cg00250063	-2813.74	-2811.78	0.36022	1	No	Yes	0.000841997	4.19893e-13	3.49852e-07	0.000903024	7.17915e-13	5.98162e-07
cg00250811	-2843.21	-2843.26	0.131733	1	No	Yes	-0.000784731	8.6189e-12	7.1812e-06	-0.000781514	2.09451e-11	1.74513e-05
cg00251111	-1938.22	-1945.23	0.00406234	1	No	Yes	-0.00394106	5.04637e-27	4.2046e-21	-0.004005	1.35283e-25	1.12717e-19
cg00251125	-1618.79	-1636.09	2.37133e-05	1	No	Yes	-0.00500131	2.20156e-21	1.83432e-15	-0.00511981	6.57348e-18	5.47698e-12
cg00251421	-1965.21	-1976.97	0.000378327	1	No	Yes	0.00192765	1.02775e-08	0.00856311	0.00212714	5.03707e-09	0.00419685
cg00251678	-1903.58	-1900.63	0.591215	1	No	Yes	-0.00296949	1.02441e-15	8.53528e-10	-0.00311538	5.5773e-15	4.64697e-09
cg00252057	-1507.01	-1503.72	0.699048	1	No	Yes	0.00488709	4.70067e-19	3.91656e-13	0.00579797	2.31568e-21	1.92941e-15
cg00252210	-2826.34	-2823.28	0.625493	1	No	Yes	0.000632049	4.92642e-09	0.00410466	0.000638455	1.46108e-08	0.0121736
cg00252455	-1565.08	-1562.84	0.414631	1	No	Yes	-0.00320462	1.46528e-09	0.00122086	-0.00322613	6.32517e-09	0.00527008
cg00252512	-1706.77	-1702.77	1	1	No	Yes	0.00323758	3.47039e-12	2.89151e-06	0.00329351	7.07115e-12	5.89164e-06
cg00252529	-1530.8	-1535.03	0.0163343	1	No	Yes	0.00333386	7.0415e-09	0.00586693	0.00373668	2.45469e-09	0.00204523
cg00252543	-2771.79	-2766.17	1	1	No	Yes	-0.000760761	1.10437e-09	0.000920151	-0.000753067	2.87293e-09	0.00239371
cg00252696	-1754.35	-1750.35	1	1	No	Yes	-0.00258796	4.33327e-11	3.61045e-05	-0.00270774	2.70275e-11	2.25191e-05
cg00252799	-1725.02	-1723.67	0.265897	1	No	Yes	-0.00363584	3.48928e-15	2.90725e-09	-0.00376236	1.85374e-14	1.54452e-08
cg00252813	-2204.44	-2200.53	0.957478	1	No	Yes	-0.00244457	5.21021e-21	4.34111e-15	-0.00246616	1.41132e-20	1.1759e-14
cg00253045	-3073.45	-3069.45	1	1	No	Yes	0.000437502	1.36956e-08	0.0114111	0.000443209	1.86912e-08	0.0155734
cg00253228	-1881.57	-1876.25	1	1	No	Yes	-0.00297929	4.91977e-15	4.09912e-09	-0.0030362	2.14796e-14	1.78966e-08
cg00253403	-2636.74	-2630.98	1	1	No	Yes	-0.00092554	2.48442e-10	0.000207	-0.000939939	8.2511e-10	0.000687476
cg00253428	-3043.88	-3040.11	0.891186	1	No	Yes	0.000485492	2.15268e-09	0.0017936	0.000501414	8.58192e-09	0.00715039
cg00253681	-2298.96	-2302.62	0.0216541	1	No	Yes	0.00127438	8.45979e-09	0.00704863	0.00129735	2.3689e-08	0.0197375
cg00253848	-1629.95	-1644.64	8.70828e-05	1	No	Yes	-0.00379232	2.08035e-14	1.73333e-08	-0.003833	2.26694e-13	1.8888e-07
cg00254448	-2871.38	-2867.34	1	1	No	Yes	0.000686576	3.36051e-10	0.000279995	0.000705269	3.52077e-10	0.000293348
cg00254486	-2838.18	-2834.67	0.783968	1	No	Yes	0.000670109	1.14313e-09	0.000952451	0.000691948	3.60397e-09	0.0030028
cg00254886	-1920.9	-1922.08	0.0748673	1	No	Yes	-0.00244302	1.0208e-11	8.50525e-06	-0.0024759	7.23341e-11	6.02683e-05
cg00255135	-2553.16	-2553.52	0.113205	1	No	Yes	0.000894663	6.3703e-09	0.00530769	0.000936787	1.27081e-08	0.0105883
cg00255368	-1754.9	-1754.5	0.165497	1	No	Yes	-0.00381723	4.75508e-18	3.9619e-12	-0.00392198	2.40027e-17	1.99989e-11
cg00255967	-2071.09	-2069.14	0.359222	1	No	Yes	0.00179422	1.19244e-10	9.93536e-05	0.00181231	1.43403e-10	0.000119483
cg00256081	-2978.88	-2977.21	0.311971	1	No	Yes	0.000487802	2.61127e-08	0.0217569	0.000542827	6.49801e-08	0.0541409
cg00256144	-2587.64	-2599.42	0.00037573	1	No	Yes	0.000986801	3.21019e-10	0.000267471	0.000932727	5.67431e-09	0.00472779
cg00256201	-2483.59	-2480.73	0.566308	1	No	Yes	0.000968712	1.60374e-08	0.0133623	0.00097711	2.41438e-08	0.0201165
cg00256370	-1838.5	-1832.98	1	1	No	Yes	-0.00335083	6.5963e-17	5.49599e-11	-0.0033606	3.29143e-16	2.7424e-10
cg00256485	-1648.36	-1642.61	1	1	No	Yes	-0.00309778	5.77117e-10	0.00048085	-0.00328148	4.22154e-10	0.000351736
cg00256632	-3132.7	-3128.69	1	1	No	Yes	0.000566779	3.60231e-14	3.00142e-08	0.000573991	1.07248e-13	8.9358e-08
cg00256745	-2552.45	-2549.35	0.635638	1	No	Yes	-0.00113716	2.43958e-13	2.03264e-07	-0.00115428	3.86881e-13	3.22347e-07
cg00256873	-2676.37	-2675.49	0.210636	1	No	Yes	0.00101758	3.87027e-13	3.22468e-07	0.00103019	8.53394e-12	7.11042e-06
cg00257296	-2185.44	-2186.52	0.0786585	1	No	Yes	-0.00193821	9.06698e-14	7.55454e-08	-0.00205767	2.2567e-12	1.88027e-06
cg00257453	-1951.8	-1956.99	0.010102	1	No	Yes	-0.00202882	2.4843e-09	0.0020699	-0.00208957	1.12777e-08	0.00939648
cg00257590	-2323.35	-2317.08	1	1	No	Yes	0.0012074	9.84355e-09	0.00820157	0.00119713	3.18697e-08	0.0265536
cg00257893	-1976.26	-1973.29	0.596862	1	No	Yes	-0.00183984	2.97502e-08	0.0247877	-0.00187133	5.93792e-08	0.0494743
cg00257920	-1760.76	-1756.73	1	1	No	Yes	0.00232561	2.6133e-09	0.00217739	0.00240256	3.274e-09	0.00272787
cg00258499	-2988.67	-2984.73	0.970414	1	No	Yes	0.000513373	8.34417e-09	0.00695231	0.000524853	1.59223e-08	0.0132663
cg00258559	-2541.56	-2538.23	0.716413	1	No	Yes	0.00102178	6.56094e-11	5.46653e-05	0.0010344	7.87329e-11	6.55997e-05
cg00258597	-1751.46	-1749.01	0.460828	1	No	Yes	-0.0028998	4.45699e-11	3.71353e-05	-0.00295295	1.36051e-10	0.000113356
cg00258692	-1845.92	-1842.84	0.630456	1	No	Yes	-0.00230168	3.21116e-09	0.00267552	-0.0023537	4.43483e-09	0.00369507
cg00258805	-2618.44	-2614.42	1	1	No	Yes	-0.000892939	1.68342e-10	0.000140262	-0.000923443	3.00484e-10	0.000250361
cg00259043	-2293.33	-2289.33	1	1	No	Yes	0.0012491	1.26755e-09	0.00105612	0.00126815	1.9382e-09	0.00161489
cg00259249	-1347.39	-1353.71	0.00571944	1	No	Yes	-0.00758968	1.12196e-25	9.34806e-20	-0.00767863	1.40479e-24	1.17046e-18
cg00259282	-2649.56	-2646.13	0.754178	1	No	Yes	0.000801591	2.88816e-09	0.00240639	0.00085042	1.72012e-09	0.00143319
cg00259584	-1348.54	-1344.54	1	1	No	Yes	-0.00454719	2.8732e-12	2.39393e-06	-0.00459109	4.50999e-12	3.75769e-06
cg00260072	-2877.92	-2876.4	0.290206	1	No	Yes	0.000670651	8.83024e-11	7.3573e-05	0.000683061	1.02595e-10	8.54815e-05
cg00260543	-1078.72	-1081.89	0.0277614	1	No	Yes	0.0072151	4.59703e-13	3.83021e-07	0.00725923	1.2843e-12	1.07007e-06
cg00260647	-2197.34	-2194.82	0.477341	1	No	Yes	-0.0020157	3.93187e-16	3.276e-10	-0.00213332	3.44053e-16	2.86662e-10
cg00260668	-2995.07	-2991.1	0.98335	1	No	Yes	0.000665105	1.03366e-12	8.61241e-07	0.000677484	3.58909e-12	2.9904e-06
cg00260802	-1912.69	-1919.75	0.00395652	1	No	Yes	-0.00296086	6.93135e-16	5.77515e-10	-0.00304081	4.72877e-13	3.93998e-07
cg00260807	-3172.42	-3168.59	0.914926	1	No	Yes	0.000622749	1.77704e-16	1.48062e-10	0.000651461	8.81671e-16	7.34603e-10
cg00260911	-2362.81	-2359.03	0.897892	1	No	Yes	0.00214323	2.29153e-23	1.90929e-17	0.00214737	1.05142e-22	8.76032e-17
cg00261552	-3552.12	-3548.12	0.997177	1	No	Yes	-0.000243094	3.5333e-08	0.0294392	-0.000247655	4.22574e-08	0.0352085
cg00261592	-2001.94	-2003.63	0.0581023	1	No	Yes	-0.00253168	4.58261e-15	3.8182e-09	-0.00274914	7.10988e-15	5.92391e-09
cg00261770	-1964.61	-1963.23	0.268984	1	No	Yes	0.0021545	1.1743e-10	9.78416e-05	0.00230381	1.36455e-09	0.00113693
cg00261832	-2350.01	-2350.4	0.111318	1	No	Yes	0.00121883	5.91816e-09	0.00493097	0.0012817	7.53078e-09	0.0062746
cg00262325	-2377.82	-2374.08	0.880075	1	No	Yes	0.00142852	4.07685e-14	3.39681e-08	0.00156462	7.23218e-15	6.0258e-09
cg00262621	-1407.07	-1441.95	3.59922e-09	0.00299884	Yes	No	-0.00392554	1.63921e-09	0.00136578	-0.00403509	1.68844e-07	0.14068
cg00263592	-2681.23	-2678.97	0.419878	1	No	Yes	-0.00089318	2.48514e-11	2.07061e-05	-0.000919288	1.26076e-10	0.000105045
cg00263899	-1942.45	-1938.8	0.836058	1	No	Yes	-0.00459136	1.57374e-35	1.31123e-29	-0.00466034	6.23857e-33	5.19794e-27
cg00263902	-2180.44	-2176.83	0.82195	1	No	Yes	0.00185192	6.87274e-13	5.72632e-07	0.00191355	8.49718e-13	7.07979e-07
cg00264110	-3325.69	-3328.87	0.0275756	1	No	Yes	-0.000347645	3.9714e-09	0.00330895	-0.000344137	2.54299e-08	0.021188
cg00264208	-3455.51	-3451.49	1	1	No	Yes	-0.000341826	2.5367e-12	2.11356e-06	-0.000359294	2.18715e-12	1.82232e-06
cg00264236	-2581.53	-2580.47	0.229771	1	No	Yes	0.000940933	5.55352e-10	0.000462715	0.00107751	3.46127e-11	2.88391e-05
cg00264346	-2798.74	-2796.59	0.397039	1	No	Yes	-0.000622305	5.09652e-08	0.0424638	-0.000619913	1.06907e-07	0.0890743
cg00265360	-2628.45	-2624.56	0.9423	1	No	Yes	-0.00131062	3.14949e-18	2.62413e-12	-0.00132747	2.39138e-17	1.99248e-11
cg00265512	-1838.69	-1843.05	0.0152644	1	No	Yes	-0.00285595	5.91392e-13	4.92744e-07	-0.00298781	8.2094e-12	6.84002e-06
cg00265783	-2461.54	-2459.41	0.393296	1	No	Yes	0.00112503	5.06343e-11	4.21882e-05	0.00113384	5.5778e-10	0.000464738
cg00265788	-2723.4	-2719.51	0.949267	1	No	Yes	0.000754793	3.56821e-10	0.0002973	0.000798884	2.31133e-10	0.000192578
cg00265925	-1940.34	-1936.57	0.892728	1	No	Yes	0.00261013	1.55334e-15	1.29424e-09	0.00272054	1.21626e-15	1.01338e-09
cg00265928	-3193.31	-3191.19	0.389972	1	No	Yes	0.000375574	2.7663e-08	0.0230486	0.000428878	3.31286e-08	0.0276025
cg00266535	-2216.33	-2212.65	0.853101	1	No	Yes	-0.00179047	4.9702e-13	4.14114e-07	-0.00179858	2.0044e-11	1.67005e-05
cg00266647	-1560.52	-1557.3	0.677601	1	No	Yes	0.00411389	4.99491e-15	4.16172e-09	0.00422432	1.56366e-14	1.30283e-08
cg00266865	-1626.66	-1623.72	0.587411	1	No	Yes	0.00348722	2.27305e-12	1.89389e-06	0.00374424	5.88984e-13	4.90738e-07
cg00267137	-2802.32	-2797.28	1	1	No	Yes	0.000707485	3.16953e-09	0.00264083	0.000716603	1.68438e-08	0.0140341
cg00267142	-1732.83	-1728.85	0.992713	1	No	Yes	0.00321269	1.20354e-12	1.00278e-06	0.00324368	2.38681e-12	1.98867e-06
cg00267352	-554.647	-592.828	6.92762e-10	0.000577205	Yes	No	0.000752878	0.682533	1	0.00109094	0.635198	1
cg00267512	-1859.14	-1857.25	0.348385	1	No	Yes	-0.00348864	9.82337e-19	8.18476e-13	-0.00362962	1.25483e-18	1.04551e-12
cg00267793	-2667.73	-2663.76	0.987099	1	No	Yes	0.000814884	8.03747e-10	0.000669677	0.000817465	1.83707e-09	0.00153063
cg00268004	-1874.84	-1884.44	0.00111472	1	No	Yes	-0.00293587	1.50112e-14	1.25072e-08	-0.00310414	8.12712e-14	6.77146e-08
cg00268019	-2360.56	-2356.63	0.965818	1	No	Yes	-0.00114562	2.95699e-09	0.00246375	-0.00118663	5.86364e-09	0.00488554
cg00268177	-1655.75	-1704.11	4.26715e-12	3.55536e-06	Yes	No	0.00204606	2.79368e-05	1	0.00189614	0.000168785	1
cg00268330	-2873.02	-2870.97	0.378012	1	No	Yes	0.000627273	4.65885e-09	0.00388172	0.000660042	1.88014e-08	0.0156652
cg00268409	-2452.97	-2448.97	1	1	No	Yes	-0.000917661	2.64644e-08	0.0220499	-0.00094091	3.03808e-08	0.0253131
cg00268509	-1590.44	-1587.04	0.73926	1	No	Yes	-0.00277193	3.89249e-08	0.0324319	-0.00282865	6.16826e-08	0.0513935
cg00268580	-3295.4	-3291.28	1	1	No	Yes	0.00036413	1.49434e-09	0.00124508	0.000381274	2.29686e-09	0.00191373
cg00268927	-1596.91	-1601.15	0.0162255	1	No	Yes	-0.00313404	1.14335e-09	0.00095263	-0.0033012	3.47278e-09	0.0028935
cg00268965	-2706.06	-2705.91	0.145443	1	No	Yes	0.00107586	1.67196e-15	1.39307e-09	0.00105798	1.61382e-14	1.34462e-08
cg00269659	-2024.03	-2021.18	0.562759	1	No	Yes	0.00244854	1.11703e-15	9.30703e-10	0.00259483	6.06207e-16	5.05088e-10
cg00269767	-1962.17	-1965.97	0.0202597	1	No	Yes	0.00222862	4.08099e-11	3.40025e-05	0.00216716	8.24322e-10	0.00068682
cg00270448	-2766.23	-2762.66	0.806906	1	No	Yes	0.000682051	1.07869e-08	0.00898757	0.000696352	1.39604e-08	0.0116317
cg00270507	-3438.04	-3435.37	0.513439	1	No	Yes	-0.000332678	3.32097e-10	0.000276701	-0.000335458	1.22102e-09	0.00101734
cg00270520	-2594.66	-2597.89	0.0269161	1	No	Yes	0.00084941	3.80535e-08	0.0317059	0.000877403	7.33556e-07	0.611194
cg00270601	-1397.75	-1406.05	0.00212444	1	No	Yes	-0.00495487	4.8589e-14	4.0484e-08	-0.00483313	7.98398e-12	6.6522e-06
cg00270625	-652.596	-707.842	1.36418e-13	1.13662e-07	Yes	No	-0.00356245	0.0298743	1	-0.00406195	0.0406819	1
cg00271604	-2494.54	-2490.64	0.955351	1	No	Yes	0.0015249	6.67288e-19	5.55979e-13	0.00155029	1.59495e-18	1.3289e-12
cg00272446	-1344.56	-1342.87	0.31517	1	No	Yes	-0.00511714	5.2912e-14	4.40859e-08	-0.00513667	1.61548e-13	1.34601e-07
cg00272484	-3243.8	-3239.8	1	1	No	Yes	0.000389424	5.79523e-10	0.000482854	0.000405804	4.7702e-10	0.000397449
cg00272709	-1648.24	-1645.13	0.640337	1	No	Yes	-0.0033036	2.112e-11	1.7597e-05	-0.00332829	3.3614e-10	0.000280069
cg00273068	-1703.87	-1699.87	0.996012	1	No	Yes	-0.00397191	1.66733e-18	1.38921e-12	-0.00400844	2.3849e-17	1.98709e-11
cg00273340	-2591.89	-2587.9	0.997556	1	No	Yes	0.00101232	1.68861e-11	1.40693e-05	0.00105703	2.06915e-11	1.724e-05
cg00273449	-1680.84	-1678.34	0.472284	1	No	Yes	-0.00350204	4.60945e-13	3.84056e-07	-0.00373275	2.51646e-12	2.0967e-06
cg00273544	-2192.98	-2186.3	1	1	No	Yes	0.0017257	3.83347e-12	3.19402e-06	0.00176269	4.89863e-12	4.0815e-06
cg00273574	-2772.28	-2769.42	0.564408	1	No	Yes	0.000735719	5.66286e-10	0.000471826	0.000737373	8.89276e-10	0.000740938
cg00273658	-1682.59	-1678.62	0.986787	1	No	Yes	-0.00275238	8.14833e-09	0.00678913	-0.00282791	1.92621e-08	0.016049
cg00274909	-2753.3	-2752.63	0.188379	1	No	Yes	0.000729887	6.19818e-09	0.00516428	0.00070372	3.17293e-08	0.0264366
cg00275125	-2344.08	-2341.01	0.629035	1	No	Yes	0.00426735	8.6862e-66	7.23728e-60	0.00434247	4.78168e-63	3.98407e-57
cg00275362	-1944.79	-1944.51	0.156179	1	No	Yes	0.00201862	1.06768e-09	0.000889584	0.0020106	3.24704e-09	0.00270541
cg00275425	-3074.46	-3070.51	0.9752	1	No	Yes	0.000487187	1.70958e-09	0.00142441	0.000490576	3.19054e-09	0.00265833
cg00275467	-1633.97	-1674.19	2.50712e-10	0.000208891	Yes	Yes	-0.00517384	1.31139e-23	1.09264e-17	-0.0053832	2.97842e-18	2.4816e-12
cg00275557	-3577.66	-3573.68	0.991255	1	No	Yes	-0.000253997	1.39648e-09	0.00116354	-0.0002583	3.86984e-09	0.00322432
cg00275628	-1814.63	-1881.52	4.04098e-16	3.36692e-10	Yes	No	0.00132216	0.000347432	1	0.001445	0.000414968	1
cg00275764	-2775.99	-2772.88	0.643862	1	No	Yes	0.000691954	1.86433e-08	0.0155335	0.000677035	6.02617e-08	0.0502096
cg00275809	-2302.86	-2299.84	0.611294	1	No	Yes	0.00123194	2.50982e-08	0.0209116	0.00121654	6.64745e-08	0.0553861
cg00276091	-1464.71	-1537.25	2.40146e-17	2.00088e-11	Yes	No	0.000516325	0.372347	1	0.000580991	0.429332	1
cg00276145	-1462.03	-1460.68	0.265601	1	No	Yes	-0.00359653	3.59438e-09	0.00299482	-0.00363544	6.33669e-09	0.00527968
cg00276389	-1482.72	-1489.04	0.00573249	1	No	Yes	-0.00352308	1.90845e-09	0.0015901	-0.0035481	1.49619e-08	0.0124662
cg00276431	-2919.23	-2912.56	1	1	No	Yes	0.000695207	7.26758e-12	6.0553e-06	0.000715405	1.89753e-11	1.58101e-05
cg00276788	-2386.26	-2392.11	0.00723779	1	No	Yes	0.00122313	4.57274e-10	0.000380998	0.0010899	2.07059e-08	0.017252
cg00277030	-2568.07	-2564.06	1	1	No	Yes	0.000960516	4.71333e-11	3.92712e-05	0.00100358	3.39831e-11	2.83145e-05
cg00277198	-3258.98	-3256.37	0.500407	1	No	Yes	0.000394883	2.51403e-09	0.00209467	0.000408378	1.28941e-08	0.0107432
cg00277334	-1741.63	-1738.92	0.522866	1	No	Yes	-0.00508173	9.47885e-28	7.89771e-22	-0.00507612	1.1979e-26	9.9808e-21
cg00277898	-3341.18	-3337.18	1	1	No	Yes	-0.000376706	1.03646e-10	8.63571e-05	-0.000376509	3.32921e-10	0.000277387
cg00278090	-2266.49	-2262.75	0.879439	1	No	Yes	0.00128736	2.68603e-08	0.0223798	0.00125576	1.85047e-07	0.154179
cg00278211	-2646.44	-2642.43	1	1	No	Yes	0.000779328	5.51269e-08	0.0459313	0.000806069	1.65245e-07	0.137681
cg00278359	-1734.35	-1737.34	0.0303754	1	No	Yes	-0.00261735	2.82554e-09	0.00235422	-0.00261433	2.34567e-08	0.0195439
cg00278366	-1633.58	-1635.46	0.0528297	1	No	Yes	-0.00431765	1.93697e-17	1.61387e-11	-0.00451252	1.62058e-16	1.35026e-10
cg00278494	-1744.47	-1740.92	0.800317	1	No	Yes	0.00227885	5.93608e-08	0.049459	0.00235554	1.16166e-07	0.0967887
cg00278517	-1570.04	-1572.79	0.0342765	1	No	Yes	-0.00441258	1.50151e-16	1.25104e-10	-0.00463094	9.80371e-15	8.16838e-09
cg00278785	-2004.86	-2002.97	0.347184	1	No	Yes	0.00221866	3.94013e-12	3.28289e-06	0.00236353	1.71506e-12	1.42898e-06
cg00278810	-1897.11	-1893.26	0.927157	1	No	Yes	0.00249897	1.18554e-13	9.87781e-08	0.00273444	3.8081e-14	3.17288e-08
cg00279282	-2117.44	-2113.67	0.889048	1	No	Yes	0.00174136	4.91667e-11	4.09653e-05	0.00176115	5.80289e-11	4.83493e-05
cg00279406	-3020.01	-3016	1	1	No	Yes	-0.000711029	1.11617e-14	9.29989e-09	-0.000733806	2.22613e-14	1.8548e-08
cg00279489	-3485.17	-3481.69	0.771801	1	No	Yes	0.000333022	7.63865e-11	6.36447e-05	0.000337268	4.22395e-10	0.000351937
cg00279529	-2264.79	-2260.77	1	1	No	Yes	0.00130251	1.12856e-08	0.00940306	0.00130072	3.10347e-08	0.0258579
cg00279717	-2715.9	-2714.03	0.343986	1	No	Yes	0.000900216	2.68583e-12	2.23782e-06	0.000945592	1.574e-11	1.31144e-05
cg00279778	-2133.31	-2129.31	1	1	No	Yes	0.00145658	4.27177e-09	0.00355921	0.00150606	3.88167e-09	0.00323418
cg00280758	-3685.85	-3690.88	0.0109798	1	No	Yes	-0.00021691	2.92815e-08	0.0243971	-0.000218341	5.30705e-08	0.044218
cg00280922	-2796.76	-2792.71	1	1	No	Yes	-0.000651493	5.99488e-09	0.00499489	-0.000681447	7.12184e-09	0.00593387
cg00281153	-1995.87	-1992.16	0.867819	1	No	Yes	-0.0018645	1.11953e-09	0.000932783	-0.0019467	1.06337e-09	0.00088599
cg00281333	-1619.78	-1621.59	0.0546815	1	No	Yes	0.00368862	8.19189e-13	6.82543e-07	0.00353689	9.88978e-12	8.2401e-06
cg00281467	-2144.95	-2142.64	0.430935	1	No	Yes	-0.00167982	5.57296e-10	0.000464335	-0.00170091	1.22607e-08	0.0102155
cg00281664	-2258.91	-2256.31	0.497566	1	No	Yes	0.00151511	1.30841e-10	0.000109016	0.00154615	1.89915e-10	0.000158236
cg00281680	-1853.32	-1850.25	0.627919	1	No	Yes	-0.00412162	1.12289e-24	9.35584e-19	-0.00420268	1.2137e-23	1.01125e-17
cg00281977	-1934.94	-1964.36	5.54998e-08	0.0462421	Yes	No	-0.000442893	0.151039	1	-0.000440535	0.192153	1
cg00282145	-2686.36	-2682.8	0.803784	1	No	Yes	0.000717011	1.60528e-08	0.0133751	0.000737957	3.16589e-08	0.026378
cg00282529	-2537.22	-2533.26	0.980992	1	No	Yes	0.000917664	1.49779e-08	0.0124795	0.000932712	6.44939e-08	0.0537359
cg00282731	-2312.85	-2309.13	0.870005	1	No	Yes	0.00119384	6.93343e-09	0.00577688	0.0011832	2.14532e-08	0.0178747
cg00282787	-2122.9	-2116.3	1	1	No	Yes	0.00170594	5.58041e-10	0.000464956	0.00172241	1.20562e-09	0.00100452
cg00282877	-1266.81	-1262.81	0.999328	1	No	Yes	0.00520341	9.11447e-11	7.59411e-05	0.0052857	2.94331e-10	0.000245235
cg00283111	-3403.62	-3397.16	1	1	No	Yes	-0.000289481	5.82245e-08	0.0485123	-0.000289775	1.18775e-07	0.0989628
cg00283876	-2313.86	-2309.96	0.952957	1	No	Yes	0.00140207	3.24107e-11	2.70044e-05	0.00143422	4.37151e-11	3.64232e-05
cg00283934	-1637.78	-1648.36	0.000682266	1	No	Yes	-0.00500487	3.14039e-22	2.61655e-16	-0.00516619	3.2082e-21	2.67305e-15
cg00284152	-1952.47	-1948.54	0.963601	1	No	Yes	-0.00229628	2.74015e-11	2.28307e-05	-0.00231204	1.07862e-10	8.98695e-05
cg00284259	-1319.96	-1321.16	0.0742258	1	No	Yes	-0.0039508	5.2873e-08	0.0440534	-0.00408362	5.18695e-08	0.0432173
cg00284438	-3421.52	-3417.61	0.954868	1	No	Yes	-0.000311852	8.19549e-10	0.000682842	-0.000328608	1.75041e-09	0.00145843
cg00284968	-1961.77	-1957.77	0.999871	1	No	Yes	-0.00258366	5.02511e-14	4.18688e-08	-0.00260718	7.48213e-14	6.23406e-08
cg00285174	-2648.8	-2645.6	0.670296	1	No	Yes	0.00079961	8.11877e-09	0.0067645	0.000840275	6.91678e-09	0.00576302
cg00285237	-2138.33	-2134.91	0.747093	1	No	Yes	0.00184639	1.06769e-11	8.89588e-06	0.00189136	5.33912e-11	4.44852e-05
cg00285294	-2006.25	-2011.49	0.00983795	1	No	Yes	-0.00355075	6.3238e-26	5.26895e-20	-0.00370082	2.36164e-25	1.9677e-19
cg00285940	-2250.28	-2246.5	0.894183	1	No	Yes	0.00146907	2.48881e-10	0.000207366	0.00157841	1.316e-10	0.000109648
cg00285950	-3016.17	-3012.17	1	1	No	Yes	-0.000735912	9.21095e-18	7.6745e-12	-0.000753038	1.24106e-17	1.03404e-11
cg00286104	-1586	-1580.03	1	1	No	Yes	0.00322082	1.74432e-09	0.00145335	0.00323733	6.0631e-09	0.00505173
cg00286125	-1408.09	-1407.37	0.194731	1	No	Yes	-0.00612976	8.86975e-20	7.39022e-14	-0.00625403	4.43497e-18	3.69519e-12
cg00286160	-2519.87	-2519.09	0.200422	1	No	Yes	0.00119464	2.44107e-13	2.03388e-07	0.00124057	4.95671e-13	4.1299e-07
cg00286701	-2715.71	-2711.76	0.971436	1	No	Yes	0.00068593	2.28194e-08	0.019013	0.000696289	3.30054e-08	0.0274999
cg00286717	-1769.29	-1767.19	0.387094	1	No	Yes	0.00314455	3.10946e-13	2.59078e-07	0.00320961	5.74297e-12	4.785e-06
cg00286853	-3373.93	-3377.77	0.0199106	1	No	Yes	-0.000504755	8.39698e-17	6.99631e-11	-0.000484428	3.02432e-15	2.51984e-09
cg00286878	-2062.91	-2059.32	0.816016	1	No	Yes	-0.00171254	5.46396e-10	0.000455253	-0.00187364	4.51456e-10	0.00037615
cg00287322	-2015.26	-2011.61	0.841101	1	No	Yes	-0.00220232	1.56907e-12	1.30734e-06	-0.00223755	9.89307e-12	8.24284e-06
cg00287541	-2849.77	-2847.55	0.411027	1	No	Yes	0.000939093	4.33634e-16	3.613e-10	0.000939655	2.22273e-15	1.85196e-09
cg00287636	-2308.35	-2304.67	0.853913	1	No	Yes	-0.00147547	3.81838e-12	3.18145e-06	-0.00154373	2.48811e-12	2.07307e-06
cg00287713	-2445.12	-2443.16	0.361258	1	No	Yes	0.000994533	3.33445e-08	0.0277824	0.00102111	2.77686e-08	0.0231366
cg00287831	-3398.33	-3394.28	1	1	No	Yes	-0.000387962	1.3994e-12	1.16597e-06	-0.000417574	1.27642e-12	1.0635e-06
cg00287883	-1706.37	-1703.69	0.517616	1	No	Yes	-0.00273744	3.4098e-09	0.00284102	-0.00286016	3.0907e-09	0.00257515
cg00288127	-1935.17	-1931.17	1	1	No	Yes	0.00211547	4.47668e-11	3.72994e-05	0.00217109	4.744e-11	3.95266e-05
cg00288391	-3016.12	-3012.17	0.976254	1	No	Yes	0.000636612	2.71112e-13	2.25889e-07	0.000648582	2.97772e-13	2.48102e-07
cg00288559	-1791.15	-1793.17	0.049181	1	No	Yes	0.00445057	4.21007e-26	3.5078e-20	0.00529512	2.60722e-30	2.17231e-24
cg00288824	-2014.17	-2014.67	0.105259	1	No	Yes	-0.00232987	1.86656e-13	1.55521e-07	-0.00230466	1.02069e-11	8.5043e-06
cg00288844	-1853.79	-1848.49	1	1	No	Yes	-0.00247931	1.03292e-10	8.60624e-05	-0.00250781	1.85673e-10	0.000154702
cg00289211	-1988.49	-1985.33	0.654814	1	No	Yes	-0.002274	1.40587e-12	1.17136e-06	-0.00235206	2.0677e-12	1.72279e-06
cg00289362	-2385.02	-2379.06	1	1	No	Yes	0.00109466	4.22247e-08	0.0351813	0.00112257	1.08685e-07	0.0905555
cg00289503	-1936.74	-1933.39	0.724298	1	No	Yes	-0.00190833	3.02638e-08	0.0252156	-0.00202298	1.9515e-08	0.0162597
cg00289819	-2335.33	-2331.41	0.962353	1	No	Yes	0.00124285	4.5866e-09	0.00382152	0.00124347	7.83881e-09	0.00653124
cg00289933	-1993.06	-2001.63	0.00186688	1	No	Yes	0.00208516	4.30306e-11	3.58528e-05	0.00237048	5.37408e-12	4.47764e-06
cg00290023	-1823.01	-1819.08	0.966274	1	No	Yes	-0.00316823	8.04729e-15	6.70494e-09	-0.00319357	2.99472e-14	2.49518e-08
cg00290033	-2879.54	-2875.52	1	1	No	Yes	0.00063432	8.69105e-10	0.000724132	0.000655082	1.76315e-09	0.00146905
cg00290039	-2904.1	-2900.45	0.840512	1	No	Yes	0.000665936	3.37292e-10	0.000281029	0.000665447	1.48901e-09	0.00124063
cg00290373	-1278.06	-1319.51	1.35462e-10	0.000112866	Yes	No	-0.00311635	5.10181e-05	1	-0.003703	0.000131215	1
cg00290483	-1593.21	-1602.03	0.00164585	1	No	Yes	-0.00438845	3.70043e-17	3.08318e-11	-0.00433116	1.15177e-13	9.59645e-08
cg00290498	-2316.08	-2314.08	0.368808	1	No	Yes	0.00203522	7.4882e-21	6.23912e-15	0.00215846	1.70956e-21	1.42439e-15
cg00290627	-1960.31	-1957.41	0.575657	1	No	Yes	0.00234293	5.95433e-13	4.96111e-07	0.00243371	2.24823e-12	1.87321e-06
cg00290637	-1972.19	-1968.39	0.905839	1	No	Yes	-0.00180616	5.93917e-09	0.00494848	-0.00205171	6.42788e-09	0.00535566
cg00291054	-2608.95	-2606.07	0.573121	1	No	Yes	0.000975675	1.80302e-10	0.000150226	0.000976282	2.41684e-10	0.000201369
cg00291213	-1960.4	-1953.93	1	1	No	Yes	-0.00203743	1.95068e-09	0.00162529	-0.00209438	3.39771e-09	0.00283094
cg00291316	-2189.03	-2185.7	0.716493	1	No	Yes	0.00198113	8.21551e-16	6.8451e-10	0.00206121	7.2986e-16	6.08114e-10
cg00291765	-1895.31	-1893.13	0.40155	1	No	Yes	0.00302362	2.54108e-16	2.11721e-10	0.00295175	2.95543e-15	2.46245e-09
cg00291877	-2153.18	-2151.83	0.266038	1	No	Yes	-0.00149041	1.09934e-08	0.00915966	-0.00150103	1.75344e-08	0.0146095
cg00291884	-1949.42	-1961.56	0.000312825	1	No	Yes	-0.00275705	2.15518e-15	1.79568e-09	-0.00284441	1.66801e-13	1.38977e-07
cg00291929	-1757.26	-1753.32	0.971739	1	No	Yes	0.00244406	9.81188e-10	0.000817519	0.00247898	1.48101e-09	0.00123396
cg00292004	-2472.9	-2468.96	0.967658	1	No	Yes	0.00129134	3.06341e-13	2.55241e-07	0.00128351	1.5026e-12	1.25196e-06
cg00292290	-2783.9	-2779.9	1	1	No	Yes	0.000773688	5.2883e-12	4.40618e-06	0.000792151	5.98536e-12	4.98696e-06
cg00292351	-1914.71	-1912.37	0.436512	1	No	Yes	0.00218174	5.36577e-10	0.000447072	0.00221836	1.14251e-09	0.000951932
cg00292435	-3157.81	-3153.93	0.945889	1	No	Yes	-0.000425644	1.05624e-09	0.000880052	-0.000462886	8.79753e-10	0.000733004
cg00292513	-1241.65	-1240.75	0.2114	1	No	Yes	-0.00520006	8.14594e-12	6.78714e-06	-0.00521536	9.79213e-11	8.15874e-05
cg00292662	-3086.96	-3080.16	1	1	No	Yes	-0.00062261	1.05664e-13	8.80386e-08	-0.000643095	1.78531e-13	1.4875e-07
cg00292701	-1701.16	-1703.01	0.0535592	1	No	Yes	-0.00348068	7.11684e-14	5.92971e-08	-0.00368027	6.06327e-14	5.05187e-08
cg00293235	-1955.1	-1951.07	1	1	No	Yes	0.00203961	1.86066e-09	0.00155029	0.0020625	6.18602e-09	0.00515415
cg00293439	-3091.56	-3085.86	1	1	No	Yes	0.000448655	8.98919e-09	0.00748973	0.000477598	1.06357e-08	0.00886155
cg00293616	-2734.29	-2731.31	0.60046	1	No	Yes	0.000682764	2.24337e-08	0.0186916	0.000710227	2.99961e-08	0.0249925
cg00293678	-2409.11	-2407.43	0.314078	1	No	Yes	0.00170459	1.06303e-17	8.85706e-12	0.00181373	2.19512e-17	1.82896e-11
cg00294152	-1225.11	-1221.99	0.642277	1	No	Yes	0.00731464	1.39981e-17	1.16631e-11	0.00731304	4.83112e-17	4.02526e-11
cg00294572	-3288.72	-3284.78	0.971152	1	No	Yes	-0.000333568	3.72609e-08	0.0310455	-0.000337365	5.9003e-08	0.0491609
cg00294803	-2461.49	-2457.43	1	1	No	Yes	0.00107795	1.81989e-09	0.00151632	0.00108908	4.10008e-09	0.00341616
cg00295308	-2421.09	-2418.03	0.624742	1	No	Yes	0.0010279	2.44543e-08	0.0203751	0.00107307	5.78814e-08	0.0482263
cg00295426	-2539.17	-2534.16	1	1	No	Yes	0.000920026	3.25638e-09	0.00271319	0.000941378	8.34675e-09	0.00695445
cg00295572	-1466.4	-1463.43	0.597904	1	No	Yes	0.00392222	2.41477e-10	0.000201197	0.00395256	1.8576e-09	0.00154774
cg00295604	-2440.57	-2449.7	0.0014068	1	No	Yes	-0.00125634	3.93912e-12	3.28205e-06	-0.00130549	5.7948e-11	4.82819e-05
cg00295764	-2797.91	-2793.09	1	1	No	Yes	0.000955891	2.01005e-15	1.67476e-09	0.000949802	2.54112e-14	2.11724e-08
cg00295948	-2120.84	-2114.35	1	1	No	Yes	-0.00240517	2.89724e-17	2.41396e-11	-0.00245652	1.26977e-16	1.05796e-10
cg00296018	-1866.67	-1863.86	0.549808	1	No	Yes	0.00224608	1.51536e-09	0.00126259	0.00226591	8.53191e-09	0.00710873
cg00297048	-1539.34	-1539.9	0.10192	1	No	Yes	-0.00455874	3.88203e-16	3.23448e-10	-0.0045156	3.236e-14	2.69621e-08
cg00297334	-1646.35	-1642.71	0.832256	1	No	Yes	0.00336875	1.39232e-11	1.16007e-05	0.00345747	3.14584e-11	2.62109e-05
cg00297351	-2996.16	-2992.6	0.802928	1	No	Yes	0.00055638	5.39943e-10	0.000449877	0.000590689	3.27444e-10	0.000272824
cg00297414	-2142.4	-2138.2	1	1	No	Yes	0.00217771	5.15516e-16	4.29524e-10	0.00232062	2.77093e-15	2.30872e-09
cg00297426	-1780.27	-1780.44	0.124562	1	No	Yes	-0.00321548	5.5619e-14	4.63414e-08	-0.00329822	1.84673e-12	1.53868e-06
cg00297432	-2016.29	-2012.35	0.969232	1	No	Yes	-0.00340545	4.3217e-25	3.60081e-19	-0.00346115	7.02976e-25	5.85715e-19
cg00297721	-1858.38	-1854.43	0.974817	1	No	Yes	-0.00416469	7.93068e-27	6.60778e-21	-0.00421757	2.8869e-25	2.40535e-19
cg00297969	-3698.76	-3694.66	1	1	No	Yes	0.000201704	2.697e-08	0.0224713	0.000202366	8.12516e-08	0.0676982
cg00298025	-2111.75	-2109.32	0.455925	1	No	Yes	-0.00192049	1.27631e-11	1.06341e-05	-0.00191749	6.12202e-11	5.10082e-05
cg00298027	-2241.98	-2252.89	0.000579009	1	No	Yes	0.00143843	8.01242e-10	0.00066759	0.00163844	2.11796e-09	0.00176467
cg00298796	-3258.7	-3255.55	0.655411	1	No	Yes	-0.000594648	1.88082e-18	1.56709e-12	-0.000592756	2.20518e-17	1.83734e-11
cg00299070	-2221.87	-2217.85	1	1	No	Yes	0.00147992	1.58988e-10	0.000132468	0.00153951	1.62321e-10	0.000135245
cg00299354	-2679.19	-2679.6	0.110473	1	No	Yes	0.000779965	5.50073e-09	0.00458317	0.000825365	5.38231e-09	0.00448451
cg00299511	-2115.69	-2111.68	1	1	No	Yes	0.00185639	1.48117e-11	1.2341e-05	0.00188759	3.08904e-11	2.57376e-05
cg00299736	-1645.63	-1640.31	1	1	No	Yes	-0.00352854	2.01678e-12	1.68036e-06	-0.00354737	1.36586e-11	1.13802e-05
cg00299737	-2377.57	-2380.36	0.0336468	1	No	Yes	0.00145269	7.04358e-13	5.86866e-07	0.00138482	4.74191e-11	3.95092e-05
cg00299767	-3042.8	-3036.16	1	1	No	Yes	-0.000514027	3.56208e-09	0.0029679	-0.000516285	6.93477e-09	0.005778
cg00300523	-2498.07	-2504.21	0.00627737	1	No	Yes	0.00137033	2.21612e-15	1.84645e-09	0.0013537	5.48641e-13	4.57124e-07
cg00300822	-3358.76	-3354.91	0.929208	1	No	Yes	-0.000356421	9.88829e-11	8.23885e-05	-0.000383098	6.8182e-11	5.68088e-05
cg00300969	-1854.37	-1858.76	0.015128	1	No	Yes	-0.004639	2.74899e-30	2.29044e-24	-0.00459681	1.22813e-27	1.02327e-21
cg00301064	-1296.42	-1292.42	0.999296	1	No	Yes	0.00540718	2.63133e-12	2.19241e-06	0.00542022	4.35692e-12	3.63016e-06
cg00301172	-3884.74	-3880.91	0.918657	1	No	Yes	-0.00015927	5.77146e-08	0.0480874	-0.000167753	5.05622e-08	0.042128
cg00301203	-1579.22	-1579.78	0.102247	1	No	Yes	-0.00363195	5.17357e-12	4.31058e-06	-0.00370271	1.13322e-11	9.44193e-06
cg00301390	-1550.02	-1546.73	0.701724	1	No	Yes	-0.00331023	1.37438e-09	0.00114512	-0.00335207	3.01292e-09	0.00251034
cg00301630	-1429.33	-1433.52	0.0166749	1	No	Yes	-0.00422492	1.96287e-11	1.63545e-05	-0.00424243	2.90437e-10	0.00024199
cg00301679	-3172.58	-3169.81	0.539025	1	No	Yes	0.000456392	1.46172e-10	0.000121789	0.000453763	5.59549e-10	0.000466212
cg00302312	-1473.83	-1485.31	0.000434675	1	No	Yes	-0.00340994	3.74645e-09	0.00312151	-0.00354757	2.51922e-08	0.0209899
cg00302479	-2828.03	-2824.07	0.983929	1	No	Yes	-0.00076707	3.31412e-12	2.7613e-06	-0.000772223	1.2724e-11	1.06015e-05
cg00302763	-2129.47	-2125.98	0.773885	1	No	Yes	0.00178672	5.3858e-11	4.48741e-05	0.00184094	8.76113e-11	7.29971e-05
cg00302793	-2948.74	-2944.86	0.93988	1	No	Yes	-0.000557142	1.8152e-09	0.00151241	-0.000578482	3.25191e-09	0.00270947
cg00303183	-1778.85	-1774.35	1	1	No	Yes	-0.00285492	1.67259e-11	1.39359e-05	-0.00291256	1.1804e-10	9.83503e-05
cg00303186	-1394.48	-1392.58	0.349993	1	No	Yes	-0.00369269	1.77092e-08	0.0147551	-0.00376811	1.84545e-08	0.0153761
cg00303450	-3191.79	-3187.92	0.936698	1	No	Yes	0.000403199	4.6162e-09	0.00384619	0.000408142	8.42346e-09	0.00701837
cg00303541	-1145.8	-1156.91	0.000521652	1	No	Yes	-0.0053891	5.10054e-10	0.000424973	-0.00551255	1.11432e-09	0.000928443
cg00303641	-1668.76	-1675.1	0.00568918	1	No	Yes	0.00810534	3.80879e-49	3.17346e-43	0.00845772	5.68053e-48	4.73297e-42
cg00303723	-3066.66	-3062.79	0.939278	1	No	Yes	-0.000746833	4.44915e-19	3.707e-13	-0.000778308	4.61147e-19	3.84225e-13
cg00303773	-1497.89	-1496.65	0.251154	1	No	Yes	-0.00391927	2.91419e-11	2.42808e-05	-0.00395945	3.31621e-11	2.76304e-05
cg00303776	-2828.34	-2828.41	0.130748	1	No	Yes	-0.000681032	4.55614e-10	0.000379614	-0.000764514	7.91952e-11	6.59849e-05
cg00305126	-2162.86	-2159.79	0.62672	1	No	Yes	0.00168793	1.12046e-10	9.3356e-05	0.00179669	7.65806e-11	6.38064e-05
cg00305188	-2707	-2703.01	0.995706	1	No	Yes	-0.00189119	4.9314e-38	4.10881e-32	-0.00191436	1.39557e-37	1.16278e-31
cg00305522	-2015.22	-2011.56	0.843939	1	No	Yes	0.00210312	3.90733e-11	3.25556e-05	0.00215802	4.49713e-11	3.74698e-05
cg00305639	-2017.29	-2013.72	0.80663	1	No	Yes	-0.00367496	4.99865e-28	4.16484e-22	-0.00375831	1.42649e-27	1.18854e-21
cg00305700	-2048.09	-2044.87	0.678123	1	No	Yes	-0.00292016	1.52691e-20	1.27221e-14	-0.00295629	7.8397e-20	6.53198e-14
cg00305797	-1448.55	-1441.92	1	1	No	Yes	-0.0054826	3.25216e-17	2.70968e-11	-0.00548737	1.28769e-16	1.07289e-10
cg00306006	-2663.96	-2659.96	1	1	No	Yes	0.00084482	7.79607e-11	6.49563e-05	0.000912158	3.76816e-11	3.1396e-05
cg00306042	-1671.52	-1670.07	0.279221	1	No	Yes	0.0029129	1.31845e-09	0.00109852	0.00287805	3.24292e-09	0.00270198
cg00306063	-2388.93	-2385.67	0.692075	1	No	Yes	0.00120721	1.6167e-09	0.00134703	0.00123016	2.6961e-09	0.00224637
cg00306090	-1922.67	-1919.98	0.521062	1	No	Yes	-0.00316706	2.47212e-18	2.05976e-12	-0.00325106	4.40275e-17	3.66834e-11
cg00306421	-2989.19	-2985.19	1	1	No	Yes	-0.000524338	9.94648e-10	0.000828734	-0.000541749	8.64e-10	0.000719879
cg00306426	-2618.69	-2614.65	1	1	No	Yes	-0.00183747	2.35354e-30	1.96096e-24	-0.00189424	6.41797e-30	5.34741e-24
cg00306562	-1494.63	-1490.95	0.854266	1	No	Yes	0.00392793	9.07334e-11	7.55984e-05	0.00401899	1.6585e-10	0.000138185
cg00306721	-1972.45	-1967.82	1	1	No	Yes	-0.00204722	2.39958e-10	0.000199931	-0.00208109	1.6416e-09	0.00136777
cg00306728	-2888.56	-2884.83	0.873507	1	No	Yes	0.000584707	5.35427e-08	0.0446114	0.000593843	7.03665e-08	0.0586288
cg00306770	-3157.2	-3153.21	0.992688	1	No	Yes	0.000475898	3.82299e-11	3.18529e-05	0.00048721	1.26748e-10	0.000105606
cg00306838	-2282.81	-2279.96	0.562605	1	No	Yes	0.00138079	9.16902e-10	0.000763956	0.00136617	2.73316e-09	0.00227725
cg00306905	-3274.21	-3271.84	0.443549	1	No	Yes	-0.000485919	1.32438e-14	1.10346e-08	-0.000525175	5.34618e-15	4.4544e-09
cg00307150	-3266.83	-3262.92	0.955323	1	No	Yes	0.000450996	5.15047e-13	4.29133e-07	0.000464481	9.66189e-13	8.05022e-07
cg00307497	-2638.77	-2634.93	0.924268	1	No	Yes	0.00115338	7.95094e-15	6.62467e-09	0.00119522	1.22763e-14	1.02286e-08
cg00307501	-2140.98	-2141.12	0.125776	1	No	Yes	0.00250986	2.07337e-21	1.72752e-15	0.0027432	2.43603e-22	2.02968e-16
cg00307530	-2537.84	-2535.51	0.433643	1	No	Yes	0.00106041	1.77065e-10	0.00014753	0.00109064	6.23393e-10	0.000519406
cg00307662	-2253.61	-2249.26	1	1	No	Yes	0.00195769	3.09095e-16	2.57536e-10	0.00198421	5.16097e-16	4.30009e-10
cg00308021	-1717.45	-1727.55	0.000870922	1	No	Yes	0.00309685	1.88693e-11	1.57217e-05	0.00332863	2.30223e-11	1.9182e-05
cg00308361	-3089.35	-3091.11	0.0560932	1	No	Yes	0.0005949	1.39704e-13	1.164e-07	0.000623594	1.00684e-13	8.38896e-08
cg00308434	-2567.34	-2563.68	0.843129	1	No	Yes	0.00112103	9.23732e-13	7.69647e-07	0.00116735	8.95475e-13	7.46103e-07
cg00308458	-1915.28	-1914.62	0.188255	1	No	Yes	0.00262998	3.62162e-13	3.01751e-07	0.00260997	8.15245e-12	6.79256e-06
cg00308618	-2918.74	-2915.47	0.695849	1	No	Yes	0.000770557	3.35619e-14	2.79636e-08	0.000758487	2.14241e-13	1.78504e-07
cg00308770	-3073.17	-3069.18	0.994634	1	No	Yes	0.000591467	6.93304e-13	5.77656e-07	0.000602566	1.22624e-12	1.02169e-06
cg00308792	-2693.67	-2690.78	0.57445	1	No	Yes	0.000908939	1.94164e-12	1.61776e-06	0.000912884	2.96847e-12	2.47331e-06
cg00309133	-1804.56	-1803.38	0.244491	1	No	Yes	-0.00377002	4.64201e-19	3.86769e-13	-0.00384658	3.64776e-18	3.03929e-12
cg00309135	-2145.69	-2144.68	0.224594	1	No	Yes	0.00148502	1.32568e-08	0.0110455	0.00156116	1.16673e-08	0.00972114
cg00309402	-2231.13	-2224.3	1	1	No	Yes	0.0014138	6.39497e-10	0.000532824	0.00147356	1.0567e-09	0.000880437
cg00309479	-2051.53	-2048.09	0.754276	1	No	Yes	-0.0025977	3.8913e-17	3.2422e-11	-0.0028454	6.93815e-18	5.78082e-12
cg00309529	-3129.27	-3125.39	0.940362	1	No	Yes	0.000420112	1.80786e-08	0.0150629	0.000432286	2.29893e-08	0.0191545
cg00310257	-3694.69	-3690.69	1	1	No	Yes	-0.000292115	4.52453e-15	3.7698e-09	-0.000317622	6.56041e-16	5.46609e-10
cg00310399	-2002.79	-1999.09	0.859699	1	No	Yes	0.00185945	5.1164e-09	0.00426295	0.00187943	7.44435e-09	0.00620258
cg00310412	-1724.16	-1721.42	0.533187	1	No	Yes	-0.00455156	2.35782e-22	1.96452e-16	-0.00458103	1.54674e-21	1.28873e-15
cg00310523	-1709.89	-1708.48	0.273896	1	No	Yes	-0.00278941	4.79319e-10	0.000399366	-0.0028404	1.33698e-08	0.0111396
cg00310728	-2202.5	-2196.82	1	1	No	Yes	0.00162214	1.05738e-10	8.81e-05	0.00173195	6.85127e-11	5.70843e-05
cg00310845	-2086.16	-2082.57	0.812975	1	No	Yes	0.00195849	3.21018e-13	2.6747e-07	0.00209034	2.06561e-13	1.72106e-07
cg00311035	-1993.91	-1990.41	0.780146	1	No	Yes	-0.00260155	2.03825e-15	1.69826e-09	-0.00267555	5.55026e-14	4.62444e-08
cg00311165	-2368.31	-2364.66	0.839401	1	No	Yes	0.00155567	5.34118e-14	4.45023e-08	0.00155691	1.84477e-13	1.53705e-07
cg00311303	-2392.65	-2394.89	0.0442177	1	No	Yes	0.00146801	1.27613e-13	1.06326e-07	0.00148823	7.34468e-12	6.11954e-06
cg00311751	-3091.18	-3087.69	0.777136	1	No	Yes	0.00044774	1.03119e-08	0.00859182	0.000451492	2.43197e-08	0.020263
cg00311760	-2067.5	-2063.5	1	1	No	Yes	0.00170373	3.99975e-10	0.000333257	0.00174705	5.10425e-10	0.000425283
cg00311984	-1515.44	-1532.23	3.05351e-05	1	No	Yes	-0.00344813	2.09449e-09	0.00174511	-0.00345628	2.92474e-08	0.0243687
cg00312000	-1523.35	-1519.62	0.872732	1	No	Yes	0.0048994	1.6133e-16	1.34419e-10	0.00498763	2.16592e-16	1.80463e-10
cg00312762	-2002.47	-2001.69	0.200502	1	No	Yes	0.0021191	1.59936e-11	1.33257e-05	0.00230158	4.65756e-12	3.88064e-06
cg00313297	-2821.59	-2819.66	0.3552	1	No	Yes	0.000749696	2.91219e-11	2.42642e-05	0.000727481	2.67004e-10	0.000222466
cg00313346	-2516.53	-2512.54	0.993935	1	No	Yes	0.0011435	5.91831e-12	4.9311e-06	0.00119703	5.58349e-12	4.65212e-06
cg00313477	-1906.63	-1905.42	0.247566	1	No	Yes	-0.00295088	1.30005e-15	1.08319e-09	-0.00311476	3.71207e-16	3.09287e-10
cg00313545	-2611.43	-2611.05	0.163847	1	No	Yes	0.00107931	8.9808e-13	7.48274e-07	0.00114389	6.83713e-13	5.69665e-07
cg00313795	-2363.47	-2369.18	0.00780949	1	No	Yes	-0.00128868	3.12376e-10	0.000260269	-0.00132084	1.32436e-09	0.00110345
cg00313981	-2057.11	-2052.78	1	1	No	Yes	-0.00237675	3.80371e-15	3.16923e-09	-0.00241815	1.27941e-13	1.066e-07
cg00314178	-2305.67	-2302.6	0.626716	1	No	Yes	0.00131789	6.57209e-10	0.000547582	0.0013549	1.23263e-09	0.00102702
cg00314386	-3544.9	-3541.99	0.578424	1	No	Yes	-0.000262247	4.80308e-09	0.00400189	-0.000266784	1.32062e-08	0.0110033
cg00314427	-1884.57	-1882.7	0.345279	1	No	Yes	-0.00341611	4.6282e-19	3.85618e-13	-0.00356595	1.52184e-17	1.26798e-11
cg00314860	-2235.75	-2229.61	1	1	No	Yes	0.00140514	5.8689e-09	0.00488993	0.00142533	1.22665e-08	0.0102204
cg00315242	-2438.6	-2444.63	0.00661328	1	No	Yes	0.00129602	7.2199e-12	6.01557e-06	0.00123593	6.63153e-11	5.52534e-05
cg00315310	-2404	-2401.74	0.417781	1	No	Yes	0.00139319	1.83336e-12	1.52754e-06	0.00142904	2.47498e-12	2.06213e-06
cg00315628	-1752.98	-1752.47	0.174063	1	No	Yes	0.00499672	1.61112e-27	1.34237e-21	0.00528968	1.85054e-28	1.54186e-22
cg00316015	-2327.67	-2323.66	1	1	No	Yes	0.00129345	3.2101e-10	0.000267463	0.00130862	6.76427e-10	0.000563594
cg00316279	-1774.61	-1779.9	0.00960233	1	No	Yes	-0.00339314	3.76861e-15	3.13998e-09	-0.00351785	6.83118e-14	5.69169e-08
cg00316420	-2342.2	-2346.44	0.0162191	1	No	Yes	0.00137362	5.25776e-11	4.38073e-05	0.00138052	1.74593e-10	0.00014547
cg00316478	-1834.84	-1868.64	6.17912e-09	0.0051484	Yes	No	-0.00108836	0.00514147	1	-0.0010876	0.0152282	1
cg00316520	-1733.86	-1730.77	0.636349	1	No	Yes	0.00452593	1.67881e-23	1.39878e-17	0.0047836	8.06107e-24	6.71642e-18
cg00316537	-1997.28	-1993.8	0.769849	1	No	Yes	0.00251925	1.97896e-16	1.64885e-10	0.00263536	2.49216e-16	2.07645e-10
cg00316574	-2594.78	-2591.88	0.576026	1	No	Yes	0.0012499	2.11226e-16	1.75992e-10	0.00131416	1.22973e-16	1.0246e-10
cg00317492	-2689.42	-2686.15	0.696347	1	No	Yes	0.000804402	3.63181e-10	0.0003026	0.00084405	7.90886e-10	0.000658961
cg00317577	-1743.65	-1739.93	0.870234	1	No	Yes	-0.00268844	4.18535e-10	0.000348721	-0.0027204	2.1626e-09	0.00180186
cg00317626	-2769.31	-2771.81	0.0386687	1	No	Yes	0.000854912	1.0786e-11	8.98683e-06	0.000899301	1.31392e-11	1.09475e-05
cg00317728	-1601.47	-1599.66	0.334299	1	No	Yes	-0.00334326	1.05261e-10	8.77028e-05	-0.00333691	3.58212e-10	0.00029846
cg00318059	-2877.13	-2873.53	0.818633	1	No	Yes	0.000575283	7.28813e-09	0.00607242	0.000664312	1.48899e-09	0.00124061
cg00318495	-1591.3	-1588.84	0.462842	1	No	Yes	-0.00297525	4.62188e-09	0.00385092	-0.00298663	8.92594e-09	0.00743703
cg00318573	-1555.86	-1561.89	0.00662937	1	No	Yes	-0.00364335	1.39471e-11	1.16206e-05	-0.00379087	2.50252e-11	2.08508e-05
cg00319655	-1734.52	-1734.03	0.17357	1	No	Yes	-0.00349791	6.06966e-15	5.0572e-09	-0.00353743	4.78378e-13	3.98581e-07
cg00319686	-1742.82	-1748.87	0.00657641	1	No	Yes	-0.00242343	4.31412e-08	0.0359449	-0.00252133	7.31293e-08	0.0609308
cg00320035	-2027.11	-2023.38	0.869561	1	No	Yes	-0.00311294	6.87746e-23	5.73025e-17	-0.00314674	2.28235e-21	1.90164e-15
cg00320059	-2338.95	-2335.3	0.836504	1	No	Yes	0.00181941	8.66499e-18	7.21961e-12	0.00191303	4.45027e-18	3.70793e-12
cg00320091	-3646.26	-3643.99	0.422315	1	No	Yes	0.000255311	1.0563e-10	8.80105e-05	0.000250151	6.79865e-10	0.000566459
cg00320243	-3380.49	-3377.03	0.76561	1	No	Yes	-0.000300826	1.52449e-08	0.0127019	-0.000318275	2.3941e-08	0.0199475
cg00320447	-1515.12	-1527.58	0.000266715	1	No	Yes	-0.00388578	2.34341e-11	1.95251e-05	-0.00416521	5.38087e-10	0.000448331
cg00320534	-2348.01	-2345.99	0.371902	1	No	Yes	0.00118202	2.30366e-09	0.00191939	0.00118749	2.69714e-08	0.0224724
cg00321115	-1500.77	-1496.79	0.991161	1	No	Yes	0.00374923	8.9458e-12	7.45358e-06	0.00409062	1.97523e-12	1.64575e-06
cg00321150	-3859.74	-3856.19	0.797256	1	No	Yes	-0.000165168	1.8157e-08	0.0151283	-0.000171241	3.34101e-08	0.0278371
cg00321360	-3310.24	-3307.39	0.560732	1	No	Yes	-0.000393395	2.62047e-11	2.18336e-05	-0.000429407	1.70188e-11	1.41799e-05
cg00321478	-3053.28	-3049.61	0.848187	1	No	Yes	0.000606353	4.87033e-13	4.05792e-07	0.000615235	1.31244e-12	1.09352e-06
cg00321642	-3574.67	-3570.67	1	1	No	Yes	-0.000233311	2.06347e-08	0.0171927	-0.000240537	2.57669e-08	0.0214688
cg00321850	-1313.46	-1308.6	1	1	No	Yes	-0.00451723	1.37493e-10	0.000114558	-0.00452379	1.4349e-09	0.00119555
cg00321901	-1542.72	-1560.89	1.52778e-05	1	No	Yes	-0.00353091	5.75523e-10	0.000479522	-0.00407175	2.51805e-10	0.000209802
cg00322062	-2032.25	-2130.36	6.72289e-23	5.60147e-17	Yes	No	0.000902341	0.00248836	1	0.00110723	0.00308721	1
cg00322255	-1295.76	-1338.46	7.25364e-11	6.04369e-05	Yes	No	-0.00218944	0.0037592	1	-0.00244535	0.00528083	1
cg00322656	-1512.3	-1510.33	0.361413	1	No	Yes	-0.00339209	3.71413e-09	0.00309459	-0.00344454	4.2444e-08	0.0353641
cg00322666	-2560.06	-2557.24	0.554511	1	No	Yes	0.00109379	6.92267e-13	5.76792e-07	0.00109534	2.02919e-12	1.69071e-06
cg00322698	-2720.13	-2717.71	0.455412	1	No	Yes	0.00108771	3.98333e-17	3.31888e-11	0.00113059	4.0503e-17	3.37468e-11
cg00322866	-2040.62	-2042.56	0.0513504	1	No	Yes	-0.00190236	6.05238e-10	0.00050428	-0.0019318	2.99887e-09	0.00249864
cg00322946	-3330.08	-3326.11	0.98386	1	No	Yes	-0.000338924	1.79037e-09	0.00149172	-0.00035371	1.39446e-09	0.00116186
cg00323359	-3704.18	-3701.47	0.522874	1	No	Yes	-0.000195213	5.09021e-08	0.0424113	-0.00020048	9.66529e-08	0.0805305
cg00323501	-1879.88	-1880.82	0.0845667	1	No	Yes	-0.00259218	6.93384e-12	5.77723e-06	-0.00277769	6.69784e-12	5.58059e-06
cg00323522	-2903.99	-2906.5	0.0386114	1	No	Yes	0.000586958	9.77397e-09	0.00814361	0.000588607	1.65544e-08	0.013793
cg00323535	-1927.95	-1930.76	0.0332562	1	No	Yes	-0.00213992	4.70146e-10	0.000391723	-0.00220489	1.31976e-09	0.00109961
cg00323636	-2097.04	-2097.88	0.0890451	1	No	Yes	0.00155022	2.94842e-08	0.024566	0.00154442	1.863e-07	0.155224
cg00323695	-1885.97	-1885.23	0.19641	1	No	Yes	-0.00262363	1.7456e-12	1.45442e-06	-0.00266392	4.40345e-11	3.66892e-05
cg00323916	-1934.49	-1930.36	1	1	No	Yes	-0.00289198	4.9927e-16	4.15989e-10	-0.0029211	2.24981e-15	1.87453e-09
cg00324018	-1614	-1631.87	1.78016e-05	1	No	Yes	-0.0035216	2.50251e-12	2.08507e-06	-0.00360726	6.29159e-11	5.24211e-05
cg00324097	-1861.25	-1864.99	0.0208298	1	No	Yes	-0.00469657	1.36849e-30	1.14022e-24	-0.00476104	4.61419e-27	3.84451e-21
cg00324327	-2892.09	-2888.53	0.80354	1	No	Yes	0.000610818	7.27542e-09	0.00606183	0.00063299	1.53534e-08	0.0127924
cg00324438	-1898.67	-1898.45	0.150588	1	No	Yes	0.00262973	1.94706e-14	1.62227e-08	0.00283258	2.01874e-14	1.682e-08
cg00324510	-2278.19	-2275.12	0.628216	1	No	Yes	0.00135908	2.77805e-09	0.00231465	0.00141364	7.64706e-09	0.00637148
cg00324693	-2957.06	-2953.06	1	1	No	Yes	-0.000687093	6.34328e-14	5.28518e-08	-0.000723093	3.97002e-14	3.30779e-08
cg00324719	-2815.63	-2811.97	0.842929	1	No	Yes	0.00108384	7.83476e-20	6.52786e-14	0.00112032	6.09823e-20	5.081e-14
cg00324748	-3135.46	-3131.46	1	1	No	Yes	0.000438033	1.36953e-09	0.00114109	0.000445153	2.85788e-09	0.00238117
cg00324935	-2929.32	-2925.47	0.929786	1	No	Yes	0.00057524	1.49416e-09	0.00124492	0.000575783	3.42509e-09	0.00285376
cg00325350	-3032.77	-3029.27	0.779173	1	No	Yes	-0.000777393	5.22644e-18	4.35463e-12	-0.000781989	2.00081e-17	1.66706e-11
cg00325548	-1897.07	-1893.86	0.675649	1	No	Yes	0.00240464	7.09163e-11	5.9087e-05	0.00247451	1.0915e-10	9.0943e-05
cg00325731	-2367.72	-2365.22	0.472964	1	No	Yes	0.00132876	5.35854e-11	4.4647e-05	0.00142352	1.77661e-11	1.48026e-05
cg00325918	-1765.51	-1761.6	0.957541	1	No	Yes	0.00274809	1.50389e-11	1.25303e-05	0.00289306	1.26501e-11	1.054e-05
cg00326127	-1692.19	-1691.47	0.194201	1	No	Yes	-0.00348972	2.69158e-13	2.24261e-07	-0.00373624	7.39833e-13	6.16424e-07
cg00326131	-1920.3	-1928.59	0.00214087	1	No	Yes	0.00214585	9.18298e-10	0.00076512	0.00229868	5.17688e-10	0.000431334
cg00326651	-1584.8	-1579.34	1	1	No	Yes	0.00299898	2.44809e-08	0.0203973	0.00294595	6.20796e-08	0.0517243
cg00326719	-2046.16	-2042.2	0.983124	1	No	Yes	-0.00192701	2.93393e-10	0.000244453	-0.00194512	5.46223e-10	0.000455109
cg00326842	-3135.89	-3133.46	0.456247	1	No	Yes	-0.000432987	2.73553e-08	0.0227922	-0.000448177	5.13948e-08	0.0428218
cg00327355	-1802.67	-1802.26	0.165963	1	No	Yes	-0.00297894	6.90582e-13	5.75388e-07	-0.00307831	3.39339e-11	2.82735e-05
cg00327697	-1873.38	-1869.86	0.787891	1	No	Yes	-0.00342402	4.30218e-19	3.58455e-13	-0.00347721	1.52933e-18	1.27423e-12
cg00327735	-1594.75	-1594.45	0.157077	1	No	Yes	-0.004121	5.36074e-15	4.46653e-09	-0.00419638	7.69992e-14	6.41552e-08
cg00328058	-1689.37	-1711.32	2.31723e-06	1	No	Yes	-0.00298503	2.05328e-10	0.000171078	-0.00305298	1.01195e-08	0.00843153
cg00328075	-1891.33	-1887.35	0.994486	1	No	Yes	-0.00284204	2.70456e-14	2.25342e-08	-0.0029045	2.40395e-13	2.00295e-07
cg00328246	-2952.27	-2948.36	0.959996	1	No	Yes	0.000640931	1.58946e-11	1.32433e-05	0.000673804	1.67739e-11	1.39759e-05
cg00328284	-2651.06	-2651.58	0.104377	1	No	Yes	0.000955059	3.74486e-12	3.12019e-06	0.00106183	1.53973e-12	1.28289e-06
cg00328724	-1551.28	-1548.11	0.659124	1	No	Yes	-0.00346296	3.37084e-10	0.000280856	-0.00348462	8.93196e-10	0.000744205
cg00328813	-2676.85	-2674.13	0.527333	1	No	Yes	0.000903427	1.20693e-10	0.000100561	0.000913247	1.71636e-09	0.00143006
cg00328883	-2966.23	-2962.23	1	1	No	Yes	-0.000642393	8.09343e-13	6.74339e-07	-0.000663856	1.07007e-12	8.91574e-07
cg00328900	-2009.61	-2005.61	1	1	No	Yes	-0.00255781	2.6768e-15	2.23029e-09	-0.00260067	5.83239e-15	4.85951e-09
cg00329014	-4082.64	-4078.75	0.946449	1	No	Yes	-0.000120509	5.31018e-08	0.044244	-0.000124396	5.59655e-08	0.0466301
cg00329052	-2577.61	-2574.09	0.785964	1	No	Yes	0.00108894	5.98498e-13	4.98664e-07	0.00109196	4.17077e-12	3.47506e-06
cg00329201	-2046.63	-2056.41	0.00101648	1	No	Yes	-0.00413168	8.39679e-36	6.99614e-30	-0.00428962	2.39814e-33	1.99811e-27
cg00329237	-1628.3	-1624.55	0.881549	1	No	Yes	-0.00278933	2.74843e-08	0.0228998	-0.00283093	7.59835e-08	0.0633089
cg00329447	-1570.2	-1571.08	0.0874937	1	No	Yes	-0.00427657	1.57851e-14	1.3152e-08	-0.00435654	1.36586e-13	1.13802e-07
cg00329558	-2313.5	-2310.39	0.641699	1	No	Yes	0.00124439	5.17994e-09	0.00431589	0.00128591	6.52397e-09	0.00543572
cg00329570	-2227.65	-2227.24	0.16616	1	No	Yes	0.00205511	1.32799e-16	1.10647e-10	0.0021318	1.0056e-14	8.37857e-09
cg00329618	-1946.81	-1941.17	1	1	No	Yes	-0.00329161	2.52383e-20	2.10283e-14	-0.00338599	5.63795e-19	4.6975e-13
cg00329943	-2162.91	-2157.57	1	1	No	Yes	-0.00253815	1.61729e-20	1.34752e-14	-0.00261977	9.54208e-20	7.9504e-14
cg00330170	-1751.21	-1748.93	0.423006	1	No	Yes	-0.00366343	3.21394e-16	2.67783e-10	-0.00370591	3.30395e-14	2.75282e-08
cg00330549	-1438.26	-1451.01	0.00023087	1	No	Yes	-0.00516297	1.24034e-16	1.03344e-10	-0.00507382	1.2295e-14	1.02441e-08
cg00331096	-3027.86	-3021.37	1	1	No	Yes	-0.000476968	5.10616e-08	0.0425442	-0.000489318	9.87809e-08	0.0823035
cg00331237	-2284.96	-2284.88	0.140867	1	No	Yes	-0.0012723	1.86974e-08	0.0155786	-0.00126753	2.92582e-07	0.243777
cg00331334	-1332.09	-1337.82	0.00773666	1	No	Yes	-0.00497837	4.41333e-12	3.67716e-06	-0.00495489	4.67668e-11	3.89658e-05
cg00331343	-2944.94	-2943.52	0.27502	1	No	Yes	-0.000877633	1.55367e-19	1.29451e-13	-0.000942662	1.08756e-19	9.06146e-14
cg00331580	-1768.27	-1772.93	0.0131898	1	No	Yes	-0.00462578	3.17631e-25	2.64648e-19	-0.00472774	6.37662e-23	5.31296e-17
cg00332146	-1965.48	-1968.11	0.0362973	1	No	Yes	-0.0018092	2.71728e-08	0.0226402	-0.00181742	9.37579e-07	0.781184
cg00332148	-2808.09	-2804.95	0.650861	1	No	Yes	0.000672578	3.01608e-09	0.00251298	0.000684154	3.76493e-09	0.00313691
cg00332230	-2817.92	-2815.87	0.377278	1	No	Yes	0.000627091	4.0704e-08	0.0339143	0.000619646	1.10545e-07	0.0921054
cg00332249	-2945.88	-2944.2	0.314063	1	No	Yes	-0.000535659	1.83275e-08	0.0152703	-0.000533682	4.94735e-08	0.0412209
cg00332776	-1748.84	-1745.05	0.898351	1	No	Yes	-0.00313007	1.97262e-12	1.64357e-06	-0.00321604	7.85724e-12	6.5466e-06
cg00333184	-1736.04	-1734.22	0.335428	1	No	Yes	0.00259389	2.85802e-09	0.00238129	0.00275772	3.78404e-09	0.00315284
cg00333483	-1671.95	-1667.52	1	1	No	Yes	-0.00340689	3.04542e-12	2.53742e-06	-0.00342226	1.90562e-11	1.58775e-05
cg00333679	-1755.84	-1754.57	0.255042	1	No	Yes	-0.00453882	9.38451e-24	7.81911e-18	-0.00461059	1.62844e-22	1.3568e-16
cg00333705	-2022.79	-2034.7	0.000352349	1	No	Yes	0.00196482	4.49739e-10	0.000374719	0.00206845	1.43865e-09	0.00119867
cg00333740	-2634.67	-2631.07	0.820659	1	No	Yes	0.0009146	1.43536e-10	0.000119594	0.000916421	3.2681e-10	0.000272296
cg00333824	-2079.24	-2077.5	0.323254	1	No	Yes	-0.00229829	1.20549e-14	1.00441e-08	-0.0022804	1.48427e-13	1.23668e-07
cg00333828	-2534.36	-2527.76	1	1	No	Yes	0.00092446	1.31471e-08	0.0109541	0.000928282	2.36371e-08	0.0196943
cg00334349	-1864.85	-1863.12	0.321506	1	No	Yes	0.00390379	6.62598e-24	5.52072e-18	0.00454361	3.68294e-27	3.0686e-21
cg00334399	-2704.36	-2697.28	1	1	No	Yes	0.000771879	3.75653e-09	0.00312992	0.000780045	7.00139e-09	0.00583351
cg00334782	-2491.81	-2488.14	0.845072	1	No	Yes	0.00107435	4.70803e-10	0.00039227	0.0011109	6.62945e-10	0.000552361
cg00334961	-2809.09	-2805.9	0.668108	1	No	Yes	0.00088576	3.03919e-14	2.53223e-08	0.000882103	1.22819e-13	1.02332e-07
cg00335169	-2629.9	-2626.56	0.718838	1	No	Yes	-0.00107974	6.05945e-13	5.04869e-07	-0.0010963	2.83703e-12	2.36379e-06
cg00335219	-1840.13	-1838.12	0.368636	1	No	Yes	-0.00238098	2.85289e-10	0.000237701	-0.00252286	2.08711e-09	0.00173896
cg00335372	-2733.72	-2730.87	0.562435	1	No	Yes	0.000776699	1.83711e-09	0.00153067	0.000830502	7.67057e-10	0.000639106
cg00335467	-2684.12	-2682.74	0.268647	1	No	Yes	0.000738637	1.3496e-08	0.0112448	0.000786871	1.62776e-08	0.0135624
cg00335957	-1666.05	-1668.17	0.0469315	1	No	Yes	0.00387648	6.13383e-17	5.11067e-11	0.00520705	6.07662e-23	5.06299e-17
cg00336376	-1906.96	-1901.19	1	1	No	Yes	-0.00237271	6.51401e-11	5.42743e-05	-0.00240904	4.75419e-10	0.000396116
cg00336593	-2134.43	-2133.49	0.216629	1	No	Yes	-0.00165647	9.42303e-10	0.00078512	-0.00166206	1.16511e-08	0.00970758
cg00336912	-1885.52	-1882.01	0.782716	1	No	Yes	0.00269441	8.08666e-13	6.73775e-07	0.00272775	9.20611e-12	7.67046e-06
cg00336934	-2243.54	-2239.52	1	1	No	Yes	0.00133978	7.92761e-10	0.000660523	0.00136281	2.78012e-09	0.00231638
cg00336946	-2600.08	-2597.58	0.47357	1	No	Yes	0.00096561	2.17499e-10	0.000181219	0.000958873	5.54457e-10	0.00046197
cg00337020	-2369.76	-2366.16	0.815614	1	No	Yes	0.00125802	8.59617e-10	0.000716227	0.00129098	1.18365e-09	0.000986212
cg00337333	-2549.48	-2544.87	1	1	No	Yes	0.000973537	2.38087e-09	0.00198372	0.00100056	7.59362e-09	0.00632695
cg00337351	-1458.88	-1503.22	3.19901e-11	2.6654e-05	Yes	No	-0.00205898	0.00076319	1	-0.00202799	0.00470587	1
cg00337558	-3077.89	-3077.49	0.165386	1	No	Yes	0.000576988	6.40003e-12	5.33246e-06	0.000593318	1.65795e-10	0.000138139
cg00337957	-3414.2	-3410.2	1	1	No	Yes	0.000291753	1.0273e-08	0.00855942	0.000297473	2.53759e-08	0.021143
cg00338113	-1965.88	-1962.02	0.931633	1	No	Yes	-0.00197183	2.04879e-09	0.00170704	-0.00220073	7.00564e-10	0.000583705
cg00338296	-2209.24	-2202.88	1	1	No	Yes	-0.00139512	2.05156e-08	0.0170935	-0.00139508	4.46997e-08	0.0372435
cg00338479	-1932.02	-1949.68	1.97907e-05	1	No	Yes	-0.00335309	2.4032e-20	2.00233e-14	-0.00364691	7.79971e-19	6.49866e-13
cg00339241	-1813.34	-1811.77	0.296707	1	No	Yes	-0.00368192	7.92992e-19	6.60715e-13	-0.00379602	8.9216e-18	7.43341e-12
cg00339281	-2296.39	-2292.47	0.962023	1	No	Yes	-0.00127613	1.0793e-08	0.00899264	-0.00129071	1.48958e-08	0.0124111
cg00339319	-1873.38	-1869.53	0.929713	1	No	Yes	-0.00324733	1.81036e-17	1.50838e-11	-0.00329359	3.45608e-17	2.87958e-11
cg00339424	-2919.73	-2916.35	0.733423	1	No	Yes	0.00062032	1.1916e-10	9.92837e-05	0.000643109	3.02397e-09	0.00251955
cg00339806	-2068.32	-2064.32	1	1	No	Yes	0.00280171	9.3247e-23	7.76927e-17	0.00286337	3.00194e-22	2.5012e-16
cg00339939	-2471.12	-2472.05	0.0850409	1	No	Yes	0.00151955	1.2705e-16	1.05857e-10	0.00153088	2.00258e-15	1.66854e-09
cg00339942	-2692.75	-2689.27	0.773695	1	No	Yes	0.000910153	1.01065e-11	8.42065e-06	0.000928849	1.72741e-11	1.43926e-05
cg00339980	-1773.64	-1769.97	0.849181	1	No	Yes	0.00263927	6.26523e-11	5.22015e-05	0.00267772	1.57137e-10	0.000130925
cg00340024	-2914.76	-2910.92	0.922897	1	No	Yes	0.000576681	6.19657e-09	0.00516294	0.000584701	1.1753e-08	0.00979253
cg00340231	-1896.12	-1904.66	0.00189046	1	No	Yes	-0.00263738	1.20571e-12	1.00459e-06	-0.00274601	7.33017e-12	6.10745e-06
cg00340584	-2064.58	-2065.35	0.0918595	1	No	Yes	-0.00292111	4.41098e-22	3.6752e-16	-0.00296269	6.46952e-19	5.39036e-13
cg00340744	-1668.74	-1665.28	0.764748	1	No	Yes	0.00333052	1.8785e-13	1.56515e-07	0.00348335	1.76073e-13	1.46703e-07
cg00340855	-1312.19	-1318.93	0.00464001	1	No	Yes	-0.00571055	5.25433e-14	4.37787e-08	-0.00585752	1.77867e-13	1.48197e-07
cg00340928	-2086.72	-2082.81	0.960262	1	No	Yes	0.00218046	5.45643e-15	4.54626e-09	0.00225501	1.44722e-14	1.20581e-08
cg00341935	-2825.02	-2821.1	0.961993	1	No	Yes	0.000619369	7.95893e-09	0.00663133	0.000649238	7.53852e-09	0.00628104
cg00342071	-3027.96	-3025.62	0.437936	1	No	Yes	0.000541461	2.00993e-09	0.00167466	0.000557132	7.64864e-09	0.00637279
cg00342313	-2447.36	-2443.84	0.788786	1	No	Yes	0.00105805	6.00116e-09	0.00500013	0.00105362	1.19838e-08	0.00998479
cg00342414	-2734.63	-2730.63	1	1	No	Yes	0.000710595	1.3635e-09	0.00113606	0.000740527	1.54149e-09	0.00128436
cg00342684	-1964.83	-1961.49	0.718997	1	No	Yes	-0.00237553	2.99504e-12	2.49544e-06	-0.00245687	6.15974e-12	5.13225e-06
cg00342875	-2017.33	-2013.39	0.973175	1	No	Yes	0.00209253	1.85532e-11	1.54584e-05	0.00213568	7.77654e-11	6.47936e-05
cg00343092	-2381.01	-2376.89	1	1	No	Yes	-0.00122922	7.33934e-10	0.000611509	-0.00122927	8.2859e-09	0.00690375
cg00343238	-1435.93	-1449.53	0.00015047	1	No	Yes	0.00351012	4.96022e-08	0.0413282	0.00392191	2.98372e-08	0.0248601
cg00343736	-2321.12	-2317.39	0.875182	1	No	Yes	0.00162364	5.21036e-14	4.34123e-08	0.0017244	5.20887e-14	4.34e-08
cg00344260	-2807.92	-2803.87	1	1	No	Yes	-0.000819937	8.03575e-12	6.69533e-06	-0.000824735	1.49962e-11	1.24947e-05
cg00344372	-2123.34	-2120.07	0.694078	1	No	Yes	-0.00234494	6.19079e-17	5.15813e-11	-0.00238532	3.26724e-16	2.72224e-10
cg00344411	-2919.76	-2917.86	0.349032	1	No	Yes	0.000707561	1.07585e-11	8.96387e-06	0.000750995	7.56263e-11	6.30113e-05
cg00344577	-1925.24	-1920.69	1	1	No	Yes	-0.00396744	1.39762e-26	1.16449e-20	-0.00406587	1.32806e-25	1.10653e-19
cg00344614	-1912.91	-1921.77	0.00161027	1	No	Yes	0.00379819	5.73049e-24	4.7746e-18	0.003893	6.07152e-23	5.05875e-17
cg00344709	-1585.76	-1588.52	0.0341554	1	No	Yes	0.00361589	8.61013e-13	7.1739e-07	0.00363504	5.04545e-12	4.20383e-06
cg00344767	-2709.24	-2705.38	0.933975	1	No	Yes	0.000705856	1.12814e-08	0.00939958	0.000711862	3.26217e-08	0.0271802
cg00344801	-2077.67	-2075.48	0.405794	1	No	Yes	-0.00152833	3.97116e-08	0.0330874	-0.00165512	8.38495e-08	0.0698628
cg00344888	-2801.7	-2800.02	0.313936	1	No	Yes	0.000857136	1.82736e-13	1.52254e-07	0.000908597	9.18482e-14	7.65273e-08
cg00344929	-2946.49	-2944.44	0.377691	1	No	Yes	0.000499688	3.87067e-08	0.0322501	0.000575249	9.9185e-09	0.00826403
cg00345047	-1574.14	-1570.61	0.789234	1	No	Yes	0.00370397	1.47266e-11	1.22701e-05	0.00378634	1.69916e-11	1.41573e-05
cg00345059	-2621.23	-2617.23	1	1	No	Yes	0.000999757	2.87816e-13	2.39806e-07	0.0010473	3.70587e-13	3.0877e-07
cg00345123	-2387.22	-2383.22	0.998776	1	No	Yes	-0.00116035	2.02699e-09	0.00168888	-0.00117278	5.91051e-09	0.0049246
cg00345656	-1725.7	-1724.23	0.281786	1	No	Yes	0.00467714	3.117e-23	2.59706e-17	0.00486957	2.53173e-23	2.10942e-17
cg00345747	-3328.74	-3326.56	0.402139	1	No	Yes	0.000398378	1.2092e-11	1.0075e-05	0.000421942	1.5189e-11	1.26554e-05
cg00345862	-1511.05	-1512.38	0.069372	1	No	Yes	-0.00389871	1.9089e-11	1.59049e-05	-0.00392671	1.06373e-10	8.86293e-05
cg00346007	-2392.63	-2389.45	0.662645	1	No	Yes	0.0018748	5.36234e-21	4.46786e-15	0.00201965	9.67182e-22	8.05849e-16
cg00346009	-3142.81	-3138.81	0.999981	1	No	Yes	-0.000697224	2.41006e-18	2.00805e-12	-0.00071848	2.21895e-18	1.84882e-12
cg00346095	-2511.76	-2517.61	0.00726053	1	No	Yes	0.000945013	9.37766e-09	0.0078134	0.000988667	2.80691e-09	0.0023387
cg00346123	-1773.26	-1770.35	0.577715	1	No	Yes	0.00256814	2.59802e-10	0.000216465	0.00266827	2.41272e-10	0.000201026
cg00346236	-3909.13	-3905.09	1	1	No	Yes	-0.000169089	1.72849e-09	0.00144016	-0.00017675	2.55592e-09	0.00212957
cg00346376	-1738.28	-1774.03	2.33018e-09	0.00194149	Yes	No	-0.00098713	0.0230168	1	-0.000976067	0.0440088	1
cg00346392	-1544.39	-1547.95	0.0228441	1	No	Yes	-0.00458318	1.47515e-16	1.22909e-10	-0.00466356	1.16293e-15	9.68949e-10
cg00346523	-3012.19	-3011.78	0.166105	1	No	Yes	0.000597357	6.58912e-12	5.49001e-06	0.00060527	2.26152e-11	1.88428e-05
cg00346673	-1447.22	-1444.23	0.601621	1	No	Yes	0.00457511	7.03663e-13	5.86287e-07	0.00468945	9.48295e-13	7.90113e-07
cg00346755	-2681.72	-2674.51	1	1	No	Yes	0.00123936	1.20833e-19	1.00678e-13	0.00134478	6.71003e-20	5.59075e-14
cg00347122	-1784.38	-1780.36	1	1	No	Yes	0.0023343	2.5696e-09	0.00214097	0.00237472	4.69625e-09	0.00391289
cg00347369	-1812.05	-1805.56	1	1	No	Yes	-0.00299614	1.63235e-13	1.36007e-07	-0.00300699	4.15585e-13	3.46262e-07
cg00347500	-2477.24	-2475.31	0.355852	1	No	Yes	0.00094161	1.84077e-08	0.0153371	0.000992425	4.52445e-08	0.0376974
cg00347518	-2499.31	-2498.63	0.190433	1	No	Yes	0.00106237	6.55582e-11	5.46226e-05	0.00122685	4.36546e-12	3.63727e-06
cg00347713	-2536.32	-2535.82	0.173847	1	No	Yes	0.00125126	1.2453e-13	1.03758e-07	0.00125758	2.41592e-13	2.01293e-07
cg00347893	-1748.26	-1745.87	0.448261	1	No	Yes	-0.00311742	1.75326e-12	1.4608e-06	-0.00312874	6.46541e-12	5.38693e-06
cg00347921	-1913.28	-1943.8	3.19775e-08	0.0266434	Yes	No	-0.00122276	0.000397917	1	-0.00125479	0.00151754	1
cg00348858	-2119.55	-2115.48	1	1	No	Yes	-0.00232137	2.41651e-16	2.01342e-10	-0.00232428	1.00718e-15	8.39173e-10
cg00348888	-2188.07	-2182.99	1	1	No	Yes	0.00142491	9.71192e-09	0.00809191	0.00146029	2.5689e-08	0.0214039
cg00349022	-3943.24	-3940.96	0.423157	1	No	Yes	-0.000186232	6.44304e-12	5.3683e-06	-0.000186511	3.27449e-11	2.72828e-05
cg00349107	-2344.33	-2341.53	0.548481	1	No	Yes	0.0014007	3.59019e-11	2.99132e-05	0.00139959	9.12257e-11	7.60086e-05
cg00349776	-2611.06	-2609.08	0.363927	1	No	Yes	-0.00153808	2.28593e-22	1.90462e-16	-0.00158474	7.86005e-20	6.54894e-14
cg00349982	-2192.68	-2188.64	1	1	No	Yes	0.00174256	7.7307e-12	6.44117e-06	0.00178112	1.74352e-11	1.45269e-05
cg00350199	-1291.17	-1296.09	0.0115611	1	No	Yes	-0.00777223	5.36633e-24	4.47119e-18	-0.00788304	7.00301e-22	5.83486e-16
cg00350247	-3507.23	-3503.52	0.863882	1	No	Yes	-0.000276734	3.11125e-09	0.00259227	-0.000293665	2.07933e-09	0.00173248
cg00350334	-2254.22	-2251.42	0.54768	1	No	Yes	0.00133036	1.02289e-08	0.00852261	0.00132153	1.17269e-07	0.0977079
cg00350432	-2365.35	-2362.33	0.612375	1	No	Yes	0.00124311	6.43085e-10	0.000535814	0.00130329	5.87839e-10	0.000489783
cg00350448	-1901.21	-1900.09	0.236928	1	No	Yes	-0.00336006	4.09772e-19	3.41419e-13	-0.00339499	2.44425e-18	2.03653e-12
cg00351011	-3488.07	-3484.02	1	1	No	Yes	-0.000271737	1.0942e-08	0.00911682	-0.00027518	2.06699e-08	0.017222
cg00351047	-1875.78	-1874.59	0.244641	1	No	Yes	-0.00215372	8.32787e-09	0.00693872	-0.00217169	7.189e-08	0.0598983
cg00351054	-1986.62	-1982.62	1	1	No	Yes	0.00197315	2.38857e-11	1.99014e-05	0.00207522	1.61621e-11	1.34661e-05
cg00351097	-1932.37	-1927.96	1	1	No	Yes	0.00197248	3.38709e-10	0.00028221	0.00213781	8.07394e-11	6.72715e-05
cg00351119	-2279.85	-2275.85	1	1	No	Yes	0.0011838	1.26741e-08	0.01056	0.00125422	8.95208e-09	0.00745881
cg00351213	-1711.98	-1707.98	1	1	No	Yes	0.00233119	1.48986e-08	0.0124134	0.00244686	9.73569e-09	0.00811171
cg00351321	-2527.36	-2525.67	0.313713	1	No	Yes	-0.00117967	3.94586e-12	3.28766e-06	-0.00117977	8.43031e-11	7.02407e-05
cg00351443	-1682.01	-1684.95	0.0310851	1	No	Yes	-0.00314934	3.89427e-11	3.24468e-05	-0.00317995	1.16186e-10	9.68055e-05
cg00351957	-3229.13	-3225.71	0.745795	1	No	Yes	0.000514884	1.34636e-13	1.12178e-07	0.000526575	1.14913e-12	9.57446e-07
cg00352043	-1950.12	-1946.74	0.732067	1	No	Yes	-0.00244135	1.50001e-12	1.2498e-06	-0.00245059	8.70566e-12	7.2535e-06
cg00352150	-2172.43	-2170.88	0.293694	1	No	Yes	-0.00151542	5.39611e-09	0.004496	-0.00154975	1.19305e-08	0.00994042
cg00352349	-2996.79	-2992.68	1	1	No	Yes	-0.00063519	2.15516e-11	1.79567e-05	-0.000633557	1.88572e-10	0.000157117
cg00352360	-2947.47	-2943.47	1	1	No	Yes	-0.000945307	8.45204e-22	7.04218e-16	-0.000972526	5.05725e-22	4.21367e-16
cg00352543	-2579.64	-2575.64	1	1	No	Yes	0.000911523	5.05239e-09	0.00420962	0.000918556	1.77597e-08	0.0147972
cg00353006	-1922.15	-1932.09	0.000941058	1	No	Yes	-0.00428434	8.59629e-30	7.16237e-24	-0.00444782	9.97172e-28	8.30837e-22
cg00353337	-1530.95	-1526.99	0.980612	1	No	Yes	0.00536671	1.54068e-19	1.28368e-13	0.00538795	4.18578e-19	3.48756e-13
cg00353643	-1848.17	-1845.83	0.434585	1	No	Yes	-0.00282622	1.33295e-13	1.11061e-07	-0.00299742	9.79956e-14	8.16493e-08
cg00353970	-2106.96	-2104.35	0.500635	1	No	Yes	0.00214546	2.81139e-16	2.34243e-10	0.00238461	5.64742e-17	4.70539e-11
cg00354124	-2145.31	-2140.21	1	1	No	Yes	0.00148654	3.36935e-08	0.0280732	0.00150061	9.08861e-08	0.0757257
cg00354219	-1811.49	-1815.91	0.0148101	1	No	Yes	-0.00434284	1.61007e-24	1.3415e-18	-0.00449212	5.27185e-23	4.39247e-17
cg00354641	-1470.43	-1471.3	0.0878903	1	No	Yes	-0.00334195	1.8123e-08	0.0151	-0.00342626	3.56738e-07	0.297232
cg00354743	-3316.7	-3317.81	0.0778355	1	No	Yes	0.00054284	2.6029e-17	2.16871e-11	0.000530662	2.02599e-16	1.68804e-10
cg00354775	-1654.89	-1655.53	0.0980305	1	No	Yes	0.00408596	1.03889e-17	8.65594e-12	0.00432582	6.8874e-16	5.73854e-10
cg00355089	-3361.36	-3358.82	0.480745	1	No	Yes	-0.000421667	2.44595e-13	2.03795e-07	-0.000442953	8.87962e-14	7.39844e-08
cg00355314	-2658.26	-2654.61	0.83913	1	No	Yes	0.000828675	1.64628e-09	0.00137167	0.000853069	2.54879e-09	0.00212364
cg00355389	-1757.3	-1754.04	0.689748	1	No	Yes	-0.0023347	4.00688e-08	0.0333851	-0.00234663	8.11389e-08	0.0676043
cg00355784	-3086.13	-3082.03	1	1	No	Yes	0.000443099	2.71384e-08	0.0226115	0.00046818	2.78368e-08	0.0231934
cg00355829	-1819.11	-1821.73	0.0364117	1	No	Yes	-0.00456013	4.2361e-27	3.52949e-21	-0.00458726	2.07166e-25	1.72609e-19
cg00355992	-2122.21	-2120.48	0.321279	1	No	Yes	-0.00227218	9.39969e-16	7.83176e-10	-0.00232044	1.95095e-15	1.62552e-09
cg00356045	-2029.44	-2028.97	0.171493	1	No	Yes	-0.00208547	2.92389e-11	2.43616e-05	-0.00228457	9.29823e-11	7.74722e-05
cg00356204	-2766.25	-2762.47	0.897753	1	No	Yes	-0.000843077	2.27429e-12	1.89493e-06	-0.000886321	1.73273e-12	1.4437e-06
cg00356208	-1567.7	-1592.52	5.521e-07	0.460006	No	Yes	-0.00439618	2.13894e-15	1.78215e-09	-0.00466858	2.61093e-13	2.17541e-07
cg00356425	-1656.1	-1652.12	0.989571	1	No	Yes	0.00488756	2.98654e-22	2.48837e-16	0.00501781	3.26357e-22	2.71918e-16
cg00356767	-2142.22	-2140.7	0.289468	1	No	Yes	0.00144827	2.91388e-08	0.0242782	0.00149487	3.70313e-08	0.0308543
cg00356811	-2107.38	-2104.4	0.602286	1	No	Yes	-0.00184376	3.40067e-12	2.83342e-06	-0.00198198	1.33701e-12	1.11399e-06
cg00357176	-2773.49	-2769.49	1	1	No	Yes	0.000660061	5.56432e-09	0.00463615	0.000678624	7.6006e-09	0.00633276
cg00357350	-2849.28	-2845.6	0.854022	1	No	Yes	0.000632629	4.40982e-09	0.00367423	0.000641848	1.11848e-08	0.00931908
cg00357486	-2517.32	-2514.55	0.539726	1	No	Yes	0.00100891	2.16309e-10	0.000180227	0.00109307	2.11625e-10	0.000176324
cg00357904	-2144.2	-2141.74	0.461474	1	No	Yes	0.00185836	3.70121e-12	3.08382e-06	0.00190309	1.28186e-11	1.06804e-05
cg00358010	-1701.53	-1695.09	1	1	No	Yes	-0.00302914	1.02946e-10	8.57741e-05	-0.00303873	2.35172e-10	0.000195943
cg00358092	-2716.46	-2712.79	0.848544	1	No	Yes	0.000728155	2.06688e-09	0.00172211	0.000729389	4.80393e-09	0.0040026
cg00358213	-1950.32	-1946.65	0.848725	1	No	Yes	-0.00245515	1.00106e-12	8.34075e-07	-0.00248088	5.21543e-12	4.34546e-06
cg00358220	-2414.31	-2418.33	0.0181761	1	No	Yes	-0.00124605	4.75192e-12	3.95927e-06	-0.00143848	1.89896e-12	1.5822e-06
cg00358278	-1807.04	-1808.94	0.0524456	1	No	Yes	-0.00219762	5.6995e-08	0.0474878	-0.00221547	3.74236e-07	0.311811
cg00358323	-2710.45	-2706.5	0.976089	1	No	Yes	0.000877665	1.28127e-11	1.06754e-05	0.000889145	5.85988e-11	4.88241e-05
cg00358611	-1990.76	-1986.74	1	1	No	Yes	-0.00329053	8.17499e-23	6.81135e-17	-0.00332157	1.62501e-21	1.35395e-15
cg00358895	-1486.38	-1482.31	1	1	No	Yes	-0.00397679	6.39797e-11	5.33075e-05	-0.00400186	2.08545e-10	0.000173758
cg00359030	-2324.3	-2322.62	0.314517	1	No	Yes	0.00119942	1.83267e-08	0.0152697	0.0012407	1.08891e-07	0.0907275
cg00359110	-1503.15	-1505.3	0.0461262	1	No	Yes	0.00384752	1.24535e-10	0.000103762	0.00407795	6.59323e-11	5.49343e-05
cg00359257	-1278.99	-1277.23	0.326421	1	No	Yes	0.00683125	3.13923e-19	2.61558e-13	0.00750586	1.22487e-19	1.02055e-13
cg00359604	-3017.5	-3014.9	0.496237	1	No	Yes	-0.000708584	3.16708e-14	2.63878e-08	-0.000706874	1.27772e-13	1.06458e-07
cg00359661	-1413.1	-1444.71	1.85359e-08	0.015444	Yes	No	-0.00164145	0.0109954	1	-0.00168324	0.0301016	1
cg00359868	-3219.75	-3215.78	0.987696	1	No	Yes	-0.000657111	8.27548e-20	6.89507e-14	-0.000672783	1.39849e-19	1.16521e-13
cg00360230	-2225.1	-2221.41	0.855658	1	No	Yes	-0.00145504	2.52191e-09	0.00210124	-0.00146368	3.65188e-09	0.00304272
cg00360246	-2904.39	-2900.17	1	1	No	Yes	0.000613463	1.26004e-09	0.00104986	0.000626127	3.63664e-09	0.00303002
cg00360414	-1840	-1847.85	0.00267781	1	No	Yes	-0.0021704	2.75427e-08	0.0229484	-0.00236568	6.25815e-08	0.0521425
cg00360474	-1808.25	-1802.44	1	1	No	Yes	-0.00353055	3.61555e-17	3.01245e-11	-0.00362104	3.06789e-17	2.55615e-11
cg00361261	-2435.12	-2440.45	0.009418	1	No	Yes	0.00112641	2.16264e-09	0.00180189	0.00108128	1.46644e-08	0.0122183
cg00361454	-2077.58	-2083.17	0.00828532	1	No	Yes	0.00164091	1.7758e-08	0.0147958	0.00158661	2.48767e-07	0.207271
cg00361562	-2112.54	-2111.36	0.24353	1	No	Yes	0.00175601	3.78029e-10	0.000314971	0.00176946	6.15607e-10	0.00051292
cg00361639	-3279.15	-3276.05	0.638618	1	No	Yes	-0.000397563	1.23005e-10	0.000102487	-0.000434505	1.02612e-10	8.5496e-05
cg00361695	-2336.64	-2333.4	0.680882	1	No	Yes	-0.0017843	2.6181e-16	2.18138e-10	-0.00184606	1.23412e-15	1.02826e-09
cg00361696	-3126.85	-3122.85	1	1	No	Yes	-0.000492661	1.79296e-10	0.000149388	-0.000507177	1.76468e-10	0.000147032
cg00361855	-2057.61	-2055.25	0.442266	1	No	Yes	0.00186624	4.98807e-10	0.000415602	0.0019103	3.45312e-09	0.00287711
cg00362062	-2077.89	-2075.4	0.469959	1	No	Yes	0.0018828	1.6829e-10	0.000140218	0.00188717	1.1196e-09	0.00093284
cg00362214	-1899.1	-1897.03	0.38147	1	No	Yes	0.00204484	8.88669e-09	0.00740433	0.002135	1.38777e-08	0.0115628
cg00362401	-1376.11	-1372.98	0.645807	1	No	Yes	0.00390064	6.64507e-10	0.000553662	0.00449746	6.61535e-11	5.51186e-05
cg00362614	-3849.32	-3847.32	0.368128	1	No	Yes	-0.000194922	6.75583e-10	0.000562891	-0.000193472	1.90829e-09	0.00158998
cg00362959	-3621.48	-3617.44	1	1	No	Yes	-0.000283762	5.88394e-12	4.90245e-06	-0.000294469	1.40081e-11	1.16714e-05
cg00363006	-2142.26	-2135.85	1	1	No	Yes	0.00191281	2.59183e-12	2.1595e-06	0.00193872	7.76351e-12	6.4685e-06
cg00363312	-1723.6	-1722.8	0.201753	1	No	Yes	-0.0040691	1.65589e-18	1.37968e-12	-0.00421571	2.00739e-17	1.67255e-11
cg00363382	-1921.58	-1934.32	0.000231223	1	No	Yes	-0.00517347	5.66678e-40	4.72152e-34	-0.00525913	3.71088e-36	3.09188e-30
cg00363465	-2993.52	-2989.16	1	1	No	Yes	-0.000592045	2.3544e-11	1.96167e-05	-0.000627814	2.36553e-11	1.97094e-05
cg00363813	-3554.75	-3550.83	0.963269	1	No	Yes	-0.000312569	8.65878e-12	7.21443e-06	-0.00032226	1.2988e-11	1.08215e-05
cg00363815	-2012.92	-2009.49	0.751966	1	No	Yes	0.00185996	3.80545e-10	0.000317068	0.00198576	2.5664e-10	0.000213831
cg00364281	-1698.5	-1700.85	0.0417535	1	No	Yes	0.00286379	9.31125e-11	7.75807e-05	0.00304775	1.17585e-10	9.7971e-05
cg00364339	-2984.8	-2981.39	0.744869	1	No	Yes	0.000537364	5.3524e-09	0.00445959	0.000560959	1.75066e-08	0.0145863
cg00364457	-1525.96	-1527.22	0.0722866	1	No	Yes	-0.00321898	4.80104e-09	0.00400019	-0.0032729	2.06277e-08	0.0171869
cg00364611	-2811.31	-2816.41	0.0105618	1	No	Yes	-0.000698324	4.02225e-09	0.00335131	-0.000694436	1.46072e-08	0.0121707
cg00365182	-2310.02	-2306.85	0.660865	1	No	Yes	0.0017646	2.53509e-15	2.11222e-09	0.00177231	1.38835e-14	1.15676e-08
cg00365304	-2001.15	-2002.92	0.0560431	1	No	Yes	-0.001744	5.74164e-08	0.047839	-0.00195332	8.86553e-08	0.073867
cg00365487	-1751.2	-1790.34	4.27865e-10	0.000356494	Yes	Yes	-0.00365338	2.36825e-16	1.97321e-10	-0.00410817	8.88853e-16	7.40586e-10
cg00365646	-2640.44	-2637.47	0.59865	1	No	Yes	0.000782502	2.72389e-08	0.0226953	0.000792533	7.19167e-08	0.0599205
cg00365692	-2891.31	-2887.79	0.786652	1	No	Yes	-0.000607943	4.79455e-09	0.00399479	-0.000614803	7.58003e-09	0.00631563
cg00365800	-2201.66	-2197.9	0.884787	1	No	Yes	-0.00183867	2.95452e-13	2.46169e-07	-0.00186778	9.77412e-13	8.14372e-07
cg00365963	-2672.34	-2668.34	0.999825	1	No	Yes	0.000852432	6.05104e-11	5.04169e-05	0.000918514	1.92717e-11	1.60571e-05
cg00366037	-1874.02	-1871.3	0.526701	1	No	Yes	0.00216542	8.01786e-09	0.00668043	0.00221663	5.32212e-08	0.0443435
cg00366413	-1790.55	-1798.82	0.00215972	1	No	Yes	0.0028224	1.55002e-11	1.29147e-05	0.00290154	5.08538e-11	4.2371e-05
cg00366505	-1905.86	-1902.03	0.917007	1	No	Yes	-0.00199309	3.52561e-08	0.0293752	-0.00201623	4.52369e-08	0.0376911
cg00366543	-2040.56	-2040.17	0.164351	1	No	Yes	0.00192927	2.36973e-10	0.000197444	0.00192036	1.78411e-09	0.00148651
[truncated: 126,297 more rows]

## Sheet: Table S5
Table S5. Overlap of age-associated and age-varying CpG sites identified in the present study with those reported in the SATSA cohort (Wang et al., 2018, Epigenomics).
Age-associated CpGs			Age-varying CpGs
CpGs in Wang et al.	Overlapped with our study		CpGs in Wang et al.	Overlapped with our study
cg16867657	Yes		cg03689146	No
cg22454769	Yes		cg01549315	No
cg10917602	No		cg00647040	No
cg10501210	Yes		cg23019745	No
cg19344626	No		cg16550757	No
cg21572722	No		cg14758072	No
cg07553761	Yes		cg25184724	No
cg01054110	No		cg08285915	No
cg04208403	No		cg00931520	No
cg19784428	No		cg23406509	No
cg13823169	Yes		cg07546293	No
cg07547549	No		cg04053417	No
cg01542019	No		cg01094687	No
cg07082267	Yes		cg25600933	No
cg08160331	No		cg22512803	Yes
cg01074797	No		cg08548444	No
cg06639320	No		cg07143815	No
cg11419186	Yes		cg07171111	No
cg05304393	No		cg15193133	No
cg10616795	No		cg07815799	No
cg12554573	No		cg24998527	No
cg16624521	No		cg25364822	No
cg27312979	No		cg21482472	No
cg16932827	Yes		cg05282518	No
cg18448426	No		cg11303738	No
cg21874213	Yes		cg03554573	No
cg11071401	No		cg22177868	No
cg03172991	Yes		cg13842421	No
cg24724428	Yes		cg24753061	No
cg26553501	No		cg11491002	No
cg20249566	No		cg04058752	No
cg01127300	Yes		cg12978820	No
cg02047661	Yes		cg01693598	No
cg15845821	Yes		cg15630950	No
cg23500537	No		cg00054210	No
cg09809672	Yes		cg02537108	No
cg22736354	No		cg27652893	No
cg16008966	Yes		cg12161971	No
cg18667659	No		cg09254101	No
cg18651026	Yes		cg09011574	No
cg08157575	No		cg06321808	No
cg16290275	No		cg02336869	No
cg01594949	Yes		cg17885791	No
cg18876270	Yes		cg02272859	No
cg23469878	Yes		cg09846177	No
cg03752138	Yes		cg18366169	No
cg27286011	Yes		cg11417259	No
cg00876267	Yes		cg27196467	No
cg25410668	Yes		cg05113697	No
cg12350474	No		cg05654096	Yes
cg17879376	No		cg23756474	No
cg04875128	Yes		cg00643392	No
cg10803722	Yes		cg27310748	No
cg14977938	No		cg17076635	No
cg16385335	No		cg16208053	No
cg03615565	Yes		cg24951754	No
cg06247837	Yes		cg21117808	No
cg23973524	Yes		cg24138867	No
cg01256539	No		cg03216506	No
cg26864395	No		cg03272326	No
cg17471102	Yes		cg18772838	No
cg07127410	Yes		cg16481667	No
cg24134897	No		cg18456942	No
cg24079702	No		cg11020085	No
cg09648727	No		cg21006686	No
cg06911110	No		cg24879209	No
cg10221746	Yes		cg07695058	No
cg22402467	No		cg20979921	No
cg08453194	No		cg20261915	No
cg00451635	Yes		cg01096266	No
cg15480367	No		cg09814975	Yes
cg23718736	Yes		cg00203124	No
cg03519967	Yes		cg06722282	No
cg04503319	No		cg12314121	No
cg03758021	Yes		cg10771262	No
cg21120249	Yes		cg07317843	No
cg05721773	No		cg06796096	No
cg01589860	No		cg02349373	No
cg11693709	Yes		cg05177590	No
cg05131526	No		cg07723921	No
cg27401724	Yes		cg11081275	No
cg02046143	Yes		cg27176357	No
cg19702785	No		cg24942416	No
cg05507654	Yes		cg10577534	No
cg14295611	No		cg14884932	No
cg19261426	Yes		cg26563737	No
cg08644498	Yes		cg05477174	No
cg13039251	No		cg03665212	No
cg09259081	No		cg05509251	No
cg18024856	No		cg13023584	No
cg11220950	No		cg14170793	No
cg27314669	No		cg20099806	No
cg27589809	Yes		cg24122826	No
cg10189695	No		cg22158769	No
cg25570486	Yes		cg20951350	No
cg23479922	No		cg19321979	No
cg00755588	No		cg03819227	No
cg05194346	No		cg27477277	No
cg11705975	Yes		cg24332389	No
cg05898618	No		cg26669624	No
cg01243823	Yes		cg13170705	No
cg23534245	Yes		cg19218607	Yes
cg11751101	Yes		cg05775627	No
cg05346491	Yes		cg12206571	No
cg25998745	No		cg04840702	No
cg11970349	Yes		cg13447684	No
cg19804488	No		cg11299964	No
cg13732465	Yes		cg13842556	No
cg08234504	Yes		cg06464078	No
cg13566436	No		cg15870857	No
cg06885782	Yes		cg11821637	No
cg05308819	Yes		cg12921647	No
cg12252865	No		cg24864275	No
cg20731257	No		cg09815251	No
cg20801110	No		cg09230763	No
cg03149958	No		cg16170838	No
cg04392554	No		cg01510388	No
cg00725138	Yes		cg07829465	No
cg24848615	Yes		cg27022584	No
cg13850871	Yes		cg10653240	No
cg07931844	No		cg06512316	No
cg21585707	Yes		cg23747675	No
cg24847230	No		cg23792978	No
cg02402091	Yes		cg00049440	No
cg15139254	Yes		cg24661016	No
cg27219955	No		cg13205059	No
cg02490920	Yes		cg14396892	No
cg27430293	Yes		cg03607907	No
cg12526693	No		cg09866104	No
cg09411874	Yes		cg22154659	No
cg19095000	Yes		cg23121615	No
cg11573518	Yes		cg11380624	No
cg04036898	Yes		cg16752876	No
cg20543183	Yes		cg14673415	No
cg11730703	No		cg10742801	No
cg10070101	No		cg04539957	No
cg08097417	Yes		cg00377915	No
cg06853416	No		cg13608545	No
cg23634177	Yes		cg05151867	No
cg09164913	Yes		cg26125600	No
cg24868150	Yes		cg05996213	No
cg14334310	Yes		cg11282156	No
cg14209784	Yes		cg22961459	No
cg02872426	Yes		cg00502041	No
cg00059225	No		cg05973792	No
cg02287710	No		cg03076037	No
cg08998192	Yes		cg05008139	No
cg12534424	No		cg15543027	No
cg15963913	No		cg25244561	No
cg26038582	No		cg26720235	No
cg02085953	Yes		cg12103742	No
cg02383785	No		cg07518380	No
cg06540876	No		cg03165807	No
cg25427880	No		cg14391148	No
cg27232482	No		cg05269013	No
cg14522815	No		cg14529565	No
cg20116935	Yes		cg01896807	No
cg10333278	No		cg16679302	No
cg12269535	No		cg15545878	No
cg18404041	Yes		cg26674479	No
cg03944122	No		cg26265787	No
cg22927302	No		cg06392169	No
cg17110586	No		cg17945560	No
cg20964856	Yes		cg09772075	No
cg00448560	No		cg23331156	No
cg19578183	No		cg00994804	No
cg00355829	Yes		cg22586405	No
cg09253473	Yes		cg26053526	No
cg03474926	Yes		cg24765924	No
cg20674490	Yes		cg13519863	No
cg02315732	No		cg23075506	Yes
cg04671742	Yes		cg01247836	No
cg11436113	Yes		cg16109423	No
cg04766061	Yes		cg06911613	No
cg03915012	No		cg25244921	No
cg01106572	No		cg09697403	No
cg17343374	No		cg01028657	No
cg19838043	Yes		cg26719629	No
cg07843568	No		cg24439315	No
cg19392831	No		cg19488804	No
cg01753375	Yes		cg10442113	No
cg01346718	Yes		cg03547905	No
cg20012601	Yes		cg19458020	Yes
cg19956914	Yes		cg04396112	No
cg12878812	No		cg18605987	No
cg13578465	Yes		cg08132072	No
cg16419235	No		cg09201783	No
cg09419102	Yes		cg09122387	No
cg15277914	No		cg02675264	No
cg05987787	No		cg00456326	No
cg01970325	Yes		cg22328426	No
cg06601581	No		cg21050001	No
cg03114057	No		cg06348773	No
cg17861230	No		cg08026464	No
cg09585333	Yes		cg01679262	No
cg09547119	No		cg19375981	No
cg16705273	No		cg11835209	No
cg05469614	No		cg25986202	No
cg12619504	No		cg19628934	No
cg11084334	Yes		cg05435295	No
cg22788465	No		cg22745354	No
cg21911021	No		cg07754999	No
cg01355392	Yes		cg00107241	No
cg24099956	Yes		cg03739172	No
cg05586607	No		cg04085901	No
cg12052661	No		cg03331387	No
cg13665684	No		cg16419441	No
cg04955333	No		cg24469464	No
cg16664617	Yes		cg05019423	No
cg19400520	No		cg10838157	No
cg01593969	Yes		cg26826350	No
cg06931612	No		cg13275609	No
cg26163284	Yes		cg04220104	No
cg06279471	No		cg27387193	No
cg13657200	Yes		cg07817856	No
cg03698343	Yes		cg17667035	No
cg06335143	No		cg21543918	No
cg15626285	No		cg19741359	No
cg00748589	No		cg09149147	No
cg23843953	No		cg00849148	No
cg00463859	Yes		cg08935526	No
cg09232937	No		cg23589174	No
cg01899620	Yes		cg22550299	No
cg06532574	No		cg27427581	No
cg15121420	No		cg12980201	No
cg10804656	No		cg07835270	No
cg07949217	Yes		cg26310483	No
cg04955914	Yes		cg23706211	No
cg06665453	Yes		cg12689679	No
cg10117719	Yes		cg24146125	No
cg06911487	No		cg17800497	No
cg20752878	No		cg12600858	No
cg15341124	No		cg06962549	No
cg04608933	Yes		cg02633371	No
cg07203024	Yes		cg01242976	No
cg01447828	No		cg14995783	No
cg19165390	No		cg11358114	No
cg19852660	No		cg00145079	No
cg25143508	Yes		cg20018253	No
cg11793449	Yes		cg18234352	No
cg06602545	No		cg06159394	No
cg03262554	No		cg08551976	No
cg23320649	Yes		cg15685672	No
cg04956949	Yes		cg21540359	No
cg21052766	No		cg17428085	No
cg18933331	Yes		cg02797871	No
cg17401106	Yes		cg20170110	No
cg12873476	No		cg23024136	No
cg19759064	Yes		cg05016746	No
cg23753748	Yes		cg03481039	Yes
cg21186955	Yes		cg17389212	No
cg23435594	No		cg03599147	No
cg09063663	Yes		cg21929875	No
cg02699218	No		cg02350320	No
cg14286292	No		cg05164758	No
cg03746976	Yes		cg27134812	No
cg24853724	No		cg12952924	No
cg18993949	Yes		cg07904568	No
cg03395188	No		cg10041950	No
cg18708252	Yes		cg22226821	No
cg27014438	No		cg00526711	No
cg18633600	No		cg12552165	Yes
cg09636313	No		cg14621254	No
cg18363008	Yes		cg13835436	No
cg00590036	No		cg10989879	No
cg05162523	No		cg23621631	No
cg20176648	Yes		cg16184943	No
cg07397616	Yes		cg18385190	No
cg00636737	Yes		cg06978117	No
cg04275362	Yes		cg19358307	No
cg01820374	Yes		cg10193441	No
cg26229990	No		cg15857739	No
cg21524899	Yes		cg09075844	No
cg08493959	No		cg27016549	No
cg18877361	No		cg02184644	No
cg08370546	No		cg04830808	No
cg00881300	Yes		cg07933893	No
cg01577760	No		cg14811319	No
cg13586457	Yes		cg20595846	No
cg17228560	No		cg20925811	No
cg25691775	No		cg17665927	No
cg20823695	Yes		cg15882305	No
cg07333191	No		cg20246851	No
cg15356553	No		cg08044427	No
cg02156692	Yes		cg07565472	No
cg23124451	Yes		cg26520942	No
cg08270630	Yes		cg07051684	No
cg09814231	Yes		cg09730930	No
cg04109092	No		cg11518839	No
cg20822990	Yes		cg02330874	No
cg26665035	No		cg27362010	No
cg07234388	Yes		cg14280658	No
cg23461714	Yes		cg00599124	No
cg23798387	No		cg14933468	No
cg24794228	No		cg03654504	No
cg03224418	Yes		cg21631156	No
cg22282410	No		cg17937564	No
cg13206063	No		cg14323539	No
cg16686396	No		cg21933812	No
cg19612068	Yes		cg05666820	No
cg24137511	No		cg03046886	No
cg07586285	No		cg03846249	No
cg03159676	No		cg17834637	No
cg14469684	Yes		cg07803108	No
cg17436656	No		cg24061125	No
cg14679780	No		cg04091822	Yes
cg14674720	No		cg03579045	No
cg14039301	Yes		cg14119581	No
cg13463639	Yes		cg21210690	No
cg07318398	Yes		cg16987982	No
cg00685614	No		cg11351927	No
cg18418479	Yes		cg24521756	No
cg19216211	Yes		cg06840109	No
cg04622454	Yes		cg12714665	Yes
cg06155229	No		cg04323814	No
cg18902090	No		cg26530301	No
cg08248751	Yes		cg10932939	No
cg01094301	Yes		cg08278008	No
cg18969008	Yes		cg15649857	No
cg16646298	Yes		cg13868084	No
cg20119148	No		cg22367872	No
cg09692396	No		cg05933736	No
cg04959790	Yes		cg17363540	No
cg03020208	No		cg11705208	No
cg18897026	No		cg01102379	No
cg01502244	No		cg23322546	No
cg21370074	Yes		cg07090980	No
cg17592231	No		cg10243348	No
cg03117611	Yes		cg07723251	No
cg19056004	Yes		cg15164702	No
cg20153322	Yes		cg24954809	No
cg23112821	No		cg20531550	No
cg13392029	Yes		cg18852817	No
cg06829788	No		cg04211175	No
cg26031678	No		cg01090482	No
cg24517323	No		cg10275315	No
cg20649847	No		cg02895447	No
cg00782645	No		cg05817845	No
cg13020518	Yes		cg03665785	No
cg23078123	Yes		cg10533103	No
cg23080427	Yes		cg00013451	No
cg12711760	Yes		cg02171435	No
cg09139956	No		cg13842639	No
cg12261786	No		cg08422645	No
cg01644611	No		cg13966628	No
cg24466377	Yes		cg07211140	No
cg22483030	Yes		cg07794367	No
cg23331484	No		cg00176718	No
cg26725076	Yes		cg06144990	No
cg08128734	No		cg08988420	No
cg23654112	Yes		cg20003983	Yes
cg13425938	Yes		cg13411784	No
cg09655666	No		cg22233906	No
cg17885226	No		cg22171314	No
cg26748477	No		cg09269945	No
cg00048759	Yes		cg12288726	No
cg02538891	Yes		cg08084655	No
cg22891070	No		cg20176388	Yes
cg12483947	Yes		cg09932747	No
cg07544187	No		cg08903425	No
cg11866756	Yes		cg00469015	No
cg02932314	No		cg01572884	No
cg09289148	No		cg08733172	No
cg25424279	No		cg10086720	No
cg00015319	No		cg04380681	No
cg02471940	Yes		cg16461530	No
cg22087053	Yes		cg18876602	No
cg10788371	Yes		cg04415610	No
cg19758448	Yes		cg15564444	No
cg21406967	Yes		cg14853974	Yes
cg00116092	No		cg10824810	No
cg01022345	Yes		cg01116321	No
cg05725703	Yes		cg05270551	No
cg08179817	No		cg09603707	No
cg10320659	No		cg00770372	No
cg13390332	No		cg21585707	No
cg26153045	Yes		cg21910650	No
cg19729744	No		cg14319657	No
cg21280392	No		cg15355952	Yes
cg21052788	No		cg04325221	No
cg00003345	Yes		cg07331806	No
cg19442545	No		cg21747496	No
cg24350475	Yes		cg13280043	No
cg00549412	Yes		cg11635197	No
cg06707978	Yes		cg14184890	No
cg05083128	No		cg18246298	No
cg15657588	Yes		cg16428357	No
cg23715749	No		cg06480171	No
cg17094065	No		cg06532268	No
cg26084700	No		cg12492938	No
cg17603988	Yes		cg09085041	No
cg05213896	Yes		cg08640901	No
cg06745001	No		cg15396367	No
cg17783401	No		cg06223172	No
cg00563932	Yes		cg21806580	No
cg10713715	Yes		cg21756194	No
cg14398464	Yes		cg03577486	No
cg26392102	Yes		cg03489492	No
cg20045320	No		cg07379741	No
cg22112841	No		cg03268063	No
cg01102854	Yes		cg23928920	No
cg08190844	No		cg22676212	No
cg06326493	Yes		cg14275340	No
cg05724065	Yes		cg27562431	No
cg13470735	Yes		cg12619876	No
cg03508063	Yes		cg19256474	No
cg17792740	No		cg08806184	No
cg05242244	Yes		cg26703182	No
cg02623114	Yes		cg27012108	No
cg23762517	No		cg23033691	No
cg06899799	Yes		cg01214155	No
cg13640414	Yes		cg13432205	No
cg10437577	Yes		cg15597096	No
cg02898293	No		cg03738669	Yes
cg04473078	No		cg12133118	No
cg08189186	Yes		cg12816876	No
cg07774964	No		cg10635443	No
cg01101873	No		cg00169419	No
cg04976151	Yes		cg06681434	No
cg26373518	Yes		cg00397910	No
cg14999189	Yes		cg08107402	No
cg16509239	Yes		cg11176990	No
cg10137837	No		cg03987192	No
cg06706159	No		cg23267890	No
cg08343644	No		cg13906701	No
cg21296320	No		cg12615235	No
cg23893898	No		cg22490084	No
cg07336350	No		cg04361749	No
cg03728674	No		cg04855401	No
cg17468563	Yes		cg15142694	No
cg18034299	Yes		cg00687447	No
cg07052627	No		cg20959780	No
cg03045635	No		cg03083443	No
cg26847866	Yes		cg17449465	No
cg11142333	Yes		cg25787956	No
cg10372188	No		cg01444849	No
cg01449663	Yes		cg18442632	No
cg04474832	Yes		cg11918743	No
cg08090640	No		cg26820636	No
cg13452386	No		cg08886301	No
cg10512203	No		cg04806571	No
cg20234060	No		cg05652141	No
cg20591472	No		cg24252536	No
cg02650266	Yes		cg11060856	No
cg15451548	No		cg05977462	No
cg03742763	No		cg18536644	No
cg09857324	No		cg23254302	No
cg11826475	Yes		cg05420738	No
cg02423574	No		cg20039443	No
cg03216698	Yes		cg05409967	No
cg05336395	No		cg03230769	No
cg19671120	Yes		cg22865562	No
cg15108699	No		cg01789980	No
cg20998539	Yes		cg04921109	No
cg02294302	Yes		cg22747802	No
cg17326555	No		cg01967564	No
cg00947744	Yes		cg03041498	No
cg21217270	No		cg20834681	No
cg16437896	Yes		cg09433135	No
cg07080372	Yes		cg18769374	No
cg19560758	No		cg10592171	No
cg21725716	No		cg25271892	No
cg07215693	No		cg19480425	No
cg06029905	Yes		cg03539789	No
cg19724470	Yes		cg04530214	No
cg00553487	No		cg24657523	No
cg03601886	No		cg01048751	No
cg18133072	Yes		cg07217030	No
cg03438552	No		cg11126762	No
cg06784991	No		cg27337397	No
cg27438128	Yes		cg25460984	No
cg17024199	Yes		cg11413657	No
cg07676709	Yes		cg18174542	No
cg24803614	No		cg08748105	No
cg15302379	Yes		cg03510605	Yes
cg01503065	No		cg24092773	No
cg14556683	No		cg17968347	No
cg07812819	No		cg01040533	No
cg14438325	No		cg23661466	No
cg18119735	No		cg05977053	No
cg22273555	Yes		cg08597839	No
cg23934731	Yes		cg27542729	No
cg07464358	Yes		cg01883408	No
cg19098932	No		cg12384790	No
cg26249245	No		cg00401745	No
cg13278478	No		cg17755610	No
cg20974826	Yes		cg05726274	No
cg21473814	No		cg16453794	No
cg14284824	No		cg10121113	No
cg10424974	No		cg16189953	No
cg04999352	Yes		cg20691595	No
cg12513880	No		cg02651288	No
cg09582200	Yes		cg01953482	No
cg16061228	No		cg23377232	No
cg05797770	No		cg11294626	No
cg15038286	No		cg21789008	No
cg03337035	No		cg07994435	No
cg12765028	No		cg01448470	No
cg15083851	No		cg01056568	No
cg06543221	Yes		cg14944362	No
cg04215179	Yes		cg18302890	No
cg24057710	Yes		cg15415259	No
cg19821713	No		cg02956255	No
cg08622677	No		cg03748603	No
cg14609289	Yes		cg16298927	No
cg13504434	No		cg02613937	No
cg12492496	No		cg21342728	No
cg01844642	No		cg12907295	Yes
cg25974380	No		cg17837191	No
cg04573078	No		cg20330333	No
cg08262002	Yes		cg13587915	No
cg18715243	No		cg13778336	No
cg07181952	No		cg07584669	No
cg04431254	Yes		cg12243133	No
cg25029657	No		cg22620414	No
cg15084543	No		cg07059402	No
cg01474257	No		cg14037948	No
cg21886186	No		cg09484559	No
cg06440373	Yes		cg13039454	No
cg13327545	Yes		cg26053066	No
cg18961681	No		cg03130418	No
cg19809499	No		cg19788941	No
cg03132729	Yes		cg20780880	No
cg22809047	No		cg10384482	No
cg01713950	No		cg11299854	No
cg27425327	Yes		cg00947478	No
cg14646983	Yes		cg12693641	No
cg13725599	No		cg10087227	No
cg06102242	No		cg01778589	No
cg22323966	No		cg01114124	No
cg13210467	No		cg22363327	No
cg04347161	No		cg00877329	No
cg07091481	No		cg09248197	No
cg15297650	Yes		cg02824888	No
cg08471335	Yes		cg05155131	No
cg14585371	Yes		cg08346627	No
cg23010048	No		cg03248761	No
cg00921350	Yes		cg05575921	No
cg25017584	No		cg12535402	No
cg26734350	No		cg14108909	No
cg23230929	Yes		cg17006282	No
cg24632873	No		cg11929896	No
cg11535839	No		cg00594561	No
cg08257009	Yes		cg22248382	No
cg00277397	No		cg06526721	No
cg00218406	No		cg18331909	No
cg19421125	No		cg00817189	No
cg20692569	No		cg14020904	No
cg14543780	Yes		cg02031359	No
cg02318971	Yes		cg20000805	No
cg02713951	Yes		cg00116092	No
cg04890576	Yes		cg00817502	No
cg02258201	No		cg07911361	No
cg05289022	No		cg26315261	No
cg16717122	Yes		cg22859714	No
cg16725944	Yes		cg26230145	No
cg13051968	No		cg15078329	No
cg13481132	No		cg08160091	No
cg02412616	No		cg17284440	No
cg15138614	No		cg08424491	No
cg10217713	No		cg13412213	No
cg04436528	Yes		cg06213763	No
cg13899108	No		cg16149919	No
cg10045354	No		cg01481159	Yes
cg13053992	Yes		cg00225196	No
cg01103597	No		cg19448837	No
cg26935102	No		cg01053273	No
cg06874016	Yes		cg01812146	No
cg21995800	No		cg03123759	No
cg20133890	No		cg12145624	No
cg03725309	Yes
cg25994988	Yes
cg05205351	Yes
cg05405914	Yes
cg10959999	No
cg08248579	No
cg00622010	No
cg26350754	Yes
cg05666820	No
cg14553881	No
cg23913963	No
cg08426733	Yes
cg12105190	Yes
cg25801622	No
cg14532755	No
cg08686462	Yes
cg26969888	Yes
cg20426671	No
cg06782035	No
cg13605327	No
cg11774499	Yes
cg17457912	Yes
cg07411111	No
cg16919569	No
cg23202985	Yes
cg00390775	Yes
cg22878489	No
cg21279874	No
cg21296230	No
cg22617819	No
cg00415704	Yes
cg11291003	No
cg11539780	No
cg13829419	No
cg26512925	Yes
cg18177814	Yes
cg13135455	Yes
cg13654588	No
cg15519786	No
cg21090033	No
cg15776355	Yes
cg01616956	No
cg09117405	Yes
cg01023751	Yes
cg04204669	No
cg06998765	No
cg12690246	Yes
cg16640358	Yes
cg16483916	Yes
cg02512168	No
cg18524934	No
cg26122963	Yes
cg07071615	Yes
cg26549701	No
cg00030420	Yes
cg11980800	No
cg25782440	Yes
cg21940640	No
cg01104208	Yes
cg20359994	No
cg08277369	No
cg00244776	Yes
cg24535475	No
cg12348202	No
cg02484476	Yes
cg15640503	Yes
cg22165106	No
cg05168977	Yes
cg24446932	Yes
cg22864266	Yes
cg00533891	Yes
cg19995539	No
cg02021127	No
cg22940798	No
cg02933228	No
cg24870966	No
cg03590031	No
cg08263205	Yes
cg21511948	Yes
cg14296767	No
cg00081324	Yes
cg20494635	No
cg15243034	No
cg16384957	No
cg15498134	No
cg14671809	No
cg04976697	Yes
cg15618978	No
cg10978034	No
cg26422861	No
cg04753583	No
cg12757011	No
cg04468568	Yes
cg09098195	No
cg24428232	No
cg17662369	No
cg14058848	Yes
cg08445802	No
cg05439665	No
cg27111444	No
cg08515264	No
cg04688330	No
cg13790576	Yes
cg07839457	No
cg09124496	No
cg14090647	Yes
cg21915074	No
cg17593472	No
cg00439658	No
cg02110858	No
cg21301148	Yes
cg13669432	No
cg04485799	No
cg06762457	Yes
cg08291506	No
cg17183905	Yes
cg23406136	Yes
cg23075337	No
cg15360771	Yes
cg10941749	Yes
cg25444821	No
cg16463880	No
cg18070593	Yes
cg15672768	No
cg21806242	No
cg12710480	Yes
cg20152430	No
cg04427498	No
cg05923914	Yes
cg25608626	Yes
cg20165545	No
cg24724618	No
cg03464692	Yes
cg02531924	Yes
cg03845837	No
cg27050153	Yes
cg25670229	No
cg04464727	Yes
cg05156137	Yes
cg00481951	No
cg16554981	No
cg25371036	Yes
cg06885459	Yes
cg07465899	No
cg12667125	Yes
cg19514721	No
cg00350615	No
cg20687553	Yes
cg00719568	No
cg18857889	Yes
cg26701785	No
cg18609078	No
cg16293569	Yes
cg05296057	No
cg13786089	No
cg26746573	Yes
cg27389185	No
cg05923226	No
cg19495013	No
cg23431721	No
cg05697253	Yes
cg11231631	Yes
cg16792613	Yes
cg12616487	Yes
cg16810343	Yes
cg12161971	No
cg01950129	Yes
cg26685941	No
cg13702996	Yes
cg11386711	No
cg23490727	No
cg06002638	No
cg21862529	No
cg06163904	Yes
cg09642020	Yes
cg01567672	No
cg01287975	No
cg17459387	No
cg04427490	Yes
cg10967350	Yes
cg21705505	Yes
cg02553054	Yes
cg01024247	Yes
cg19855470	Yes
cg18077307	No
cg01942816	No
cg15285250	No
cg19413066	Yes
cg00062437	Yes
cg07485775	No
cg23119026	Yes
cg16582779	Yes
cg06933824	No
cg01385198	Yes
cg01405582	No
cg00171192	No
cg17271585	Yes
cg00805874	No
cg11022944	Yes
cg11594821	Yes
cg20341535	No
cg24217948	Yes
cg08415592	No
cg27355006	Yes
cg03193472	No
cg17693604	No
cg27508071	Yes
cg25744355	No
cg01983373	No
cg03126058	No
cg17611235	No
cg22962923	No
cg12227172	No
cg24403338	Yes
cg24542766	Yes
cg20518446	No
cg16731240	No
cg15472170	No
cg22163280	No
cg20664247	No
cg15168727	No
cg04021562	Yes
cg03738025	No
cg00757070	No
cg23942980	No
cg27062060	Yes
cg14042143	No
cg01294808	No
cg03927133	Yes
cg23836737	Yes
cg00484358	Yes
cg00875989	No
cg23488607	No
cg02121447	No
cg02030542	Yes
cg02154186	No
cg03777083	Yes
cg05949660	Yes
cg19377363	Yes
cg02412346	No
cg21846009	Yes
cg12530503	No
cg24024661	Yes
cg08885800	No
cg12807924	Yes
cg03433986	No
cg12258344	No
cg21201924	Yes
cg13291611	Yes
cg13959344	Yes
cg17187762	No
cg20595453	Yes
cg06143901	No
cg27182476	No
cg06686679	No
cg03672272	No
cg23126342	No
cg22353329	No
cg15007228	No
cg00231918	Yes
cg13909895	Yes
cg01282174	No
cg15110296	Yes
cg07164639	Yes
cg17093478	No
cg03473532	No
cg11064966	Yes
cg25607920	No
cg10928466	Yes
cg17571266	Yes
cg04161365	Yes
cg23341182	Yes
cg24712501	No
cg06602847	Yes
cg21023831	No
cg03200166	No
cg05365199	No
cg05656770	Yes
cg26211349	Yes
cg27069753	Yes
cg04993130	Yes
cg18274749	Yes
cg03419051	Yes
cg23851558	No
cg14435098	No
cg10043090	No
cg06060874	Yes
cg16015712	No
cg18969232	No
cg25748108	Yes
cg18328933	Yes
cg16615154	No
cg18901355	Yes
cg08343101	Yes
cg14523706	Yes
cg03113502	No
cg04300115	No
cg12373771	No
cg18343556	Yes
cg18335326	No
cg25428494	Yes
cg09130091	Yes
cg18569661	Yes
cg18032812	No
cg07583137	No
cg23368787	No
cg25744957	Yes
cg03240059	No
cg07330212	Yes
cg21681320	Yes
cg11214576	No
cg10366797	No
cg21801378	No
cg25922355	No
cg15195412	No
cg20515136	Yes
cg18437808	No
cg19038230	Yes
cg18618815	Yes
cg26325867	Yes
cg00455467	Yes
cg21049809	Yes
cg01205011	No
cg06878361	No
cg18473521	No
cg07589968	Yes
cg15600751	Yes
cg09652746	No
cg03940098	No
cg19238380	Yes
cg06526721	Yes
cg05373251	No
cg25778262	No
cg03584351	No
cg17340519	No
cg17136255	No
cg10477193	No
cg19414741	Yes
cg02431260	No
cg03236802	No
cg18037834	No
cg08788540	No
cg22968622	No
cg13856810	No
cg20959866	No
cg14757107	No
cg19998368	No
cg10376827	Yes
cg27226147	No
cg13570972	No
cg12314121	Yes
cg23346237	Yes
cg22156456	Yes
cg12068761	No
cg27175509	Yes
cg20976581	Yes
cg01490733	Yes
cg20175390	No
cg16671079	Yes
cg20359888	Yes
cg25312594	No
cg07134316	No
cg23527621	No
cg16201146	Yes
cg13702357	No
cg07159958	No
cg17176676	No
cg06893273	Yes
cg02209667	No
cg22007666	No
cg09308553	Yes
cg12432010	Yes
cg03156547	Yes
cg04267526	No
cg23325364	No
cg04521765	No
cg15125438	Yes
cg06838581	No
cg06790674	No
cg08770647	No
cg14349763	No
cg00864666	No
cg22103219	Yes
cg27428520	Yes
cg10979567	No
cg21691893	Yes
cg13826452	No
cg24709951	No
cg00036871	No
cg02512920	No
cg01435137	Yes
cg03972838	Yes
cg18310639	Yes
cg12422450	No
cg13561879	No
cg04619882	No
cg22136749	Yes
cg06793562	No
cg23900422	No
cg13917614	No
cg21350073	No
cg02653315	No
cg13006424	No
cg08975528	No
cg14990643	No
cg04792813	No
cg02605007	No
cg20419623	No
cg26470501	Yes
cg15979173	No
cg05347965	Yes
cg23845249	Yes
cg18860280	No
cg15705175	Yes
cg04580344	No
cg12007048	No
cg11202634	No
cg00708603	No
cg07310671	No
cg16580935	No
cg07060551	No
cg16935597	Yes
cg26023303	No
cg02334775	Yes
cg02222235	No
cg23629166	No
cg03925294	No
cg15838173	No
cg21678813	No
cg15673547	No
cg13961400	Yes
cg00574412	No
cg23998240	No
cg13700939	No
cg11713008	No
cg16524232	No
cg00684075	Yes
cg17657268	No
cg19351603	No
cg21469505	Yes
cg01763090	No
cg10207917	Yes
cg13580265	No
cg01810329	Yes
cg04467589	Yes
cg11770664	No
cg02149899	Yes
cg00741624	No
cg15757292	No
cg09371559	No
cg02318784	No
cg23995914	No
cg14221644	No
cg20747538	Yes
cg25256723	No
cg17794241	No
cg03010887	No
cg08509172	No
cg07950397	Yes
cg01910639	No
cg13393785	No
cg03918288	Yes
cg14122599	Yes
cg12798194	Yes
cg01201797	No
cg19856758	Yes
cg27287951	No
cg08312355	No
cg26616258	No
cg19433037	No
cg12856183	No
cg25909064	No
cg01297756	Yes
cg04055490	Yes
cg05991454	Yes
cg17970390	Yes
cg15448975	No
cg11390151	No
cg03788090	No
cg08437786	No
cg17619755	No
cg26706003	No
cg04922188	Yes
cg18880986	No
cg06852240	No
cg06653632	No
cg07766263	No
cg25980484	Yes
cg18087326	No
cg20979921	No
cg04774505	No
cg03259243	Yes
cg00959431	No
cg25355803	Yes
cg04472592	Yes
cg02454476	Yes
cg05831242	No
cg01845583	Yes
cg24911827	Yes
cg03544320	No
cg14692377	Yes
cg04317076	No
cg25400422	No
cg00210249	No
cg25843346	Yes
cg07436562	No
cg05817709	No
cg19471433	No
cg04229059	Yes
cg02057782	No
cg12358050	No
cg17034109	Yes
cg05347216	No
cg04019522	No
cg18297751	Yes
cg05772532	Yes
cg25470384	No
cg18538253	No
cg14055655	No
cg06819357	Yes
cg22079043	Yes
cg18064787	No
cg14079463	No
cg24168221	No
cg11554650	No
cg03032497	No
cg10991175	No
cg04717595	No
cg23647410	Yes
cg09001514	No
cg08745334	No
cg13120986	Yes
cg04455430	No
cg13954457	No
cg14529610	No
cg01927741	No
cg09304357	No
cg25391162	Yes
cg18675610	No
cg08985282	No
cg04604946	Yes
cg15935121	No
cg25011257	No
cg27005847	No
cg02344113	No
cg03562414	No
cg06492796	Yes
cg07712243	Yes
cg13563634	No
cg11024682	Yes
cg22496559	No
cg03068319	No
cg13385220	No
cg18944087	No
cg05898524	Yes
cg03395546	Yes
cg07568430	No
cg05324516	No
cg05261596	Yes
cg14016177	No
cg26283480	No
cg15995714	No
cg00253564	No
cg26312542	No
cg14698339	No
cg22221074	No
cg23874437	No
cg15393702	No
cg17010827	No
cg25154244	Yes
cg03873281	No
cg08231696	No
cg09559780	No
cg07178825	No
cg15059065	No
cg04037228	Yes
cg03607179	Yes
cg08179353	No
cg15547825	No
cg08765811	No
cg27209729	No
cg13443911	Yes
cg04149578	Yes
cg22383924	Yes
cg13347201	No
cg06437922	No
cg05251861	Yes
cg20541344	Yes
cg12742799	Yes
cg13671249	No
cg19847945	No
cg22112832	Yes
cg17785250	Yes
cg10684486	Yes
cg27320127	No
cg20986652	No
cg10676084	Yes
cg08429256	No
cg05713486	Yes
cg15416179	No
cg10476085	Yes
cg13683374	Yes
cg11333968	No
cg01108112	Yes
cg27290215	No
cg07388493	Yes
cg13189434	No
cg02395812	Yes
cg20669641	Yes
cg05668853	Yes
cg16219603	No
cg04080625	No
cg00116430	No
cg19500607	No
cg14134497	No
cg16024523	Yes
cg03480383	No
cg04306007	No
cg25015416	No
cg15439326	No
cg03262242	No
cg09368716	No
cg06669752	No
cg10107473	No
cg02513379	Yes
cg06191898	No
cg19504702	No
cg22331349	No
cg18592273	No
cg22025132	No
cg07666840	Yes
cg25725823	No
cg14950044	No
cg00808969	Yes
cg23878494	Yes
cg20889841	No
cg06731730	No
cg06787724	No
cg14218480	Yes
cg26671246	No
cg03470671	No
cg16205854	Yes
cg08458655	No
cg08841552	Yes
cg18215449	No
cg20073893	No
cg19236454	No
cg26575914	Yes
cg05261851	Yes
cg11726250	Yes
cg14074174	Yes
cg00531628	No
cg16498194	No
cg03555227	No
cg00143376	Yes
cg04102163	No
cg03593189	No
cg00399483	No
cg18038779	No
cg03172931	No
cg16392193	Yes
cg22108374	No
cg27109877	No
cg17419731	No
cg09788778	No
cg15215033	Yes
cg07022048	Yes
cg13319938	Yes
cg00776080	No
cg07973507	No
cg19816290	Yes
cg05766107	No
cg10906284	No
cg08593157	Yes
cg07963234	No
cg05652533	No
cg07362800	No
cg15588941	No
cg13458211	Yes
cg17280514	No
cg20084652	No
cg16541931	No
cg02257517	No
cg19332452	No
cg01184975	No
cg26140749	No
cg02498722	No
cg07833104	No
cg19258882	No
cg11836829	Yes
cg21229153	No
cg00193668	No
cg06268694	No
cg25460807	No
cg20390711	No
cg23495995	No
cg00459243	No
cg11425254	No
cg00329447	Yes
cg17864091	No
cg00524486	No
cg14431361	No
cg23444474	No
cg20685419	No
cg09718071	No
cg04299080	No
cg24673101	Yes
cg05163510	Yes
cg10383568	No
cg16554164	No
cg26513304	No
cg10783469	No
cg16000360	No
cg13388731	No
cg15240733	Yes
cg22947000	No
cg12179661	Yes
cg02796773	No
cg04671739	No
cg04433322	No
cg04896437	Yes
cg15804973	Yes
cg02991558	No
cg22697825	Yes
cg14900246	No
cg09026994	No
cg04914057	Yes
cg17603689	No
cg26162147	No
cg09096555	No
cg25032595	No
cg03715305	No
cg19904265	No
cg20724257	Yes
cg11324538	Yes
cg02246725	No
cg01190666	Yes
cg14410016	No
cg14926216	No
cg15798873	No
cg23281018	Yes
cg10798225	Yes
cg00344801	Yes
cg03991512	Yes
cg12924402	Yes
cg03885332	No

## Sheet: Table S6
Table S6. Enriched biological pathways for age-varying CpG sites.
ID	Node	GeneID	pvalue	p.adjust	Count	GeneRatio	pathway_id	class	ModuleID
GO:0006063	uronic acid metabolic process	AKR1A1/SORD/UGT1A10/UGT1A3/UGT1A4/UGT1A5/UGT1A6/UGT1A7/UGT1A8/UGT1A9	1.37835e-05	0.00257292	10	10/1476	GO:0009812; GO:0015020; GO:0006063; GO:0019585; GO:0052695	GO; GO; GO	1
GO:0008066	glutamate receptor activity	GRIA1/GRIA4/GRID1/GRIK2/GRIK4/GRIK5/GRIN1/GRIN2B/GRM1/GRM4/GRM5	3.73012e-06	0.000662718	11	11/1501	GO:0008066; GO:0017154; GO:0030594; GO:0007215; GO:0007264; GO:0019932; GO:0035235; GO:0035249; GO:0050804; GO:0050806; GO:0051056; GO:0051966; GO:0060079; GO:0098815; GO:0099177; GO:0099565; GO:1990806	GO; GO; GO	2
GO:0055064	chloride ion homeostasis	ATP6V1B1/KCNQ1/SLC12A5/SLC12A7/SLC12A8/SLC12A9/STK39/TBXAS1/WNK1/WNK4	3.98794e-07	0.000279156	10	10/1476	GO:0006884; GO:0030002; GO:0030644; GO:0055064; GO:0055081; GO:0055074; GO:0055075	GO; GO; GO	3
GO:0022839	monoatomic ion gated channel activity	ABCC8/ANO1/ANO6/ANXA6/ASIC2/CACNA1C/CACNA1H/CACNA2D1/CACNA2D3/CACNA2D4/CACNB2/CACNG8/CHRNA4/CLCN2/CLCN4/CLCN5/CLCNKB/CLIC3/GABRA5/GLRA1/GRIA1/GRIA4/GRID1/GRIK2/GRIK4/GRIK5/GRIN1/GRIN2B/HCN4/ITPR2/ITPR3/KCNA5/KCNC1/KCNC2/KCNE2/KCNH2/KCNH4/KCNH6/KCNH7/KCNIP1/KCNIP2/KCNJ3/KCNJ5/KCNJ6/KCNN4/KCNQ1/KCNT1/MCOLN3/P2RX5/PKD2L1/RASA3/SCN1B/SCN4A/TMC5/TRPA1/TRPM2/TRPV4	2.2632e-08	1.34898e-05	57	57/1501	GO:0008076; GO:0008328; GO:0034702; GO:0034703; GO:0034705; GO:1902495; GO:1990351; GO:0004970; GO:0005216; GO:0005242; GO:0005244; GO:0005247; GO:0005261; GO:0005262; GO:0005267; GO:0005272; GO:0008308; GO:0015079; GO:0015081; GO:0015085; GO:0015276; GO:0015278; GO:0022832; GO:0022834; GO:0022836; GO:0022839; GO:0022843; GO:0046873; GO:0086008; GO:0099094; GO:0099507; GO:0099604; GO:1902282	GO; GO	4
GO:0032342	aldosterone biosynthetic process	BMP6/CACNA1H/CLCN2/CYP11B2/DKK3	0.000900164	0.032621	5	5/1476	GO:0046184; GO:0006705; GO:0032342	GO; GO	5
GO:0042391	regulation of membrane potential	ACTN2/ADORA1/AKAP6/APP/ARRB2/ASIC2/ATP1B2/BEST2/BOK/CACNA1C/CACNA1H/CACNA2D1/CACNB2/CELF4/CHRNA4/DMD/DMPK/GABBR1/GABRA5/GLRA1/GPR35/GRIA1/GRIA4/GRID1/GRIK2/GRIK4/GRIK5/GRIN1/GRIN2B/GRM1/GRM5/HCN4/KCNA5/KCNC1/KCNC2/KCNE2/KCNH2/KCNH4/KCNH6/KCNH7/KCNIP2/KCNJ3/KCNJ5/KCNN4/KCNQ1/MAPK8IP2/MAPT/MTNR1B/NEDD4L/NLGN3/NLGN4X/NRXN1/NTSR2/P2RX5/PARP1/PIP5KL1/PPP3CA/PTPN3/RGS4/RIMS4/SCN1B/SCN4A/SLC24A4/SLC4A11…	9.97573e-08	0.000186214	67	67/1476	GO:0001508; GO:0042391; GO:0050803; GO:0060078; GO:0086009; GO:0086011; GO:0099505; GO:0099622; GO:0099625	GO	other
GO:0007411	axon guidance	APP/BCL11B/BMP7/BMPR1B/CDH4/CNTN5/DAG1/DSCAML1/EGR2/EPHA10/EPHB2/FEZF1/GDF7/KALRN/KIAA1755/L1CAM/LAMA2/LGR6/LRTM2/NCAM1/NFASC/NRXN1/OPHN1/PAX6/PCDHAC2/PLXNA1/PLXNA2/PLXNA4/PLXNB1/PLXNB3/PLXND1/SCN1B/SEMA3F/SEMA6C/SLIT1/SLIT2/SLIT3/TNR/TTC8/TUBB3/VAX1/WNT3A	2.79078e-07	0.000279156	42	42/1476	GO:0001558; GO:0007409; GO:0007411; GO:0010975; GO:0016049; GO:0048588; GO:0050770; GO:0050807; GO:0097485; GO:1902285; GO:1902287; GO:1990138	GO	other
GO:0043583	ear development	ADAM10/ATG4B/ATG5/ATP6V1B1/BMPER/CCM2/COL11A1/DDR1/EPHB2/ESRP1/ESRRB/FGF20/GABRA5/GATA2/HOXA1/HPCA/HPN/ITGA8/KCNQ1/MCOLN3/MSX1/MYO7A/NEUROG1/OSR1/PAX8/POU3F4/PRKRA/ROR1/STRA6/TBX2/TGFB2/TRIOBP/TTC39C/TTC8/USH1C/USH2A/WNT3A/ZEB1/ZIC1/ZIC3	4.76742e-07	0.000296639	40	40/1476	GO:0001654; GO:0003002; GO:0007389; GO:0007431; GO:0007435; GO:0007517; GO:0009952; GO:0021545; GO:0021675; GO:0022612; GO:0030326; GO:0030900; GO:0035107; GO:0035108; GO:0035113; GO:0035272; GO:0042471; GO:0042472; GO:0042733; GO:0043583; GO:0048562; GO:0048565; GO:0048568; GO:0048705; GO:0048732; GO:0048736; GO:0048839; GO:0048880; GO:0051216; GO:0060173; GO:0060348; GO:0060445; GO:0150063	GO	other
GO:0001662	behavioral fear response	EPHB2/GABRA5/GRIK2/HTR2C/LYPD1/MAPK8IP2/NPAS2/PDE8B/PENK/UCN	0.000645558	0.0260394	10	10/1476	GO:0001662; GO:0002209	GO	other
GO:0034765	regulation of monoatomic ion transmembrane transport	ACTN2/AKAP6/ANO6/ASIC2/ATG5/ATP1B2/CACNA1C/CACNA1H/CACNA2D1/CACNA2D3/CACNA2D4/CACNB2/CACNG8/CLCN2/CLCNKB/CLIC3/DHRS7C/DMD/DPP6/EPHB2/FGF11/G6PD/GAL/GPR35/GRIN1/GRIN2B/GRM5/HCN4/HECW1/HPCA/JPH2/KCNA5/KCNC1/KCNC2/KCNE2/KCNH2/KCNH4/KCNH6/KCNH7/KCNIP1/KCNIP2/KCNJ3/KCNJ5/KCNJ6/KCNN4/KCNQ1/NEDD4L/NLGN3/OSR1/P2RX5/PCSK9/PLA2G1B/PLP1/PPP3CA/PRKD1/PTPN3/RAMP3/REM1/RGS4/SCN1B/SCN4A/SPHK2/SRI/STK39/TESC/WNK…	3.27224e-07	0.000279156	67	67/1476	GO:0002028; GO:0003096; GO:0006813; GO:0006814; GO:0006816; GO:0010766; GO:0010959; GO:0034764; GO:0034765; GO:0034767; GO:0035725; GO:0036465; GO:0043266; GO:0043268; GO:0043270; GO:0070588; GO:0071805; GO:0097553; GO:0097623; GO:0098659; GO:0098739; GO:0099003; GO:0099504; GO:0099587; GO:1901379; GO:1901381; GO:1904062; GO:1904064; GO:1990573	GO	other
GO:0031644	regulation of nervous system process	ADORA1/APP/CARTPT/CELF4/CTSC/DAG1/DLGAP4/DMPK/EGR2/FIG4/GLRA1/GPR35/GRIK2/GRIN1/GRIN2B/GRM1/HTR2C/MTNR1B/NLGN3/NLGN4X/NRXN1/RGS4/STX1B/TENM4/TNR/ZMYND8	1.31054e-06	0.000573605	26	26/1476	GO:0003015; GO:0008016; GO:0030048; GO:0031644; GO:0060047; GO:0061337; GO:0070252; GO:0086003; GO:0086019; GO:0086091; GO:1903522	GO	other
GO:0003779	actin binding	ABLIM1/ABLIM2/ACTN2/ACTR3C/AFAP1/ANXA6/ARPC1B/CACNB2/CALD1/CCR5/CEACAM1/DAG1/DIAPH2/DMD/EGFR/EPB41L1/EPB41L3/EPS8L1/EPS8L2/FHOD3/FLNB/FSCN2/HPCA/IMPACT/IQGAP2/LIMCH1/MAPT/MIB2/MICAL3/MLPH/MYBPC2/MYH13/MYH2/MYH7B/MYO16/MYO18B/MYO1D/MYO5B/MYO7A/MYO9B/MYRIP/NOD2/OPHN1/PACRG/PARVA/PDLIM3/PDLIM4/PFN3/PHACTR3/PKNOX2/RUSC1/SPTBN4/STK38L/SYNPO/SYNPO2L/TAGLN/TMSB15B/TRIOBP/TRPM7/TRPV4/VCL	2.23728e-05	0.00170353	61	61/1501	GO:0003779; GO:0042805; GO:0051393	GO	other
GO:0005001	transmembrane receptor protein tyrosine phosphatase activity	PTPRC/PTPRE/PTPRG/PTPRN2/PTPRT/PTPRU	0.00159987	0.0370752	6	6/1501	GO:0005001; GO:0019198	GO	other
GO:0060589	nucleoside-triphosphatase regulator activity	ABR/AGAP1/AGAP11/AGAP3/ALS2CL/ARHGAP1/ARHGAP22/ARHGAP23/ARHGAP30/ARHGAP32/ARHGAP40/ARHGAP6/ARHGEF10/ARHGEF10L/ARHGEF15/ARHGEF17/ARHGEF19/ARHGEF6/ARHGEF7/ARHGEF9/ASAP2/CHM/DOCK11/DOCK7/ELMO1/EPS8L1/EPS8L2/EVI5/FGD1/GPSM1/IQGAP2/IQSEC1/KALRN/KIAA1755/KNDC1/MCF2/MYO9B/NCKAP1L/OBSCN/OPHN1/PLEKHG6/PLXNB1/PSD/RABGAP1L/RAP1GAP2/RAPGEF4/RASA3/RASAL1/RGL3/RGS1/RGS12/RGS4/SERGEF/SGSM3/SIPA1L3/SLIT2/SMAP2/T…	0.00119225	0.0340008	59	59/1501	GO:0005096; GO:0030695; GO:0060589	GO	other
GO:0008201	heparin binding	ANGPTL3/APOA5/APP/BMP7/COL11A1/COL11A2/COL17A1/COL23A1/COL5A1/FGFR1/FSTL1/GREM2/LAMC2/LGR6/LRTM2/LTF/NAV2/NDNF/NELL1/PCOLCE2/PTN/PTPRC/RTN4RL1/SERPINE2/SFRP1/SLIT1/SLIT2/SLIT3/SMOC2/SOST/TGFBR3/TNXB	9.72138e-06	0.0010363	32	32/1501	GO:0005539; GO:0008201; GO:1901681	GO	other
GO:0062023	collagen-containing extracellular matrix	A1BG/ABI3BP/ADAM19/ADAMTS2/ADAMTS9/AMELX/ANGPTL3/ANGPTL5/ANXA6/BMP7/C1QC/CASK/CBLN4/CD151/CDH13/CHADL/CLEC14A/CLU/COL11A1/COL11A2/COL17A1/COL23A1/COL4A2/COL4A6/COL5A1/COL6A3/COL9A3/COLEC12/CTSC/CTSD/DAG1/DEFA1/DEFA1B/EGFL7/EGFLAM/F12/F7/GPC2/GPC3/GPC5/HAPLN1/ITIH2/L1CAM/LAMA2/LAMC1/LAMC2/MATN2/MEGF9/MMP23B/NAV2/NCAM1/NPNT/S100A6/SDC3/SERPINB6/SERPINE2/SFRP1/SFRP2/SMOC2/SOST/TGFB1I1/TGFB2/TGFBI/TG…	2.82313e-09	8.53998e-07	69	69/1521	GO:0005604; GO:0062023	GO	other
GO:0015698	inorganic anion transport	ANO1/ANO6/BEST2/CA2/CLCN2/CLCN4/CLCN5/CLCNKB/CLIC3/FGF23/GABRA5/GLRA1/KCNQ1/SLC12A5/SLC12A7/SLC12A8/SLC12A9/SLC17A7/SLC1A3/SLC34A2/SLC34A3/SLC37A1/SLC4A11/SLC4A9/SLC6A14/WNK4	0.000675319	0.0268212	26	26/1476	GO:0006821; GO:0015698	GO	other
GO:0050808	synapse organization	ADAM10/ADGRB1/AMIGO2/APBB2/APP/ARHGAP22/ARHGEF15/ARHGEF9/ASIC2/C1QC/C3/CACNB2/CBLN4/CDH8/CDH9/CNTN5/CTNND2/DAG1/DMPK/DNER/EPHB2/GPR158/GRIA1/GRID1/GRIN2B/GRM5/ICAM5/ITGA3/ITGAM/ITPKA/KIRREL3/KLK8/L1CAM/LHFPL4/LRFN2/LRTM2/LZTS3/MAPT/NLGN3/NLGN4X/NLGN4Y/NRXN1/OGT/OPHN1/PALM/PCDHB13/PCDHB6/PCDHGC3/PLXNA4/PLXNB1/PLXND1/PPFIA2/PPFIA3/PRRT1/PTPN13/PTPRT/SDF4/SEMA3F/SHANK2/SLIT1/SLITRK2/SPTBN4/STK38L/SY…	3.59454e-07	0.000279156	70	70/1476	GO:0007043; GO:0007416; GO:0030198; GO:0034329; GO:0034332; GO:0043062; GO:0045216; GO:0045229; GO:0050808; GO:0097104; GO:0110011	GO	other
GO:0007156	homophilic cell adhesion via plasma membrane adhesion molecules	AMIGO2/CDH13/CDH22/CDH4/CDH8/CDH9/CEACAM1/CELSR1/DCHS2/DSCAML1/KIRREL3/L1CAM/PCDH7/PCDHA1/PCDHA10/PCDHA11/PCDHA12/PCDHA13/PCDHA2/PCDHA3/PCDHA4/PCDHA5/PCDHA6/PCDHA7/PCDHA8/PCDHA9/PCDHAC1/PCDHAC2/PCDHB13/PCDHB6/PCDHB8/PCDHGA1/PCDHGA10/PCDHGA11/PCDHGA12/PCDHGA2/PCDHGA3/PCDHGA4/PCDHGA5/PCDHGA6/PCDHGA7/PCDHGA8/PCDHGA9/PCDHGB1/PCDHGB2/PCDHGB3/PCDHGB4/PCDHGB5/PCDHGB6/PCDHGB7/PCDHGC3/PLXNB3/PTPRT	2.60537e-19	1.45901e-15	53	53/1476	GO:0007156; GO:0007158; GO:0098742	GO	other
GO:0032941	secretion by tissue	ADORA1/ANO1/ATG5/HTR4/KCNN4/NEUROG1/NR1H2/PPP3CA/PRICKLE1/SLC4A9/STK39/WNK1/WNK4	1.15427e-05	0.00239403	13	13/1476	GO:0007589; GO:0032941	GO	other
GO:0050890	cognition	ABCC8/ADORA1/APP/ATXN1/CHRNA4/CNTNAP2/EGFR/EGR2/EHMT2/ELAVL4/EN1/EPHB2/GABRA5/GPR158/GRIA1/GRIN1/GRIN2B/GRM5/HOXA1/ITGA3/ITGA8/ITPR3/KLK8/LHX8/MAGT1/MAPK8IP2/MAPT/MEIS2/NEUROG1/NLGN3/NLGN4X/NLGN4Y/NRXN1/NSUN5/PAX6/PDE8B/PPP1R1B/PRKCG/PRRT1/PTN/SGK1/SHANK2/SLC12A5/STRA6/TNR/TTBK1/TTC8/UCN/ZNF385A	3.32951e-06	0.000932262	49	49/1476	GO:0007605; GO:0007611; GO:0007612; GO:0050885; GO:0050890; GO:0050905; GO:0050954; GO:0098598	GO	other
GO:0007626	locomotory behavior	ADCY5/APP/ARRB2/ASL/DAB1/DMRT3/ELAVL4/EN1/FIG4/GAD1/GLRA1/GPR37/GRM1/GRM5/HOXD9/HPRT1/HTR2C/MCOLN3/NAV2/NCOA2/NPY1R/PENK/PPP1R1B/SHANK2/SLC6A3/SPTBN4/TNR/USP2/ZFHX3/ZIC1/ZNF385A	0.000207778	0.0133742	31	31/1476	GO:0007626; GO:0071625	GO	other
GO:0008021	synaptic vesicle	ABCC8/AMPH/APP/ATP6V1B1/ATP6V1C1/ATP6V1D/CDK16/CLCN4/CLCN5/DYSF/GABBR1/GRIA1/GRIN1/IQSEC1/KIRREL3/MCTP1/PENK/PPFIA2/PRRT1/PTPRN2/SLC17A5/SLC17A7/SLC30A3/SLC35D3/SLC40A1/SLC5A7/SNCAIP/STX12/STX19/SVOP/SYN2/SYNDIG1/SYNGR3/SYT1/SYT5	1.37245e-05	0.000548285	35	35/1521	GO:0008021; GO:0030133; GO:0030672; GO:0070382; GO:0099501	GO	other
GO:0009158	ribonucleoside monophosphate catabolic process	DPYD/DPYS/HPRT1/UPB1/UPP1/XDH	0.000393081	0.0198725	6	6/1476	GO:0009158; GO:0009261	GO	other
GO:0097060	synaptic membrane	ACTN2/ADAM10/ADORA1/ANK1/CACNA1C/CACNG8/CASK/CDH8/CDH9/CHRNA4/CNTN5/CNTNAP2/CRYAB/DAG1/DLG2/DMD/EPHB2/GABBR1/GABBR2/GABRA5/GLRA1/GPR158/GRIA1/GRIA4/GRID1/GRIK2/GRIK4/GRIK5/GRIN1/GRIN2B/GRM1/GRM5/GSG1L/ITGA3/ITGA8/KCNC1/KCNC2/KCNJ3/LHFPL4/LRFN2/MAGEE1/NLGN3/NLGN4X/NLGN4Y/NRXN1/PCDHB13/PDLIM4/PPFIA2/PRKCG/PRRT1/PTPRT/RIMS4/SHANK2/SLC5A7/SLC6A3/SNCAIP/SORCS2/STX19/SYNDIG1/SYT1/TENM2	8.7511e-08	1.7648e-05	61	61/1521	GO:0009898; GO:0014069; GO:0019898; GO:0030315; GO:0030673; GO:0031252; GO:0031253; GO:0031256; GO:0032279; GO:0032589; GO:0042383; GO:0042734; GO:0045177; GO:0045211; GO:0060077; GO:0097060; GO:0098562; GO:0098839; GO:0098978; GO:0098982; GO:0098984; GO:0099572; GO:0099634	GO	other
GO:0031400	negative regulation of protein modification process	ADGRB1/ARRB2/ATG5/CAMK2N2/CBLC/CD109/CEACAM1/DMD/EPHB2/G6PD/GPRC5A/HYAL2/IKBKB/IMPACT/LILRB4/LIMK1/LRP5/MAPT/MYADM/MYOCD/NCKAP1L/NXN/OGT/PAK2/PAX6/PINX1/PIP5KL1/PPP1R1B/PPP4R4/PRKAG2/PRKCG/PTK6/PTPN1/PTPN13/PTPRC/PTPRT/RASIP1/RB1/RGN/RPL23/SFRP1/SFRP2/SH3GL2/SH3RF2/SLIT2/SOCS1/SOCS3/SPRED2/TERF2IP/TRIM21/WNK1/XDH/ZFYVE28	0.000943253	0.0329718	53	53/1476	GO:0010563; GO:0031400; GO:0045936; GO:0050732	GO	other
GO:0060537	muscle tissue development	ACTN2/ADAMTS9/ADPRHL1/AKAP6/ALDH1A2/ARRB2/ATG5/BMP7/COL11A1/DMD/DNER/EGR2/EYA2/FGF20/FHL2/FHOD3/FLNB/FOXP1/G6PD/GATA4/HAND1/HCN4/HEY1/HLF/HOPX/HOXD9/ITGA8/JPH2/MAFF/MEF2A/MSX1/MSX2/MTM1/MYO18B/MYOCD/NPHS1/OSR1/PAX5/PI16/PITX1/PPP3CA/PRICKLE1/RARA/RB1/RBFOX1/RGS4/RPL3L/SGCZ/SORBS2/STRA6/TBX2/TENM4/TGFB2/TGFBR3/TP73/VAX1/VRK3/WNT3A/ZIC3	2.00283e-05	0.00333671	59	59/1476	GO:0014706; GO:0035051; GO:0048738; GO:0060537; GO:0061448	GO	other
GO:0015651	quaternary ammonium group transmembrane transporter activity	SLC16A9/SLC22A1/SLC22A2/SLC44A1/SLC44A2/SLC5A7/SLC6A14	0.000481228	0.0197304	7	7/1501	GO:0015101; GO:0015651	GO	other
GO:0015377	chloride:monoatomic cation symporter activity	SLC12A5/SLC12A7/SLC12A8/SLC12A9/SLC22A1/SLC6A18/SLC6A3/SLC6A8	0.000209826	0.0106512	8	8/1501	GO:0015108; GO:0015291; GO:0015293; GO:0015294; GO:0015296; GO:0015377	GO	other
GO:0051960	regulation of nervous system development	ABCC8/ADGRB1/AMIGO2/ASCL2/ASIC2/BMP7/CDH4/CDKN2B/CLCN2/CTSC/CYSLTR1/DAB1/DAG1/DOCK7/EGR2/EPHB2/FEZF1/FIG4/GATA2/GRM5/HAPLN1/HEY1/IL34/ITPKA/L1CAM/LIMK1/LRTM2/MAPT/MCF2/METRN/NIN/NKX2-2/NKX6-2/NLGN3/NRXN1/NSUN5/PAX6/PLXNA1/PLXNA2/PLXNA4/PLXNB1/PLXNB3/PLXND1/PPP3CA/PTN/PTPN13/RARA/RB1/RGMA/RNF6/SEMA3F/SEMA6C/SERPINE2/SLC7A5/SLIT1/SLIT2/SLITRK2/SRRT/SYNDIG1/TENM4/TGM2/TNR/TP73/TTBK1/VAX1/WNT3A	1.75137e-06	0.000653844	66	66/1476	GO:0021953; GO:0042063; GO:0045664; GO:0045687; GO:0048714; GO:0050767; GO:0050769; GO:0051960; GO:0051962	GO	other
GO:0031674	I band	ACTN2/ANK1/CACNA1C/CRYAB/DES/DMD/DNAJB6/FHL2/FHOD3/FLNB/JPH2/KCNA5/MTM1/MYO18B/OBSCN/PARVA/PDLIM3/PDLIM4/PPP3CA/PRKD1/REM1/RTN2/SORBS2/SRI/SYNC/SYNPO/SYNPO2L	1.50225e-05	0.000548285	27	27/1521	GO:0030016; GO:0030017; GO:0030018; GO:0031674; GO:0043292	GO	other
GO:0032098	regulation of appetite	CARTPT/HTR2C/HTR4/LEP/NOD2/POMC/SCTR/UCN	7.37085e-05	0.00687946	8	8/1476	GO:0031667; GO:0032098	GO	other
GO:0051703	biological process involved in intraspecies interaction between organisms	ATXN1/CNTNAP2/EN1/GAD1/GNG8/GRID1/KCNQ1/LTF/MAPK8IP2/NLGN3/NLGN4X/NLGN4Y/NRXN1/RPTOR/SHANK2/UCN	2.1964e-06	0.000768742	16	16/1476	GO:0035176; GO:0051703	GO	other
GO:0060560	developmental growth involved in morphogenesis	ADPRHL1/APP/CDH4/CPNE5/DDR1/EMX1/IMPACT/KIF26B/L1CAM/LIMK1/MAPT/NEDD4L/NIN/NLGN3/NRN1/PLXNA1/PLXNA4/PRICKLE1/RASAL1/RGMA/RNF6/SEMA3F/SEMA6C/SFRP1/SFRP2/SH3GL2/SLIT1/SLIT2/SLIT3/SYT1/TBX2/TNR/VCL/WNT3A	0.000721516	0.028059	34	34/1476	GO:0035265; GO:0060560	GO	other
GO:0043025	neuronal cell body	ADORA1/APP/ARHGEF7/ASIC2/AZIN2/BMPR1B/CACNA1C/CHRNA4/CLCN2/CNTNAP2/CPLX1/CPNE5/CRMP1/CRYAB/CTNND2/DLG2/DNER/ELAVL4/EPHB2/GABBR1/GABRA5/GAL/GFRA1/GLRA1/GNA12/GNAT1/GRIA1/GRIA4/GRIK2/HPCA/HPN/ITGA8/ITPR3/KATNB1/KCNC1/KCNC2/KCNN4/KCNQ1/KNDC1/L1CAM/MAPK8IP2/MAPT/MYO1D/NEUROG1/NRXN1/PCSK2/PENK/PPP1R1B/PRPH/PURA/RIC3/RPTOR/RTN4RL1/SCN1B/SHANK2/SKOR1/SLC12A5/SLC1A3/SLC5A7/SLC6A3/SNCAIP/SORBS2/SORCS2/SPT…	2.15878e-09	8.53998e-07	76	76/1521	GO:0043025; GO:0043204	GO	other
GO:0043197	dendritic spine	ABR/ACTN2/ADGRB1/ADORA1/ANKS1B/APP/ARHGAP32/ASIC2/CRYAB/EPHB2/GABBR1/GRIA1/GRIA4/GRIN1/GRM5/HPCA/ITGA8/ITPKA/LAMA2/LZTS3/MAPT/OPHN1/PALM/PALMD/PDLIM4/PPFIA2/PPP3CA/PSD/SHANK2/SORCS2/SYNDIG1/SYNPO/TENM2/ZMYND8	3.29849e-07	3.30222e-05	34	34/1521	GO:0043197; GO:0044304; GO:0044306; GO:0044309; GO:0150034	GO	other
GO:0097305	response to alcohol	ADCY2/ADCY5/AHR/BIRC2/CCR5/CLDN18/DAG1/EHMT2/F7/G6PD/GABBR1/GLRA1/GRIN1/GRIN2B/ITPR2/KCNC2/LEP/MAOB/PARP1/PAX6/PENK/PRKD1/PTGDR/PTPRC/RARA/RGS4/SDF4/SFRP1/SGK1/SLC6A3/SLIT2/SLIT3/SPHK2/STK39/TBXAS1/TGFBR3/VCAM1	0.000177754	0.0118502	37	37/1476	GO:0045471; GO:0097305	GO	other
GO:0023061	signal release	ABCC8/ADCY5/ADORA1/ALOX5/ANO1/BMP6/BRSK2/CADPS/CARTPT/CASK/CDK16/CHRNA4/CPLX1/DYSF/EXOC3L1/FGF20/FGF23/GABBR1/GAL/GALR1/GNAT1/GPR158/GRIK5/GRM4/HTR2C/KCNA5/KCNQ1/KPNA4/LEP/LRP5/MAOB/MCTP1/MTNR1B/MYRIP/NNAT/NRXN1/PAX8/PDE8B/POMC/PORCN/PPFIA2/PPFIA3/PPP3CA/PRKCG/PRKD1/PTPRN2/RAF1/RAPGEF4/RIMS4/SFRP1/SNCAIP/SRI/STX19/STX1B/SYN2/SYT1/SYT15/SYT5/TGM2/TMEM132A/TRPV4/UCN/VSNL1/WNK4	2.34835e-05	0.00365299	64	64/1476	GO:0023061	GO	other
GO:0030100	regulation of endocytosis	ANO6/APOA5/APOC1/ARRB2/ATG5/BMP2K/C3/CAMK1D/CD151/CD47/CDH13/CLU/COLEC11/DYSF/EHD4/GATA2/GPC3/GSG1L/HPCA/IL2RB/MCTP1/NCKAP1L/NEDD4L/NOD2/NR1H2/OPHN1/PACSIN1/PCSK9/PPP3CA/PRKCG/PRKD1/PTPN1/PTPRC/RAB4A/SGIP1/SLC17A7/STX1B/TGM2/VAMP4/WNT3A	0.000343135	0.0186559	40	40/1476	GO:0030100	GO	other
GO:0003012	muscle system process	ABCC8/ADORA1/AKAP6/ANXA6/APBB2/CACNA1C/CACNA1H/CACNA2D1/CACNB2/CALD1/CRYAB/DAG1/DES/DMD/DMPK/DTNA/FOXP1/G6PD/GAMT/GATA4/GLRA1/HCN4/HDAC4/KCNA5/KCNE2/KCNH2/KCNIP2/KCNJ3/KCNJ5/KCNQ1/LEP/MEF2A/MYH13/MYH2/MYOCD/NEDD4L/NEUROG1/NPNT/ORMDL3/PAK2/PARP1/PDE5A/PI16/PPP3CA/PRKD1/REM1/RGS4/SCN1B/SCN4A/SLC6A8/SORBS2/SRI/SYNM/TBX2/TRPV4/UCN	0.000407898	0.0200371	56	56/1476	GO:0003012	GO	other
GO:0050795	regulation of behavior	ADORA1/EPHB2/HOXA1/LEPR/MTNR1B/NPAS2/PARP1/PENK/PER3/PTGDS/SGIP1/SLC24A4/STRA6/UCN/ZFHX3	0.000522436	0.0231389	15	15/1476	GO:0050795	GO	other
GO:0006836	neurotransmitter transport	ABCC8/CADPS/CASK/CPLX1/DYSF/GPR158/GRIK5/GRM4/MCTP1/NRXN1/PPFIA2/PPFIA3/PRKCG/PTPRN2/RIMS4/SLC17A7/SLC1A3/SLC22A1/SLC22A2/SLC5A7/SLC6A18/SLC6A3/SLC6A8/SNCAIP/STX19/STX1B/SYN2/SYNGR3/SYT1/SYT5	0.000758377	0.029289	30	30/1476	GO:0006836	GO	other
GO:0097152	mesenchymal cell apoptotic process	BMP7/ETV6/MSX1/MSX2/PAX8/POU3F4	0.000914554	0.032621	6	6/1476	GO:0097152	GO	other
GO:0015872	dopamine transport	CHRNA4/FGF20/GABBR1/GNAT1/KPNA4/SLC22A1/SLC22A2/SLC6A3/SYT1/SYT15/SYT5/TGM2	0.000933025	0.0328613	12	12/1476	GO:0015872	GO	other
GO:0010038	response to metal ion	ABCC8/AMELX/ATG5/BMP6/CACNA1H/CASP9/CPNE2/CPNE5/CPNE7/CYP11B2/CYP1A1/D2HGDH/DLG2/DPEP1/EGFR/FGF23/G6PD/GLRA1/GRIA1/HAAO/HPCA/ITPKA/ITPR3/KCNC1/KCNC2/KCNIP2/MAOB/MAPT/MEF2A/PARP1/PENK/PPP3CA/RASAL1/SLC25A12/SLC25A24/SLC30A3/SLC40A1/SLC6A3/STK39/SYT1/SYT15/SYT5/TERT/TRPM2/VCAM1	0.00113558	0.0374072	45	45/1476	GO:0010038	GO	other
GO:0031223	auditory behavior	CNTNAP2/NEUROG1/NRXN1/SLC1A3/STRA6	0.00144408	0.0444331	5	5/1476	GO:0031223	GO	other
GO:0042117	monocyte activation	ADAM10/DYSF/FOXP1/HYAL2/LILRB4	0.00144408	0.0444331	5	5/1476	GO:0042117	GO	other
GO:0002116	semaphorin receptor complex	PLXNA1/PLXNA2/PLXNA4/PLXNB1/PLXNB3/PLXND1	6.54516e-05	0.00158393	6	6/1521	GO:0002116	GO	other
GO:0005796	Golgi lumen	APP/DAG1/DEFA1/DEFA1B/F10/F7/FGF23/GPC2/GPC3/GPC5/MUC12/MUC21/MUC6/MUC7/PDGFA/SDC3/SDF4/WNT3A	0.00108377	0.0149018	18	18/1521	GO:0005796	GO	other
GO:0030055	cell-substrate junction	ACTN2/ADAM10/ADGRB1/AFAP1/ANXA6/ARHGAP22/ARHGEF7/ARPC1B/BCAR1/CAPN5/CASK/CD151/CD99L2/CDH13/CLASP2/COL17A1/DAG1/DMD/DOCK7/EFS/EGFR/FGFR3/FHL2/FLNB/GNA12/IGF2R/ITGA3/ITGA8/L1CAM/LIMK1/NFASC/NHS/NPHS1/PARVA/PLAU/PTPRC/RPL23/RPS14/SORBS2/TGFB1I1/TGM2/TLE2/TNS3/TRIOBP/TRPV4/TSPAN9/VCL/YWHAZ/ZNF185	0.00345532	0.0402013	49	49/1521	GO:0030055	GO	other
GO:0097110	scaffold protein binding	ADCY5/ATG4B/CACNA1H/GRIA1/GRIK2/IKBKB/ITPR2/KCNA5/KCNH2/KCNQ1/KRT5/NLGN3/NLGN4X/NLGN4Y	0.00096626	0.0316697	14	14/1501	GO:0097110	GO	other
GO:0004175	endopeptidase activity	ADAM10/ADAM19/ADAM33/ADAMTS17/ADAMTS18/ADAMTS2/ADAMTS7/ADAMTS9/ATG4B/BACE2/C1RL/CAPN5/CASP4/CASP9/CTRC/CTSC/CTSD/ECE2/F10/F12/F7/HPN/KLK13/KLK14/KLK2/KLK8/KLK9/LTF/MMEL1/MMP15/MMP23B/OVCH2/PAPPA2/PCSK2/PCSK9/PLAU/PMPCB/PREP/PRSS3/PRSS48/PRSS56/RHBDL3/SFRP1/TINAG/TMPRSS3/TPSD1/TRABD2B/USP2/USP30	0.00138459	0.0359994	49	49/1501	GO:0004175	GO	other
GO:0019903	protein phosphatase binding	ANK1/AP3B1/CEACAM1/EGFR/FBXL2/FER/FLT4/GNA12/KCNN4/KCNQ1/LILRB4/MAPT/MYO16/PDLIM4/PPP1R10/PPP1R3F/PTPN1/PTPRT/SH3RF2/SLC6A3/SMG7/VRK3	0.00243494	0.0499164	22	22/1501	GO:0019903	GO	other
hsa04728	Dopaminergic synapse	111/409/775/90993/148327/2774/2778/94235/2890/2893/2904/3709/3710/3760/3762/3763/4129/5602/84152/5522/5530/5582/6531	8.67616e-05	0.00475743	23	23/693	hsa05031; hsa04713; hsa05030; hsa04728	KEGG	other
hsa04724	Glutamatergic synapse	108/111/115/775/2778/94235/2890/2893/2898/2900/2901/2902/2904/2911/2914/2915/3709/3710/3760/9762/5530/5582/22941/57030/6507	8.39412e-07	0.000138083	25	25/693	hsa04724; hsa04082; hsa04080	KEGG	other
hsa00040	Pentose and glucuronate interconversions	10327/441282/55277/6652/54575/54659/54657/54579/54578/54577/54576/54600	5.6539e-06	0.000465033	12	12/693	hsa00053; hsa04976; hsa00983; hsa00040	KEGG	other
hsa05414	Dilated cardiomyopathy	108/111/115/775/781/55799/93589/783/59283/1605/1674/1756/1837/2778/3675/8516/3908/137868/7042	0.000211214	0.00913232	19	19/693	hsa05412; hsa05414; hsa05410	KEGG	other
hsa04925	Aldosterone synthesis and secretion	108/111/115/482/775/8912/57118/90993/148327/1585/2778/3709/3710/3762/5443/5582/5587/25865	0.000253735	0.00927543	18	18/693	hsa04925; hsa04927; hsa04918	KEGG	other
hsa04928	Parathyroid hormone synthesis, secretion and action	108/111/115/409/90993/148327/1956/8074/2260/2768/2778/3709/3710/4041/4205/4324/5141/5143/5582/5894/6258/6446/10568/142680/50964/27347/65125/65266	1.12187e-08	3.69095e-06	28	28/693	hsa04928	KEGG	other
hsa05032	Morphine addiction	108/111/115/134/409/2550/9568/2558/2778/94235/3760/3762/3763/5141/5143/8622/5582	0.000303237	0.0099765	17	17/693	hsa05032	KEGG	other
hsa04540	Gap junction	108/111/115/1956/2778/2911/2915/3358/3709/3710/5154/5582/5894/113457/203068/10381/84617	0.000347033	0.0103795	17	17/693	hsa04540	KEGG	other
hsa04929	GnRH secretion	409/775/8912/2550/9568/3709/3710/3760/3762/3763/3783/5582/5894	0.000778441	0.0164379	13	13/693	hsa04929	KEGG	other
hsa04820	Cytoskeleton in muscle cells	88/482/1301/1302/1284/1288/1289/1293/1299/1605/1674/1730/1756/1837/2274/3675/8516/3908/84823/4606/8735/4620/57644/127294/84033/27295/8572/9672/137868/57731/7414	0.000866877	0.0167766	31	31/693	hsa04820	KEGG	other
hsa04921	Oxytocin signaling pathway	108/111/115/775/781/55799/93589/783/59283/57118/10645/1956/2778/3709/3710/3760/3762/3763/5530/51422/5582/5894/7226	0.000955351	0.0169775	23	23/693	hsa04921	KEGG	other
hsa04020	Calcium signaling pathway	108/115/775/8912/57118/10800/1956/8823/8822/26281/8074/2260/2261/2324/2774/2778/2902/2904/2911/2915/3274/3358/3360/3706/3709/3710/55283/5026/5154/5530/5582/5731/56848	0.000980464	0.0169775	33	33/693	hsa04020	KEGG	other
hsa04915	Estrogen signaling pathway	108/111/115/90993/148327/1509/1956/2550/9568/2778/2911/3310/3709/3710/3760/3762/3763/10499/5443/5894/5914	0.00123992	0.0203967	21	21/693	hsa04915	KEGG	other
hsa04512	ECM-receptor interaction	961/1284/1288/1293/1299/1605/2812/3675/8516/3908/3915/3918/255743/7143/7148	0.00201026	0.0300625	15	15/693	hsa04512	KEGG	other
hsa05207	Chemical carcinogenesis - receptor activation	108/111/115/196/409/775/1137/90993/148327/1543/1956/8823/8822/26281/2778/3840/5582/5894/5925/6258/54575/54659/54657/54579/54578/54577/54576/54600	0.00255209	0.0332807	28	28/693	hsa05207	KEGG	other
hsa04720	Long-term potentiation	775/2890/2902/2904/2911/2915/3709/3710/5502/5530/5582/5894	0.00327554	0.0384876	12	12/693	hsa04720	KEGG	other
hsa04310	Wnt signaling pathway	8945/1501/59352/4041/5602/64840/5467/5530/144165/166336/5582/9978/4919/6422/6423/6425/50964/6932/7089/79816/80326/89780/7483	0.0044061	0.0499864	23	23/693	hsa04310	KEGG	other
R-HSA-112316	Neuronal System	ABCC8/ACTN2/ADCY2/ADCY5/ADCY9/ARHGEF7/ARHGEF9/CACNA2D1/CACNA2D3/CACNB2/CACNG8/CAMKK2/CASK/CHRNA4/CPLX1/DLG2/DLGAP4/EPB41L1/EPB41L3/GABBR1/GABBR2/GABRA5/GAD1/GLRA1/GNAL/GNG8/GRIA1/GRIA4/GRIK2/GRIK4/GRIK5/GRIN1/GRIN2B/GRM1/GRM5/HCN4/KCNA5/KCNC1/KCNC2/KCNH2/KCNH4/KCNH6/KCNH7/KCNJ3/KCNJ5/KCNJ6/KCNN4/KCNQ1/LRFN2/MAPT/NLGN3/NLGN4X/NLGN4Y/NRXN1/PPFIA2/PPFIA3/PRKAG2/PRKCG/SHANK2/SLC17A7/SLC1A3/SLC22A1/SL…	8.34009e-10	1.1501e-06	71	71/903	R-HSA-112316; R-HSA-112314; R-HSA-112315	Reactome	other
R-HSA-6794362	Protein-protein interactions at synapses	CASK/DLG2/DLGAP4/EPB41L1/EPB41L3/GRIA1/GRIA4/GRIN1/GRIN2B/GRM1/GRM5/LRFN2/NLGN3/NLGN4X/NLGN4Y/NRXN1/PPFIA2/PPFIA3/SHANK2/SLITRK2/SYT1	4.14162e-06	0.00190377	21	21/903	R-HSA-6794361; R-HSA-6794362	Reactome	other
R-HSA-190239	FGFR3 ligand binding and activation	FGF16/FGF17/FGF20/FGF23/FGFR3/GALNT3	0.000310703	0.042846	6	6/903	R-HSA-190239; R-HSA-190372	Reactome	other
R-HSA-1474244	Extracellular matrix organization	ADAM10/ADAM19/ADAMTS18/ADAMTS2/ADAMTS9/APP/BMP7/CAPN5/CASK/CD151/CD47/CEACAM1/COL11A1/COL11A2/COL17A1/COL23A1/COL4A2/COL4A6/COL5A1/COL6A3/COL9A3/CTSD/DAG1/DDR1/DMD/HAPLN1/ICAM5/ITGA3/ITGA8/ITGAM/KLK2/LAMA2/LAMC1/LAMC2/MMP15/NCAM1/NRXN1/PCOLCE2/PDGFA/SCUBE1/SDC3/TGFB2/TNR/TNXB/VCAM1	5.0993e-05	0.0105819	45	45/903	R-HSA-1474244	Reactome	other
R-HSA-3000171	Non-integrin membrane-ECM interactions	CASK/COL11A1/COL11A2/COL4A2/COL4A6/COL5A1/DAG1/DDR1/DMD/LAMA2/LAMC1/LAMC2/NRXN1/PDGFA/SDC3	5.86345e-05	0.0105819	15	15/903	R-HSA-3000171	Reactome	other
R-HSA-2672351	Stimuli-sensing channels	ANO1/ANO6/ASIC2/BEST2/CLCN2/CLCN4/CLCN5/CLCNKB/MCOLN3/NEDD4L/RAF1/SGK1/SRI/TRPA1/TRPM2/TRPM7/TRPV3/TRPV4/UNC79/WNK1/WNK4/WWP1	6.1389e-05	0.0105819	22	22/903	R-HSA-2672351	Reactome	other

## Sheet: Table S7
Table S7. Enriched biological pathways for age-associated CpG sites.
ID	Node	GeneID	pvalue	p.adjust	p.adjust_log	Count	GeneRatio	pathway_id	class	ModuleID
GO:0005925	focal adhesion	ABCB4/ACTB/ACTC1/ACTG1/ACTN1/ACTN2/ACTN3/ACTN4/ACTR2/ADAM10/ADAM17/ADAM9/ADD1/ADGRE5/AFAP1/AHNAK/AIF1L/AJUBA/AKAP12/ALCAM/ALKBH6/ALOX15B/AMBRA1/ANXA1/ANXA5/ANXA6/APBB1IP/ARF1/ARF6/ARHGAP22/ARHGAP24/ARHGAP26/ARHGAP31/ARHGEF2/ARHGEF7/ARL14EP/ARL2/ARMC5/ARPC1B/ARPC2/ARPC3/ARPC5/ARPC5L/ASAP3/ATP6V0A2/ATP6V0C/AVIL/B2M/BCAR1/BCAR3/BSG/CALR/CAP1/CAPN1/CAPN2/CAPN5/CASK/CASS4/CAT/CAV1/CAV2/CAV3/CBL/CD151/…	2.77633e-23	2.09058e-20	19.6797	400	400/15455	GO:0005912; GO:0005923; GO:0005925; GO:0014704; GO:0030055; GO:0043296; GO:0044291; GO:0070160	GO	other
GO:0043025	neuronal cell body	ABL1/ACVRL1/ADAM11/ADAM21/ADCY10/ADCY8/ADCYAP1/ADNP/ADORA1/ADORA2A/AGRP/AKAP12/AKAP9/ALCAM/AMFR/AMIGO1/ANG/ANXA3/APOB/APOE/APP/ARC/ARHGEF7/ASCL1/ASIC2/ASS1/ASTN1/ASTN2/ATP13A2/ATP1A2/ATP1A3/ATP2B2/ATP7A/ATXN10/AURKA/AZIN2/BACE1/BAIAP2/BGLAP/BMPR1A/BMPR1B/BMPR2/BRD1/BRINP1/BRINP2/BRINP3/C4A/C9orf72/CACNA1A/CACNA1B/CACNA1C/CACNA1E/CACNA1F/CAD/CADM2/CALCA/CAPN2/CASP3/CASR/CCNG1/CCR2/CCR4/CD200/CD22/…	4.38234e-21	1.09997e-18	17.9586	456	456/15455	GO:0001726; GO:0005902; GO:0005903; GO:0005905; GO:0009898; GO:0009925; GO:0014069; GO:0016323; GO:0016324; GO:0016327; GO:0016328; GO:0016342; GO:0019897; GO:0019898; GO:0030027; GO:0030175; GO:0030315; GO:0030426; GO:0030427; GO:0030496; GO:0031234; GO:0031252; GO:0031253; GO:0031256; GO:0031526; GO:0031594; GO:0032279; GO:0032587; GO:0032589; GO:0032809; GO:0042383; GO:0042734; GO:0043025; GO:…	GO	other
GO:0051960	regulation of nervous system development	ABCC8/ACAN/ACE/ADCY10/ADGRB3/ADNP/AGRN/AKT1/AMIGO1/AMIGO2/AMIGO3/ANAPC2/ANKRD27/ANXA2/APPL2/ARHGAP4/ARMCX5-GPRASP2/ASCL1/ASCL2/ASIC2/ASPM/ATOH1/B2M/BAIAP2/BCAN/BDNF/BHLHE40/BHLHE41/BIN1/BMP2/BMP7/BMPR1A/BMPR2/BRAF/BRINP1/BTG2/CAMK2B/CAPRIN1/CAPRIN2/CBLN1/CBLN2/CDH1/CDH4/CDK5/CDKL3/CDKL5/CDKN2B/CDON/CERS2/CHD7/CHODL/CLCF1/CLCN2/CLSTN1/CLSTN2/CLSTN3/CRABP2/CST7/CTDSP1/CTNNA1/CTNNB1/CTSC/CUL7/CUX1/C…	1.77055e-19	1.12926e-15	14.9472	436	436/14825	GO:0001649; GO:0001708; GO:0001709; GO:0001754; GO:0001764; GO:0001885; GO:0002052; GO:0002064; GO:0002065; GO:0007405; GO:0007409; GO:0007411; GO:0007413; GO:0008038; GO:0008347; GO:0010001; GO:0010717; GO:0010718; GO:0010720; GO:0010721; GO:0010927; GO:0010975; GO:0010976; GO:0010977; GO:0014002; GO:0014003; GO:0014009; GO:0014013; GO:0014014; GO:0014015; GO:0014037; GO:0016049; GO:0016358; GO:…	GO	other
GO:0048880	sensory system development	ABCB5/ABI2/ACHE/ACTL6A/ACVR2B/ACVRL1/ADAMTS18/AGTPBP1/AHI1/ALDH1A2/ALDH1A3/ANGPTL7/AQP1/AQP5/ARHGAP35/ARHGEF15/ATF4/ATF6/ATP2B2/ATP2B4/ATP8A2/B9D1/BAK1/BARHL2/BAX/BBS4/BBS7/BCAR3/BCL11B/BCL2/BFSP1/BFSP2/BIRC7/BLOC1S3/BMP4/BMP6/BMP7/BMPR1B/BMPR2/C12orf57/C1QA/C3/CABP4/CACNA1C/CACNA1S/CASP2/CC2D2A/CDK20/CDKN1B/CDKN1C/CDON/CELF4/CEP290/CHD7/CITED2/CLCN2/CLIC4/CLN8/COL4A1/COL5A1/COL5A2/COL8A1/COL8A2/…	1.05413e-18	3.36162e-15	14.4735	378	378/14825	GO:0001541; GO:0001570; GO:0001654; GO:0001655; GO:0001656; GO:0001657; GO:0001658; GO:0001701; GO:0001704; GO:0001707; GO:0001736; GO:0001738; GO:0001755; GO:0001763; GO:0001822; GO:0001823; GO:0001824; GO:0001837; GO:0001838; GO:0001841; GO:0001843; GO:0001889; GO:0001890; GO:0001892; GO:0001942; GO:0001945; GO:0001947; GO:0002062; GO:0002088; GO:0002244; GO:0002520; GO:0002573; GO:0002761; GO:…	GO	other
hsa04010	MAPK signaling pathway	207/208/10000/284/285/51378/369/374/408/409/9048/468/627/673/773/774/775/776/777/778/8913/8912/8911/779/781/9254/55799/93589/782/783/784/785/786/10369/10368/27092/27091/59285/59283/836/929/994/998/1147/1398/1399/1435/1436/1616/1649/1843/11221/80824/1844/1845/1846/1847/1848/1849/1850/51295/1942/1943/1944/1945/1946/1950/1956/2002/1969/2064/2065/2066/2069/355/356/2246/2255/8822/8817/9965/2247/26281/…	2.06078e-17	6.83701e-15	14.1651	279	279/6981	hsa04010; hsa04015; hsa04014	KEGG; KEGG; KEGG	9
GO:0034329	cell junction assembly	ABI3/ABL1/ACE/ACHE/ACTB/ACTG1/ACTN1/ACTN2/ACTN3/ACVRL1/ADD2/ADGRB3/ADGRF1/ADGRL3/ADNP/AGRN/AJUBA/AMIGO1/AMIGO2/AMIGO3/ANK2/APC/APP/ARF6/ARHGAP6/ARHGEF15/ARHGEF7/ARL2/ARMCX5-GPRASP2/ARVCF/ASIC2/BCL2/BCR/BDNF/BSN/C1QL2/C1QL3/CAMSAP3/CAPZA1/CAV1/CBLN1/CBLN2/CBLN4/CD9/CDC42/CDH1/CDH10/CDH11/CDH12/CDH13/CDH15/CDH17/CDH18/CDH2/CDH20/CDH22/CDH24/CDH26/CDH3/CDH4/CDH5/CDH6/CDH7/CDH8/CDH9/CDHR3/CDK5/CHD4/C…	8.75057e-17	5.99013e-14	13.2226	414	414/14825	GO:0000045; GO:0000280; GO:0001558; GO:0006884; GO:0006906; GO:0006921; GO:0006997; GO:0006998; GO:0007015; GO:0007020; GO:0007032; GO:0007033; GO:0007043; GO:0007044; GO:0007051; GO:0007052; GO:0007098; GO:0008154; GO:0008361; GO:0010639; GO:0010821; GO:0010823; GO:0016050; GO:0016236; GO:0022411; GO:0030038; GO:0030042; GO:0030198; GO:0030262; GO:0030307; GO:0030308; GO:0030865; GO:0030866; GO:…	GO	other
hsa04082	Neuroactive ligand signaling	43/107/108/109/196883/111/112/113/114/115/134/135/136/140/148/147/146/151/152/153/154/181/1103/89832/1128/1129/1131/1132/1133/1136/1137/8973/1139/1141/1143/1812/1813/1814/1815/1816/2550/9568/2554/2555/2556/2557/2558/2559/2560/2561/2562/2563/2565/2566/2567/2568/2569/2570/200959/2741/8001/2743/2767/2770/2771/2773/2774/2775/2776/2778/2782/2783/2784/59345/10681/2790/2791/55970/51764/54331/2785/2786/2…	1.15246e-15	1.33301e-13	12.8752	190	190/6981	hsa04371; hsa04713; hsa04727; hsa05032; hsa04724; hsa04082; hsa04723	KEGG; KEGG; KEGG; KEGG; KEGG; KEGG	2
hsa04020	Calcium signaling pathway	107/108/109/196883/113/114/115/135/136/148/147/146/153/154/155/185/444/487/488/489/490/491/492/493/552/553/624/401152/773/774/775/776/777/778/8913/8912/8911/779/801/805/808/810/91860/51806/163688/8536/57118/57172/815/816/817/818/814/844/845/886/887/952/89832/1128/1129/1131/1133/1139/10800/57105/1812/1816/1909/1910/1950/1956/2064/2065/2066/2149/2246/2255/8822/8817/9965/2247/26281/26291/8074/2248/2…	1.92795e-15	1.6725e-13	12.7766	237	237/6981	hsa04020	KEGG	other
hsa04820	Cytoskeleton in muscle cells	58/60/70/71/72/88/89/375790/270/271/272/287/288/26287/200539/476/477/478/480/481/482/483/23439/633/825/829/830/93661/832/1158/1301/1302/1277/1278/255631/85301/1282/1284/1285/1286/1289/1290/50509/1291/1292/1293/256076/131873/1297/1298/1299/1311/1465/1466/8048/23002/23500/1605/1634/1674/1729/1730/81624/1756/1824/1832/1837/2006/2023/2026/2027/2192/2199/2200/2201/84467/2273/2274/2275/2318/56776/752/1…	2.73218e-15	1.89613e-13	12.7221	218	218/6981	hsa04820	KEGG	other
hsa05165	Human papillomavirus infection	207/208/10000/324/10297/472/535/23545/50617/533/527/9114/245972/8992/155066/523/525/528/245973/51382/529/90423/9296/9550/534/127124/51606/545/8312/8313/572/578/581/836/841/8900/890/595/894/896/898/998/1017/1019/1021/1026/1027/1101/1108/1147/1277/1278/1280/1282/1284/1285/1286/1291/1292/1293/256076/131873/1297/1298/1299/1311/92359/1385/10488/90993/64764/84699/148327/9586/1387/122011/1499/1739/1740/…	4.13009e-15	2.38857e-13	12.6219	303	303/6981	hsa05165	KEGG	other
hsa05205	Proteoglycans in cancer	60/71/207/208/10000/286/287/288/369/9138/23365/673/815/816/817/818/836/857/858/859/867/595/960/967/998/1026/1277/1278/1499/1514/2017/1634/1655/29102/1956/1975/2002/2064/2065/2066/2099/7430/355/356/2247/2260/2335/10818/8321/11211/2535/7976/8322/7855/8323/8324/8325/8326/2549/2817/2719/2885/1839/3059/3082/3091/3236/10855/60495/3265/3316/3339/3479/3480/3481/3549/3593/8826/3673/3678/3688/3690/3693/370…	1.41547e-14	7.01669e-13	12.1539	193	193/6981	hsa05205	KEGG	other
GO:1902074	response to salt	AANAT/ABAT/ABCC6/ABCC9/ACER1/ACHE/ADAM9/ADAMTS13/ADCY1/ADCY7/ADCY8/ADD1/ADGRV1/ADIPOQ/AGRN/AHCYL1/AIFM1/AKR1C3/ALAD/ALG2/ALOX15/ALOX5AP/ALPL/AMIGO1/ANKH/ANXA11/AOC1/AQP2/AQP3/ASPN/ATG5/ATP2B4/ATP7A/AVPR1A/B2M/BAIAP2/BCL11A/BRAF/CACNA1H/CACNG2/CACNG4/CALM1/CALM2/CALM3/CALR/CAMK2D/CAPN3/CARF/CASQ2/CASR/CAT/CAV1/CCNA2/CD36/CDH1/CDK5/CDK5R1/CDKN1B/CEBPA/CHP2/CHRM1/CHRM2/CHRM3/CHRM4/CHRM5/CHRNA2/CHRNA…	2.69107e-15	1.14424e-12	11.9415	342	342/14825	GO:0000302; GO:0001666; GO:0002931; GO:0006970; GO:0006979; GO:0006986; GO:0007626; GO:0007628; GO:0007632; GO:0008344; GO:0009266; GO:0009314; GO:0009409; GO:0009410; GO:0009411; GO:0009416; GO:0009582; GO:0009612; GO:0009636; GO:0010038; GO:0010039; GO:0010212; GO:0030534; GO:0032026; GO:0033194; GO:0034405; GO:0034599; GO:0034614; GO:0034620; GO:0034976; GO:0035967; GO:0036293; GO:0036294; GO:…	GO	other
GO:0046873	metal ion transmembrane transporter activity	ABCC8/ABCC9/ANXA2/ANXA2P2/ANXA6/ANXA9/AQP1/ASIC1/ASIC2/ASIC3/ASIC4/ATP12A/ATP13A1/ATP1A1/ATP1A2/ATP1A3/ATP1A4/ATP2A1/ATP2A2/ATP2A3/ATP2B1/ATP2B2/ATP2B3/ATP2B4/ATP2C1/ATP2C2/ATP4A/ATP4B/ATP7A/ATP7B/BNIP1/CACHD1/CACNA1A/CACNA1B/CACNA1C/CACNA1D/CACNA1E/CACNA1F/CACNA1G/CACNA1H/CACNA1I/CACNA1S/CACNA2D1/CACNA2D2/CACNA2D3/CACNA2D4/CACNB1/CACNB2/CACNB3/CACNB4/CACNG1/CACNG2/CACNG3/CACNG4/CACNG5/CACNG6/CAC…	1.47141e-15	1.8481e-12	11.7333	413	413/14877	GO:0005216; GO:0005242; GO:0005244; GO:0005249; GO:0005253; GO:0005254; GO:0005261; GO:0005262; GO:0005267; GO:0008509; GO:0008514; GO:0015079; GO:0015081; GO:0015085; GO:0015103; GO:0015108; GO:0015175; GO:0015179; GO:0015271; GO:0015276; GO:0015291; GO:0015293; GO:0015294; GO:0015296; GO:0015297; GO:0019829; GO:0022804; GO:0022832; GO:0022834; GO:0022836; GO:0022839; GO:0022843; GO:0022853; GO:…	GO	other
hsa05022	Pathways of neurodegeneration - multiple diseases	55860/10121/10120/11047/177/57679/55626/317/324/10297/351/369/468/22926/60673/9776/22863/23130/55102/487/488/489/6310/342371/6311/11273/4287/8312/8313/572/578/581/596/598/627/8678/441925/637/673/203228/774/775/776/778/779/801/805/808/810/91860/51806/163688/815/816/817/818/823/824/836/840/841/842/847/9973/1020/8851/25978/89832/1128/1131/1133/1139/1327/84701/9377/1337/1339/1340/125965/1345/1346/916…	5.67267e-14	2.46052e-12	11.609	424	424/6981	hsa05010; hsa05014; hsa05016; hsa05012; hsa05022; hsa05020	KEGG	other
hsa04151	PI3K-Akt signaling pathway	207/208/10000/284/285/51378/374/9048/468/1388/572/596/598/10018/627/672/100533105/842/595/894/896/898/11140/1017/1019/1021/1026/1027/1101/1128/1129/1147/1277/1278/1280/1282/1284/1285/1286/1291/1292/1293/256076/131873/1297/1298/1299/1311/1385/10488/90993/64764/84699/148327/9586/200186/1435/1436/1440/1441/1443/1444/54541/1942/1943/1944/1945/1946/1950/1956/1975/1977/253314/9470/1978/1969/2057/2064/2…	1.57724e-13	6.08114e-12	11.216	324	324/6981	hsa04151	KEGG	other
hsa04934	Cushing syndrome	107/108/109/196883/111/112/113/114/115/185/196/9049/23746/324/10297/79798/405/9070/468/1388/8312/8313/673/775/776/778/8913/8912/8911/779/815/816/817/818/595/898/1017/1019/1021/1026/1027/1029/1030/1031/1385/10488/90993/64764/84699/148327/9586/1394/1395/1499/1583/1584/1586/1589/1855/1856/1857/1869/1870/1871/1956/2271/8321/11211/2535/7976/8322/7855/8323/8324/8325/8326/2767/2770/2771/2773/2776/2778/2…	2.41697e-13	8.1881e-12	11.0868	149	149/6981	hsa04925; hsa04927; hsa04934; hsa04916	KEGG	other
hsa05225	Hepatocellular carcinoma	60/71/86/51412/207/208/10000/324/10297/369/8289/57492/196528/8312/8313/572/578/581/598/673/29117/595/1019/1021/1026/1029/122011/1499/1643/8193/8110/1855/1856/1857/1869/1870/1871/1956/2002/10023/23401/8321/11211/2535/7976/8322/7855/8323/8324/8325/8326/2549/1647/4616/10912/2885/2932/2938/2939/2940/2941/221357/2944/2946/2947/2948/9446/119391/2950/2953/653689/3082/3162/3265/3480/3481/9817/3845/51176/…	2.78962e-13	8.1881e-12	11.0868	162	162/6981	hsa05224; hsa05226; hsa05225	KEGG	other
hsa04024	cAMP signaling pathway	10257/51/8310/107/55811/108/109/196883/111/112/113/114/115/116/117/134/135/153/154/207/208/10000/268/64411/476/477/478/480/481/482/483/23439/487/488/489/490/491/492/493/572/627/673/11149/775/776/778/779/801/805/808/810/91860/51806/163688/815/816/817/818/814/1080/1128/1129/1259/1261/1262/1258/54714/1385/10488/90993/64764/84699/148327/9586/1387/1394/1395/1812/1813/1816/1907/1908/1909/2033/2149/2867…	2.83162e-13	8.1881e-12	11.0868	210	210/6981	hsa04024	KEGG	other
GO:0004674	protein serine/threonine kinase activity	AAK1/AATK/ACVR1/ACVR1B/ACVR1C/ACVR2A/ACVR2B/ACVRL1/ADCK1/ADCK2/ADCK5/AKT1/AKT2/AKT3/ALPK1/ALPK2/ALPK3/AMHR2/ANKK1/ARAF/ATM/ATR/AURKA/AURKB/AURKC/BCKDK/BCR/BMP2K/BMPR1A/BMPR1B/BMPR2/BRAF/BRD2/BRD4/BRSK1/BRSK2/BUB1/BUB1B/C8orf44-SGK3/CAMK1/CAMK1D/CAMK1G/CAMK2A/CAMK2B/CAMK2D/CAMK2G/CAMK4/CAMKK1/CAMKK2/CAMKV/CASK/CCND3/CDC42BPA/CDC42BPB/CDC42BPG/CDC7/CDK1/CDK10/CDK11A/CDK11B/CDK12/CDK13/CDK14/CDK15/C…	1.30633e-14	8.20374e-12	11.086	399	399/14877	GO:0001727; GO:0004674; GO:0004713; GO:0004714; GO:0004715; GO:0019199; GO:0019205; GO:0052742; GO:0106310	GO	other
GO:0099177	regulation of trans-synaptic signaling	ABHD6/ABL1/ABR/ACE/ACHE/ADCY1/ADCY8/ADIPOQ/ADNP/ADORA1/ADORA2A/ADORA2B/ADORA3/ADRA1A/ADRB2/AGER/AKAP12/AKAP5/AKAP7/ANAPC2/APBA1/APBA2/APOE/APP/ARC/ARF1/ARHGAP44/ARRB2/ASIC1/ATAD1/ATF4/ATP1A2/ATP2A2/BACE1/BAIAP2/BAIAP3/BCR/BDNF/BEGAIN/BGLAP/BRAF/BRSK1/BTBD9/CA7/CACNA1A/CACNA1B/CACNB4/CACNG2/CACNG3/CACNG4/CACNG5/CACNG8/CALB2/CAMK2A/CAMK2B/CAMKV/CASK/CBLN1/CBLN2/CCL2/CCR2/CD38/CDC20/CDH1/CDH11/CDH2/…	2.46357e-14	9.24275e-12	11.0342	447	447/14825	GO:0002221; GO:0006984; GO:0007173; GO:0007178; GO:0007187; GO:0007188; GO:0007193; GO:0007210; GO:0007215; GO:0007219; GO:0007224; GO:0007229; GO:0007249; GO:0007254; GO:0007264; GO:0007265; GO:0007266; GO:0007603; GO:0008277; GO:0008589; GO:0008625; GO:0008630; GO:0008631; GO:0016055; GO:0017015; GO:0019722; GO:0019932; GO:0030111; GO:0030177; GO:0030178; GO:0030510; GO:0030513; GO:0030522; GO:…	GO	other
GO:1903829	positive regulation of protein localization	AACS/ABAT/ABCA12/ABCA7/ABCC8/ABCG1/ABHD17B/ABHD17C/ABLIM3/ACHE/ACSL3/ACSL4/ADAM8/ADAM9/ADCY10/ADCY8/ADORA2A/AKAP5/AKT1/AKT2/ANG/ANK3/ANO1/ANP32B/APBB1/APBB3/APC/ARF6/ARHGEF16/ARHGEF5/ARIH2/ATG13/ATP13A2/ATP2B4/ATP2C1/B3GAT3/BAD/BAG3/BAIAP3/BAP1/BBC3/BICD1/BLK/BMP4/BMP6/C1QTNF3/C2CD2L/C2CD5/CACNB4/CACNG2/CAMK1/CAPN10/CARD10/CASR/CCDC88A/CCT2/CCT3/CCT4/CCT5/CCT6A/CCT7/CCT8/CD247/CD2AP/CD38/CD81/CDH…	7.42469e-14	2.25499e-11	10.6469	434	434/14825	GO:0006605; GO:0006606; GO:0006611; GO:0006622; GO:0006623; GO:0033157; GO:0034394; GO:0034504; GO:0043113; GO:0044380; GO:0051222; GO:0051224; GO:0070585; GO:0071539; GO:0072594; GO:0072655; GO:0072659; GO:0072665; GO:0072666; GO:0072698; GO:0090313; GO:0090314; GO:0090316; GO:0099590; GO:1900180; GO:1900182; GO:1903076; GO:1903533; GO:1903749; GO:1903828; GO:1903829; GO:1904375; GO:1904950; GO:…	GO	other
hsa04144	Endocytosis	9744/23527/116983/10097/57180/653857/116987/116986/116988/119016/729092/414189/273/160/161/163/1173/1175/116985/116984/64411/375/377/378/381/382/55738/84364/26286/10565/10564/10552/10095/10109/10094/10093/10092/81873/408/409/50807/8853/55616/274/829/830/93661/832/857/858/859/867/868/23624/1234/998/5119/57132/27243/25978/51652/29082/128866/92421/51510/79643/91782/1211/1213/8218/3577/3579/9267/9266…	1.08852e-12	2.90551e-11	10.5368	231	231/6981	hsa04144	KEGG	other
hsa04360	Axon guidance	25/3983/84448/22885/23365/655/658/659/91653/815/816/817/818/998/1020/1072/1073/6387/1630/1808/56896/1942/1943/1944/1945/1946/1948/1949/55740/2041/1969/2042/2043/2044/285220/2045/2046/2047/2048/2049/2050/2051/2242/2534/7976/2770/2771/2773/2932/3265/3611/3688/3845/3897/3984/3985/9860/64101/57689/5594/5595/4233/10627/103910/4636/10398/4690/8440/4756/4773/4775/4776/25791/4893/8829/9423/4917/59277/228…	1.92755e-12	4.77757e-11	10.3208	173	173/6981	hsa04360	KEGG	other
hsa04510	Focal adhesion	60/71/87/81/207/208/10000/2909/394/572/9564/596/329/330/673/824/857/858/859/595/894/896/998/1101/1277/1278/1280/1282/1284/1285/1286/1291/1292/1293/256076/131873/1297/1298/1299/1311/1398/1399/1499/1729/1793/1950/1956/2002/2012/2013/2064/2317/2321/2324/2335/2534/2885/2932/3082/3265/3381/3479/3480/3611/3672/8515/22801/3673/3674/3675/3676/3678/3655/3679/8516/3680/3688/3690/3691/3693/3694/3695/3696/37…	2.71856e-12	6.28892e-11	10.2014	189	189/6981	hsa04510	KEGG	other
hsa04725	Cholinergic synapse	43/107/108/109/196883/111/112/113/114/115/207/208/10000/468/596/773/774/775/776/778/779/815/816/817/818/814/1103/89832/1128/1129/1131/1132/1133/1136/1137/8973/1139/1141/1143/1385/10488/90993/64764/84699/148327/9586/2353/2534/2767/2770/2771/2773/2775/2776/2782/2783/2784/59345/10681/2790/2791/55970/51764/54331/2785/2786/2787/2788/2792/2793/3265/3708/3709/3710/3717/3768/3770/100134444/3759/3760/3761…	9.89055e-12	2.14501e-10	9.66857	113	113/6981	hsa05031; hsa05030; hsa04725; hsa04728; hsa01522; hsa04915; hsa04912; hsa04935; hsa04750; hsa04720; hsa04926	KEGG; KEGG; KEGG; KEGG; KEGG; KEGG; KEGG; KEGG; KEGG; KEGG	1
hsa04921	Oxytocin signaling pathway	60/71/107/108/109/196883/111/112/113/114/115/775/776/778/779/781/9254/55799/93589/782/783/784/785/786/10369/10368/27092/27091/59285/59283/801/805/808/810/91860/51806/163688/8536/57118/57172/815/816/817/818/814/10645/595/952/1026/1938/29904/1956/2002/2353/2770/2771/2773/2775/2776/2778/2977/3265/3708/3709/3710/8681/3725/3768/3770/100134444/3759/3760/3761/3762/3763/3765/3845/5604/5605/5607/5594/5595…	1.23749e-11	2.52594e-10	9.59758	147	147/6981	hsa04261; hsa04022; hsa04921; hsa04270	KEGG; KEGG; KEGG; KEGG	3
hsa04140	Autophagy - animal	207/84335/208/10000/55626/83734/60673/9140/9776/22863/55054/89849/23130/55102/64422/115201/23192/84938/84971/9474/10533/79065/285973/572/596/598/8678/441925/57448/664/203228/10241/10645/8837/1508/1509/1514/1612/23604/1613/54541/64798/9451/440275/1965/57724/2081/11337/23710/11345/64689/26003/3091/3146/3265/3476/3480/3630/3667/8660/3708/3845/3916/3920/84557/81631/643246/440738/5604/5605/6885/5594/5…	1.34003e-11	2.58328e-10	9.58783	159	159/6981	hsa04140	KEGG	other
hsa04071	Sphingolipid signaling pathway	4363/125981/340485/134/140/207/208/10000/427/56624/581/596/624/637/10715/29956/204219/79603/91012/253782/1509/8560/123099/2207/2534/9846/2768/10672/2770/2771/2773/2776/3265/3827/3845/5604/5605/4217/5594/5602/5600/6300/5603/1432/5595/5599/5601/2206/4790/4846/4893/8439/4985/5170/5290/5291/5293/5295/5296/8503/23236/5330/5331/5332/5337/5338/5515/5516/5518/5519/5520/5521/5522/55844/5523/55012/5525/552…	2.02192e-11	3.69266e-10	9.43266	118	118/6981	hsa04071	KEGG	other
hsa04310	Wnt signaling pathway	324/10297/147495/164284/8312/8313/25805/8945/27101/815/816/817/818/25776/57805/440193/595/894/896/57680/1387/122011/1454/1457/1459/283106/1460/1487/1488/1499/56998/1501/8454/80319/23002/23500/22943/27123/27121/1855/1856/1857/2033/23291/8061/10023/23401/2487/8321/11211/2535/7976/8322/7855/8323/8324/8325/8326/2932/27130/3725/51176/55366/8549/59352/4041/4040/84445/6885/5602/5599/5601/4163/4609/4772/…	2.13227e-11	3.69949e-10	9.43186	163	163/6981	hsa04310	KEGG	other
GO:0031589	cell-substrate adhesion	ABI3BP/ABL1/ACER2/ACTG1/ACTN1/ACTN2/ACTN3/ACTN4/ACVRL1/ADAM15/ADAM9/ADAMTS12/ADAMTS13/ADAMTS9/AJAP1/AJUBA/ALOX15/ANGPT1/ANGPT2/ANGPTL3/ANTXR1/AP1AR/APOA1/ARHGAP6/ARHGEF7/ARL2/ARPC2/ATP1B2/ATXN3/AXL/BCAM/BCL2/BCL2L11/BCL6/BCR/BRAF/BST1/BVES/C1QBP/CALR/CAMSAP3/CASK/CASS4/CCDC80/CCL21/CCL25/CCL28/CCR7/CD34/CD36/CD3E/CD44/CD63/CD96/CDC42/CDH11/CDH13/CDK5/CDK6/CDKN2A/CEACAM6/CIB1/CLASP1/CLASP2/COL13A1…	2.42362e-12	5.15261e-10	9.28797	328	328/14825	GO:0001952; GO:0001954; GO:0007156; GO:0007159; GO:0007160; GO:0007162; GO:0007596; GO:0010543; GO:0010810; GO:0010811; GO:0016339; GO:0022407; GO:0022408; GO:0022409; GO:0030168; GO:0031589; GO:0033627; GO:0033628; GO:0034109; GO:0034110; GO:0034446; GO:0042060; GO:0044331; GO:0045785; GO:0048678; GO:0070527; GO:0090330; GO:0098742; GO:1903037; GO:1903039	GO	other
hsa04390	Hippo signaling pathway	60/71/84962/268/324/10297/374/8312/8313/27113/329/330/332/650/652/654/655/353500/656/657/658/659/8945/595/894/896/999/23418/286204/1453/1454/1495/1496/29119/1499/1739/1740/1742/9231/1855/1856/1857/23291/2246/79981/122786/8321/11211/2535/7976/8322/7855/8323/8324/8325/8326/8200/392255/2736/2932/3397/3398/3689/9113/26524/51176/8994/3996/3993/55233/92597/4609/4771/85407/85409/56288/50855/84612/84552/…	4.47694e-11	7.39761e-10	9.13091	148	148/6981	hsa04390	KEGG	other
hsa05132	Salmonella infection	10006/64746/60/71/55860/10121/10120/10097/57180/653857/79026/113146/207/208/10000/302/375/382/26084/127829/55207/10552/10095/10109/10094/10093/10092/81873/578/581/596/329/330/55845/834/836/837/838/840/841/929/998/1147/1434/1499/54205/23191/26999/9267/9266/9265/27128/1639/10540/11258/51164/84516/10671/1785/1778/1780/1781/51143/1783/79659/51626/8655/140735/83658/6993/6990/9844/63916/55770/60412/106…	6.2997e-11	9.93635e-10	9.00277	227	227/6981	hsa05130; hsa05132	KEGG; KEGG	12
hsa05166	Human T-cell leukemia virus 1 infection	107/108/109/196883/111/112/113/114/115/207/208/10000/64682/10393/51529/25847/25906/119504/29882/51433/51434/468/1388/472/545/567/581/598/701/9184/811/821/8900/890/595/894/896/898/916/920/8881/991/246184/996/1017/1019/1026/1029/1030/1031/1111/11200/1147/1385/10488/90993/64764/84699/148327/9586/1387/23373/200186/64784/1437/1739/1869/1870/1871/1958/1959/2002/2033/9700/2113/2114/2224/2353/8061/2874/3…	1.19178e-10	1.59056e-09	8.79845	204	204/6981	hsa05166	KEGG	other
GO:0140297	DNA-binding transcription factor binding	ACTB/ACTN4/ADD1/AHR/AIP/AKAP8/ANKRD2/ANKRD42/ANXA4/ARID1A/ARID5A/ARNT/ARNT2/ASCL1/ASCL2/ASXL1/ATF4/ATOH8/BAZ2A/BBS1/BBS10/BBS2/BBS4/BBS5/BBS7/BCAS3/BCL10/BCL2/BCL3/BCL6/BCOR/BHLHE40/BHLHE41/BRD8/BRMS1/BUD31/CALR/CARM1/CBX5/CCDC62/CCNT1/CD34/CDK5RAP3/CDKN2A/CEBPA/CENPF/CGGBP1/CHCHD2/CHD4/CIITA/CITED2/CNOT1/CNOT7/COMMD7/CPNE1/CREB1/CREBBP/CREM/CRKL/CRTC1/CRTC2/CRTC3/CRX/CRY1/CRY2/CSNK2B/CTBP1/CTBP2…	6.56181e-12	1.64833e-09	8.78296	437	437/14877	GO:0001221; GO:0016922; GO:0017025; GO:0061629; GO:0140296; GO:0140297	GO	other
hsa04919	Thyroid hormone signaling pathway	60/71/207/208/10000/476/477/478/480/481/482/483/23439/487/488/489/572/652/842/595/1387/1499/1733/1734/1735/2033/2099/2308/486/2626/2932/3065/3066/8841/3091/3265/3690/2648/8850/3845/5604/5605/5594/5595/4193/5469/116931/9969/23389/9282/10025/9440/9862/9442/90390/29079/2475/4609/4624/4625/8648/10499/8202/9611/4851/4853/4854/4855/4893/5170/5208/5211/5213/5214/5290/5291/5293/5295/5296/8503/23236/5330/…	1.72277e-10	2.135e-09	8.6706	117	117/6981	hsa04919	KEGG	other
GO:1990351	transporter complex	ABCA2/ABCB6/ABCB8/ABCC8/ABCC9/ABCD4/ABCG5/ABCG8/ABHD12/ABHD6/AKAP6/AKAP9/ANO1/ANO2/ANO6/ATP10A/ATP10B/ATP10D/ATP11A/ATP11B/ATP11C/ATP12A/ATP1A1/ATP1A2/ATP1A3/ATP1A4/ATP1B1/ATP1B2/ATP1B3/ATP1B4/ATP2A1/ATP4A/ATP4B/ATP6V0A2/ATP6V0B/ATP6V0C/ATP6V0D1/ATP6V1A/ATP6V1C1/ATP6V1D/ATP6V1F/ATP6V1G1/ATP6V1H/ATP8A1/ATP8A2/ATP8B1/ATP8B2/ATP8B3/ATP8B4/BCS1L/BEST1/BEST2/BEST3/BEST4/CACHD1/CACNA1A/CACNA1B/CACNA1C/…	5.30604e-11	2.49715e-09	8.60255	378	378/15455	GO:0005581; GO:0008076; GO:0008305; GO:0034702; GO:0034703; GO:0034705; GO:0034707; GO:0098533; GO:0098636; GO:0098637; GO:0099023; GO:0101031; GO:1902495; GO:1990351	GO	other
hsa04148	Efferocytosis	19/102/6868/8754/177/246/240/63982/121601/203859/196527/50636/338440/384/405/23250/23200/286410/487/488/489/10396/51761/558/9564/682/712/714/811/815/816/817/818/834/836/840/948/961/1051/9023/1374/1375/126129/1385/1398/1399/6376/1524/1788/1793/80824/1844/1846/1847/1849/1850/9844/2057/29933/51454/26762/84868/3091/3586/3690/3693/3717/3988/4035/5604/5605/5594/5600/6300/5603/1432/5595/9261/84466/84465…	2.39058e-10	2.83362e-09	8.54766	147	147/6981	hsa04148	KEGG	other
GO:0048511	rhythmic process	A2M/AANAT/ADAMTS1/ADCY1/ADIPOQ/ADNP/ADORA1/ADORA2A/ADRB1/AGRP/AHR/AMH/ASS1/ATF4/ATF5/ATG7/AXL/BHLHE40/BHLHE41/BMPR1B/BTBD9/BTRC/C3orf70/CA12/CARTPT/CASP2/CASP3/CBX3/CCAR2/CDK1/CDK5/CDK5R1/CHRNA7/CHRNB2/CIPC/CLDN4/CLOCK/CREB1/CREBBP/CREM/CRTC1/CRY1/CRY2/CSF2/CSNK1D/CSNK1E/CSNK2A1/CUL4A/CYP1B1/DBP/DDB1/DDX5/DHX9/DNM1L/DRD2/DRD3/DRD4/DTL/DYRK1A/EGR1/EGR3/ENOX1/ENOX2/EP300/EREG/ESR1/EZH2/F7/FBXL17/FB…	3.7521e-11	6.13612e-09	8.21211	274	274/14825	GO:0007623; GO:0042752; GO:0048511	GO	other
hsa04910	Insulin signaling pathway	31/32/207/208/10000/369/572/673/801/805/808/810/91860/51806/163688/867/868/1398/1399/1977/253314/9470/1978/2002/23265/2194/2203/8789/10211/2319/2308/57818/92579/2645/2885/2932/2997/2998/3098/3099/3101/80201/3265/3551/3632/3636/3630/3643/3667/8660/3845/3991/5604/5605/5594/5602/5595/5599/5601/8569/2872/2475/4893/5105/5106/5140/5170/5255/5256/5257/5260/5261/5290/5291/5293/5295/5296/8503/5313/10891/5…	8.22025e-10	8.91383e-09	8.04994	130	130/6981	hsa04910	KEGG	other
hsa04810	Regulation of actin cytoskeleton	10152/60/71/87/81/10097/57180/653857/207/208/10000/324/10297/369/2909/9138/23365/50649/8874/10552/10095/10109/10094/10093/10092/81873/10458/9564/624/673/55845/727/730/731/732/733/735/998/1072/1073/1128/1129/1131/1132/1133/1398/1399/6387/23191/26999/1729/1730/81624/1793/1950/1956/55740/7430/2147/2149/2245/89846/2246/2255/8822/8817/9965/2247/26281/26291/8074/2248/2250/2251/2252/2253/2254/2260/2263/…	9.01166e-10	9.4759e-09	8.02338	209	209/6981	hsa04810	KEGG	other
GO:0044772	mitotic cell cycle phase transition	ABCB1/ACTB/ACTL6A/ACTL6B/ACVR1/ACVR1B/ADAM17/ADAMTS1/AKT1/AMBRA1/ANAPC1/ANAPC11/ANAPC15/ANAPC2/ANAPC5/ANAPC7/ANKRD17/ANLN/ANXA1/APC/APP/APPL1/APPL2/ARID1A/ARID1B/ARID2/ARPP19/ATAD5/ATM/AURKA/AURKB/AVEN/BACH1/BARD1/BCAT1/BCL2/BCL7A/BCL7B/BCL7C/BID/BIRC5/BLM/BRCA1/BRCC3/BRD4/BRD7/BRSK1/BRSK2/BTN2A2/BUB1/BUB1B/BUB3/CACNB4/CACUL1/CALM1/CALM2/CALM3/CAMK2A/CASP2/CCDC57/CCL2/CCNA1/CCNA2/CCNB1/CCNB3/CCND…	6.29855e-11	9.56479e-09	8.01932	422	422/14825	GO:0000070; GO:0000075; GO:0000082; GO:0000086; GO:0000281; GO:0000819; GO:0006457; GO:0006977; GO:0007059; GO:0007080; GO:0007088; GO:0007091; GO:0007093; GO:0007094; GO:0007163; GO:0008037; GO:0010458; GO:0010948; GO:0010965; GO:0010971; GO:0022406; GO:0030010; GO:0030071; GO:0031570; GO:0031571; GO:0031577; GO:0032465; GO:0032506; GO:0032886; GO:0032970; GO:0033045; GO:0042026; GO:0044772; GO:…	GO	other
GO:0010563	negative regulation of phosphorus metabolic process	ABCA2/ABL1/ADAR/ADARB1/ADIPOQ/ADNP/AIDA/AKT1/AKT1S1/ALDOB/ANGPT1/ANKLE2/APC/APOC1/APOE/ARPP19/ARRB2/ATG14/BAK1/BAX/BDKRB2/BMP2/BOD1/C9orf72/CACTIN/CADM1/CADM4/CALM1/CALM2/CALM3/CAMK2N1/CAMK2N2/CAV1/CAV3/CBL/CBLB/CBLC/CD300A/CDA/CDK5RAP1/CDK5RAP3/CDKN1A/CDKN1B/CDKN1C/CDKN2A/CDKN2B/CDKN2C/CDKN2D/CEACAM1/CEBPA/CEP85/CHMP6/CHP1/CHRNA7/CIB1/CNKSR3/CORO1C/CRKL/CRY2/CTDSP1/CTDSP2/CTDSPL/DAB2IP/DBNDD1/DB…	6.56529e-11	9.738e-09	8.01153	343	343/14825	GO:0000079; GO:0000209; GO:0001933; GO:0006022; GO:0006023; GO:0006024; GO:0006029; GO:0006469; GO:0006470; GO:0006486; GO:0006487; GO:0006919; GO:0009100; GO:0009101; GO:0009895; GO:0010506; GO:0010507; GO:0010508; GO:0010563; GO:0010950; GO:0010952; GO:0016241; GO:0016266; GO:0016311; GO:0016485; GO:0016925; GO:0018105; GO:0018107; GO:0018108; GO:0018209; GO:0018210; GO:0018212; GO:0030203; GO:…	GO	other
hsa05017	Spinocerebellar ataxia	11047/10939/207/208/10000/55626/60673/9776/22863/23130/55102/487/488/489/6310/25814/342371/6311/11273/4287/6315/146227/8678/441925/773/23152/54205/1600/2081/2259/2776/2890/2891/2902/2903/2904/2905/2906/116443/116444/2911/2959/3708/3709/3710/10524/3748/3752/4217/5602/5599/5601/90550/2475/4654/4800/10528/29982/115209/4976/5173/5289/5290/5291/5293/5295/5296/8503/30849/23236/5330/5331/5332/10105/5578…	1.03379e-09	1.04774e-08	7.97975	135	135/6981	hsa05017	KEGG	other
hsa04928	Parathyroid hormone synthesis, secretion and action	107/108/109/196883/111/112/113/114/115/11214/369/9138/9826/408/409/468/1388/596/632/673/846/1026/1385/10488/90993/64764/84699/148327/9586/1591/1594/1956/1958/8074/2260/2353/2625/8521/9247/2767/2768/10672/2770/2771/2773/2776/2778/1839/3708/3709/3710/3727/9365/4041/4040/9935/5604/5594/5595/4205/4208/4209/4322/4323/4324/4325/4326/10893/64386/4666/342538/4929/9943/5141/5142/5143/5144/23236/5330/5331/…	1.0568e-09	1.04774e-08	7.97975	110	110/6981	hsa04928	KEGG	other
hsa04218	Cellular senescence	207/208/10000/472/545/8945/776/801/805/808/810/91860/51806/163688/823/824/8900/890/891/85417/595/894/896/898/993/983/1017/1019/1021/1026/1029/1030/1111/11200/1869/1870/1871/1874/1875/1978/2113/23291/2305/2308/2309/1647/4616/10912/2626/204851/28996/10114/147746/3105/3106/3107/3133/3134/3135/3265/3364/3486/3552/3569/3708/3709/3710/3845/55957/91750/132660/286826/5604/5605/5606/5608/5594/5600/6300/56…	1.15302e-09	1.11138e-08	7.95414	146	146/6981	hsa04218	KEGG	other
GO:0003018	vascular process in circulatory system	ABCA2/ABCB1/ABCC1/ABCC2/ABCC3/ABCC4/ABCC5/ABCC8/ABCC9/ABCG2/ABL1/ACE/ACTA2/ADCY6/ADD3/ADM/ADORA1/ADORA2A/ADORA2B/ADRA1A/ADRA1B/ADRA1D/ADRA2B/ADRA2C/ADRB1/ADRB2/ADRB3/AGER/AGTR1/AKAP12/ANGPT1/APOE/ARHGAP35/ARHGAP42/ASIC2/ATG5/ATP1A2/ATP1A4/ATP1B2/ATP2A3/ATP2B1/ATP2B4/ATP8A1/AVP/AVPR1A/AVPR1B/AVPR2/AZU1/BBS2/BCR/BDKRB2/BMP6/BMPR2/C2CD4A/C2CD4B/CALCA/CASR/CAV1/CBS/CD36/CD38/CDH5/CEACAM1/CHRM3/CLDN5/…	8.49225e-11	1.20364e-08	7.91951	250	250/14825	GO:0002027; GO:0003012; GO:0003015; GO:0003018; GO:0003073; GO:0003299; GO:0003300; GO:0006936; GO:0006937; GO:0006939; GO:0006940; GO:0006941; GO:0006942; GO:0008016; GO:0008217; GO:0010232; GO:0010460; GO:0010611; GO:0014887; GO:0014896; GO:0014897; GO:0014898; GO:0022600; GO:0030048; GO:0031644; GO:0035150; GO:0035296; GO:0042310; GO:0043114; GO:0043116; GO:0043117; GO:0043500; GO:0043502; GO:…	GO	other
GO:0060589	nucleoside-triphosphatase regulator activity	ABR/ACAP1/ACAP2/ACAP3/ADAP1/ADAP2/ADGRB3/AGAP1/AGAP11/AGAP2/AGAP3/AGAP4/AGAP5/AGAP6/AGAP7P/AGFG1/AGFG2/AKAP13/ALDH1A1/ALS2/ALS2CL/ANKRD27/ARAP1/ARAP2/ARF4/ARFGAP1/ARFGAP2/ARFGAP3/ARFGEF1/ARFGEF2/ARFGEF3/ARHGAP1/ARHGAP10/ARHGAP11A/ARHGAP11B/ARHGAP12/ARHGAP15/ARHGAP17/ARHGAP18/ARHGAP19/ARHGAP20/ARHGAP21/ARHGAP22/ARHGAP23/ARHGAP24/ARHGAP25/ARHGAP26/ARHGAP27/ARHGAP29/ARHGAP30/ARHGAP31/ARHGAP32/ARHGAP…	9.28007e-11	1.51831e-08	7.81864	442	442/14877	GO:0005085; GO:0005096; GO:0019207; GO:0030695; GO:0060589	GO	other
hsa05418	Fluid shear stress and atherosclerosis	60/71/90/92/93/207/208/10000/9181/445/596/652/657/658/659/801/805/808/810/91860/51806/163688/857/858/859/6347/1003/1147/1499/1514/1535/1843/2353/2817/2938/2939/2940/2941/221357/2944/2946/2947/2948/9446/119391/2950/2953/653689/3162/3320/3326/7184/3383/3551/3552/3553/3554/7850/3674/3690/3725/3791/9817/10365/6416/5607/5608/5609/4217/6885/5602/5600/6300/5603/1432/5598/5599/5601/4205/4208/4257/4258/42…	1.66439e-09	1.51985e-08	7.8182	133	133/6981	hsa05418	KEGG	other
GO:0042391	regulation of membrane potential	ABAT/ABCB5/ABCC9/ABCD1/ABL1/ACTN2/ADCY10/ADORA1/ADORA2A/ADRA1A/ADRB1/ADRB2/AKAP6/AKAP9/AKT1/AKT2/ANK2/ANK3/APP/ARL6IP5/ARRB2/ASIC1/ASIC2/ATP1A1/ATP1A2/ATP1A3/ATP1A4/ATP1B1/ATP1B2/ATP1B3/ATP2A2/BAD/BAIAP2/BAK1/BAX/BCL2/BCL2L1/BCO2/BEST2/BID/BIN1/BNIP3/BOK/BVES/CACNA1C/CACNA1D/CACNA1G/CACNA1H/CACNA1I/CACNA2D1/CACNB2/CACNB3/CACNB4/CACNG2/CALM1/CALM3/CAMK2D/CASQ2/CAV1/CAV3/CBLN1/CD36/CDK5/CELF4/CFTR/…	1.10497e-10	1.53207e-08	7.81472	396	396/14825	GO:0001505; GO:0001508; GO:0003254; GO:0006874; GO:0006882; GO:0006883; GO:0006885; GO:0007204; GO:0007599; GO:0019915; GO:0030641; GO:0031647; GO:0042391; GO:0050803; GO:0050821; GO:0050878; GO:0051208; GO:0051209; GO:0051235; GO:0051282; GO:0051283; GO:0051453; GO:0051651; GO:0051899; GO:0055074; GO:0055075; GO:0060078; GO:0086001; GO:0086010; GO:0086012; GO:0097553; GO:0098901; GO:0099072; GO:…	GO	other
GO:0023061	signal release	AACS/ABAT/ABCA1/ABCA12/ABCC4/ABCC8/ACSL4/ACVR1C/ACVR2B/ADCY5/ADCY8/ADCYAP1/ADIPOQ/ADORA1/ADORA2A/ADORA3/ADRA2B/ADRA2C/AGTR1/AIMP1/ALOX5/ANO1/ANXA1/AQP1/ASIC1/ATP2A2/BAD/BAIAP3/BGLAP/BLK/BMP6/BMP8A/BRAF/BRSK1/BRSK2/BTK/C1QTNF1/C1QTNF3/C2CD2L/CACNB4/CADPS/CADPS2/CAMK2A/CAMK2G/CAPN10/CARTPT/CASK/CASR/CCKAR/CCL5/CD38/CDK16/CDK5/CELA2A/CFTR/CHD7/CHGA/CHRM3/CHRNA3/CHRNA4/CHRNA6/CHRNA7/CHRNB2/CHRNB4/CLO…	1.29892e-10	1.66028e-08	7.77982	433	433/14825	GO:0031503; GO:0035418; GO:0035592; GO:0071692; GO:1902414; GO:0001504; GO:0002090; GO:0006887; GO:0006890; GO:0006892; GO:0006893; GO:0006896; GO:0006898; GO:0006900; GO:0006904; GO:0006909; GO:0006913; GO:0007034; GO:0007041; GO:0016197; GO:0016482; GO:0017156; GO:0017157; GO:0030050; GO:0030100; GO:0030705; GO:0031623; GO:0032386; GO:0032388; GO:0036465; GO:0045055; GO:0045056; GO:0045324; GO:…	GO; GO; GO	5
GO:0060560	developmental growth involved in morphogenesis	ABL1/ADCY10/ADNP/ADPRHL1/ALCAM/ANAPC2/APOE/APP/AREG/ARHGAP4/AURKA/AUTS2/BARHL2/BCL11A/BDNF/BIN3/BMP4/BMPR2/C9orf72/CDH1/CDH4/CDK5/CDKL3/CDKL5/COBL/CPNE1/CPNE5/CPNE6/CPNE9/CRABP2/CSF1/CTNNB1/CTTN/CXCL12/CYFIP1/CYFIP2/DCC/DCLK1/DDR1/DIP2B/DISC1/DNM2/DRAXIN/DSCAM/DVL1/EDN2/EDN3/EDNRA/EFNA5/EIF2AK4/EIF4G2/EMX1/EPB41L5/EPHA7/ESR1/EXT1/FGF1/FGF10/FGF13/FGFR2/FLRT1/FLRT3/FMN1/FN1/FSTL4/GDI1/GOLGA4/GSK3B…	1.26606e-10	1.66028e-08	7.77982	228	228/14825	GO:0003401; GO:0007164; GO:0010171; GO:0031099; GO:0035264; GO:0035265; GO:0048857; GO:0060021; GO:0060323; GO:0060324; GO:0060325; GO:0060560; GO:0061383; GO:0062009; GO:0071695; GO:1904888; GO:0040014; GO:0040018; GO:0045926; GO:0045927; GO:0048638; GO:0048639; GO:0048640	GO; GO	16
GO:0007611	learning or memory	AAAS/ABCA7/ABCC8/ABL1/ADAM2/ADCY1/ADCY3/ADCY8/ADGRB3/ADGRF1/ADNP/AFF2/AGER/AMFR/APOE/APP/ARC/ARF4/ARL6IP5/ARMCX5-GPRASP2/ASIC1/ATAD1/ATP1A2/ATP8A1/ATXN1/ATXN1L/B2M/B3GAT1/B4GALT2/BDNF/BGLAP/BRAF/BRINP1/BRSK1/BTBD9/BTG2/C1QL1/CAMK2N1/CAMK4/CASP3/CCND2/CDK5/CHRNA7/CHRNB2/CHST10/CIC/CLDN5/CLN3/CLN8/CLSTN2/CNR1/CNTN2/CNTNAP2/CPEB3/CREB1/CRHBP/CRTC1/CSMD1/CTNS/CUX2/CX3CR1/DBH/DDHD2/DKK1/DLG4/DNAH11/DR…	1.28603e-10	1.66028e-08	7.77982	254	254/14825	GO:0007601; GO:0007605; GO:0007611; GO:0007612; GO:0007613; GO:0008306; GO:0008542; GO:0050885; GO:0050890; GO:0050905; GO:0050953; GO:0050954	GO	other
GO:0062023	collagen-containing extracellular matrix	A1BG/A2M/ABI3BP/ACAN/ACHE/ACTA2/ADAM11/ADAM19/ADAMDEC1/ADAMTS1/ADAMTS10/ADAMTS15/ADAMTS2/ADAMTS20/ADAMTS3/ADAMTS4/ADAMTS5/ADAMTS8/ADAMTS9/ADAMTSL4/ADIPOQ/AEBP1/AGRN/AHSG/AMBP/ANG/ANGPT1/ANGPT2/ANGPT4/ANGPTL1/ANGPTL2/ANGPTL3/ANGPTL4/ANGPTL5/ANGPTL6/ANGPTL7/ANXA1/ANXA11/ANXA2/ANXA2P2/ANXA4/ANXA5/ANXA6/ANXA7/ANXA9/APLP1/APOA1/APOA4/APOC3/APOE/ASPN/BCAM/BCAN/BGN/BMP7/C1QA/C1QC/CALR/CASK/CBLN1/CBLN4/C…	6.21907e-10	1.95123e-08	7.70969	382	382/15455	GO:0005604; GO:0062023; GO:0005201	GO; GO	25
GO:0001216	DNA-binding transcription activator activity	ALX1/ALX4/ARNT2/ARX/ASCL2/ATF1/ATF3/ATF4/ATF5/ATF6/ATF6B/ATMIN/ATOH1/BACH1/BARHL1/BARHL2/BARX2/BATF/BCL11B/BNC1/CARF/CASZ1/CDC5L/CDX1/CEBPA/CEBPB/CEBPD/CEBPE/CLOCK/CREB1/CREB3/CREB3L1/CREB3L2/CREB3L3/CREB3L4/CRX/CSRNP1/CSRNP2/CTCFL/DBP/DDIT3/DLX2/DLX3/DLX5/DMRT1/DMRT2/DMTF1/E2F1/E2F2/E2F3/E2F4/E2F5/E4F1/EBF2/EGR1/EGR2/EGR3/EGR4/EHF/ELF1/ELF3/ELK1/ELK3/EPAS1/ERG/ESR1/ESRRB/ESRRG/ETS1/ETV1/ETV2/ETV…	1.51423e-10	2.11319e-08	7.67506	432	432/14877	GO:0001216; GO:0001217; GO:0001227; GO:0001228; GO:0004879; GO:0098531	GO	other
hsa04611	Platelet activation	60/71/11093/107/108/109/196883/111/112/113/114/115/207/208/10000/54518/2909/9138/23365/695/1277/1278/2147/2149/9002/2207/2212/83706/2243/2534/10672/2770/2771/2773/2776/2778/2811/2812/2814/51206/2815/2977/3673/3674/3688/3690/3708/3709/3710/8681/3937/4067/5594/5600/6300/5603/1432/5595/10627/103910/4638/85366/91807/340156/4846/84876/5023/5028/64805/5290/5291/5293/5294/5295/5296/8503/23533/146850/532…	2.73363e-09	2.43223e-08	7.614	119	119/6981	hsa04611	KEGG	other
GO:0043292	contractile fiber	ABCC9/ACTA1/ACTA2/ACTC1/ACTG1/ACTL8/ACTN1/ACTN2/ACTN3/ACTN4/ADPRHL1/AHNAK/AHNAK2/ALDOA/ANK1/ANK2/ANK3/ANKRD2/ANKRD23/ARF1/ARHGEF25/ASB2/ATP2B4/BAG3/BIN1/C10orf71/CAB39/CACNA1C/CACNA1D/CACNA1S/CALD1/CALM1/CALM2/CALM3/CAPN3/CAPZB/CASQ1/CASQ2/CAV3/CDK5R1/CFL2/CORO1C/CRYAB/CSRP1/CSRP2/CSRP3/CTNNB1/DAG1/DCTN4/DEK/DES/DMD/DNAJB6/DST/ENO1/FBP2/FBXL22/FBXO22/FBXO32/FERMT2/FHL2/FHL3/FHL5/FHOD3/FKBP1A/FKBP…	8.54984e-10	2.47616e-08	7.60622	226	226/15455	GO:0000313; GO:0000776; GO:0000779; GO:0000792; GO:0000793; GO:0000922; GO:0000932; GO:0001725; GO:0002102; GO:0005819; GO:0005840; GO:0005844; GO:0005874; GO:0005875; GO:0005876; GO:0005884; GO:0005938; GO:0010494; GO:0015934; GO:0016459; GO:0022625; GO:0030016; GO:0030017; GO:0030018; GO:0030863; GO:0030864; GO:0031674; GO:0034451; GO:0035770; GO:0036464; GO:0042641; GO:0042788; GO:0043292; GO:…	GO	other
hsa04550	Signaling pathways regulating pluripotency of stem cells	90/91/130399/92/93/207/208/10000/324/10297/8312/8313/648/652/657/658/659/1499/1749/1855/1856/1857/2103/2247/2260/2263/2261/2264/8321/11211/2535/7976/8322/7855/8323/8324/8325/8326/2885/2932/9421/3198/3211/3231/3265/3397/3398/3399/3400/3479/3480/3572/3624/3625/83729/3670/3716/3717/3718/3720/7994/9314/3845/7044/64211/3976/3977/5604/5605/5594/5600/6300/5603/1432/5595/4211/4609/4617/4762/4838/4893/317…	5.04059e-09	4.06764e-08	7.39066	134	134/6981	hsa04550	KEGG	other
GO:0005769	early endosome	ABCA7/ABCB6/ACKR2/ACKR3/ACKR4/ADRB1/ADRB2/AKT2/ALS2/ANGPTL3/ANK2/ANKFY1/ANKRD13B/ANKRD27/ANXA1/ANXA2/AOC3/AP1AR/AP1B1/AP1G1/AP1M1/AP1S1/AP1S2/AP1S3/AP3B1/AP3B2/AP3D1/AP3M1/AP3M2/AP3S1/AP3S2/AP4M1/APBB2/APH1A/APOA1/APOA2/APOA4/APOB/APOC3/APOE/APP/APPL1/APPL2/ARC/ARF6/ARRDC3/ARRDC4/ASTN2/ATP11A/ATP11B/ATP11C/ATP13A3/ATP13A4/ATP6V0D1/ATP6V0D2/ATP7A/ATP9A/B2M/BACE1/BLOC1S1/BOK/C1orf210/C8orf44-SGK3/C…	1.93094e-09	4.84667e-08	7.31456	379	379/15455	GO:0000118; GO:0000152; GO:0000228; GO:0000421; GO:0001650; GO:0005635; GO:0005759; GO:0005761; GO:0005765; GO:0005766; GO:0005767; GO:0005769; GO:0005770; GO:0005774; GO:0005775; GO:0005776; GO:0005777; GO:0005778; GO:0005782; GO:0005788; GO:0005793; GO:0005798; GO:0005802; GO:0008021; GO:0012507; GO:0016363; GO:0016471; GO:0016607; GO:0030117; GO:0030118; GO:0030120; GO:0030125; GO:0030131; GO:…	GO	other
hsa05217	Basal cell carcinoma	324/10297/8312/8313/578/581/650/652/1026/1499/1643/1855/1856/1857/8321/11211/2535/7976/8322/7855/8323/8324/8325/8326/1647/4616/10912/2735/2736/2737/2932/64399/374654/51176/51426/5727/8643/6469/6608/51684/6932/83439/6934/7157/7471/80326/7480/7481/51384/7472/7482/7473/89780/54361/7474/81029/7475/7476/7477/7478/7479/7483/7484	6.87209e-09	5.29915e-08	7.27579	63	63/6981	hsa05217	KEGG	other
hsa04152	AMPK signaling pathway	31/32/9370/51094/79602/148/207/84335/208/10000/51719/81617/10645/8900/890/595/948/1080/1149/1374/1375/126129/1385/10488/90993/64764/84699/148327/9586/200186/1938/29904/1978/1994/2194/2203/8789/2308/2309/57818/92579/2997/2998/3156/3172/3479/3480/3630/3643/3667/8660/3952/3953/3991/6885/23417/2475/5105/5106/5170/5207/5208/5209/5210/5211/5213/5214/5290/5291/5293/5295/5296/8503/5468/10891/5515/5516/55…	7.27085e-09	5.36806e-08	7.27018	115	115/6981	hsa04152; hsa04211; hsa04213	KEGG; KEGG	27
GO:0104004	cellular response to environmental stimulus	ACTR5/AIPL1/AKR1B1/AKT2/AQP1/AQP10/AQP2/AQP5/ARHGEF2/ASCL1/ASIC1/ASIC2/ATF4/ATM/ATP1A2/ATR/AURKB/AVPR1A/BAD/BAG3/BAK1/BARD1/BAX/BCL10/BCL2L1/BDKRB2/BLM/BMF/BMP6/BNIP3/BRCA1/BRCA2/BRCC3/CAB39/CALR/CAMKMT/CAPN3/CASP1/CASP2/CASP3/CASP5/CASP8/CASP8AP2/CASP9/CCND2/CDC25A/CDKN1A/CERS1/CHEK1/CHEK2/CHP1/CLN3/CLOCK/CNN2/COL1A1/CRADD/CRB1/CREBBP/CRIP1/CRY1/CRY2/CRYAB/CUL4A/DAG1/DDB1/DDB2/DDX3X/ECT2/EEF1D/E…	7.18318e-10	7.04836e-08	7.15191	304	304/14825	GO:0002675; GO:0002833; GO:0006935; GO:0009267; GO:0009581; GO:0031349; GO:0031667; GO:0031668; GO:0031669; GO:0032094; GO:0032102; GO:0032104; GO:0032107; GO:0042149; GO:0042330; GO:0042594; GO:0045088; GO:0045089; GO:0045824; GO:0050727; GO:0050777; GO:0050919; GO:0050920; GO:0050921; GO:0071214; GO:0071260; GO:0071467; GO:0071478; GO:0071479; GO:0071496; GO:0104004	GO	other
hsa05167	Kaposi sarcoma-associated herpesvirus infection	207/208/10000/285/22863/64422/578/581/8678/441925/637/718/801/805/808/810/91860/51806/163688/836/841/842/595/1230/1232/1233/1234/1237/344807/942/1019/1021/1026/1147/1385/1387/1437/1499/2919/2921/54205/1869/1870/1871/5610/2033/8772/355/2247/2353/2782/2783/2784/59345/10681/2790/2791/55970/51764/54331/2785/2786/2787/2788/2792/2793/2932/3055/3091/3105/3106/3107/3133/3134/3135/3265/3383/3452/3442/3444…	1.13833e-08	8.06123e-08	7.0936	177	177/6981	hsa05169; hsa05161; hsa05160; hsa05168; hsa05164; hsa05163; hsa05170; hsa05167; hsa05162	KEGG; KEGG; KEGG; KEGG; KEGG; KEGG; KEGG	4
hsa04722	Neurotrophin signaling pathway	25/207/208/10000/396/397/398/468/572/581/596/627/673/801/805/808/810/91860/51806/163688/815/816/817/818/814/998/1398/1399/356/2309/10818/2549/2885/2932/3265/3551/3656/11213/51135/3667/3725/57498/3845/5604/5605/5607/5609/4214/4215/4217/5594/5602/5600/6300/5603/1432/5595/5598/5599/5601/9261/4145/4790/4792/4793/4794/4803/4804/4893/4908/4909/4914/4915/4916/5170/5290/5291/5293/5295/5296/8503/5335/5336…	1.18226e-08	8.2049e-08	7.08593	113	113/6981	hsa04722	KEGG	other
hsa04110	Cell cycle	25/64682/10393/51529/25847/25906/119504/29882/51433/51434/472/545/546/9212/699/701/9184/8900/890/891/85417/595/894/896/898/902/8556/8555/168448/8881/991/993/994/995/246184/996/8318/990/8317/113130/983/1017/1019/1021/1022/1026/1027/1028/1029/1030/1031/1032/81620/1111/11200/1387/8454/10926/80174/1663/1869/1870/1871/1874/1875/2033/114799/157570/9700/51343/1647/4616/10912/2932/3065/3066/8379/4085/958…	1.64179e-08	1.09558e-07	6.96036	145	145/6981	hsa04110	KEGG	other
GO:0003779	actin binding	ABI3/ABL1/ABL2/ABLIM1/ABLIM2/ABLIM3/ACTN1/ACTN2/ACTN3/ACTN4/ACTR2/ACTR3B/ACTR3C/ADCY8/ADD1/ADD2/ADD3/AFAP1/AIF1L/AJUBA/ALDOA/ALKBH4/ANG/ANKRD24/ANKRD35/ANLN/ANTXR1/ANXA6/ARPC1A/ARPC1B/ARPC2/ARPC3/ARPC4/ARPC5/ARPC5L/AVIL/BAIAP2L1/BCL7B/BIN1/CACNB2/CALD1/CAMK2B/CAMSAP3/CAP1/CAP2/CAPG/CAPZA1/CAPZA2/CAPZA3/CAPZB/CCDC88A/CCR5/CDK5R1/CDK5R2/CEACAM1/CFL1/CFL2/CGN/CLMN/CNN1/CNN2/CNN3/COBL/COBLL1/CORO1A/C…	1.0933e-09	1.24835e-07	6.90366	398	398/14877	GO:0003779; GO:0008017; GO:0015631; GO:0042805; GO:0048156; GO:0051015; GO:0051393	GO	other
GO:0061351	neural precursor cell proliferation	ACAN/ACSL6/ADGRG1/AKNA/APPL2/ARHGEF2/ARTN/ARX/ASCL1/ASPM/ATF5/BBS1/BCAN/BCL11B/BTG2/CDH2/CDON/CEND1/CEP120/CTNNA1/CTNNB1/CX3CL1/CX3CR1/DAGLA/DAGLB/DBN1/DCT/DISC1/DIXDC1/DLL4/DMRTA2/DOCK7/DRD2/EGF/ELL3/EML1/EMX1/EMX2/EPHB1/FGF13/FGF2/FGF8/FGFR2/FOXG1/FOXO1/FRS2/FZD3/FZD6/FZD9/GATA2/GBX2/GJC2/GLI1/GLI3/GNAI2/GPR37L1/HAPLN1/HAPLN2/HAPLN3/HAPLN4/HHIP/HIF1A/HOOK3/ID2/ID4/IFT20/IGF2BP1/ILK/INSM1/ITGB1/…	1.61738e-09	1.3397e-07	6.87299	158	158/14825	GO:0002053; GO:0002695; GO:0002696; GO:0010463; GO:0010464; GO:0032944; GO:0032946; GO:0042098; GO:0042129; GO:0048144; GO:0048145; GO:0048146; GO:0048147; GO:0050670; GO:0050671; GO:0050673; GO:0050678; GO:0050679; GO:0050863; GO:0050870; GO:0051250; GO:0051251; GO:0061351; GO:0070661; GO:0070663; GO:0070665; GO:2000177; GO:2000179	GO	other
GO:0051347	positive regulation of transferase activity	ABI1/ABL1/ACD/ACE/ADAM17/ADAM8/ADAM9/ADCY8/ADCYAP1/ADIPOQ/ADRA2B/ADRA2C/ADRB2/AGAP2/AGTR1/AKT1/ALK/ALS2/AMBRA1/ANG/ANGPT1/APOA1/APOA2/APOA4/APOE/ARHGEF5/ARRDC3/ARRDC4/ATG14/ATP2B4/AURKB/AXIN1/AXIN2/AXL/AZU1/BAD/BMI1/BTRC/CAB39/CACUL1/CALCA/CALM1/CALM2/CALM3/CAMK1/CAMKK1/CAMKK2/CARD10/CARD14/CARTPT/CASS4/CCDC88A/CCL19/CCL21/CCL5/CCND1/CCND2/CCND3/CCNY/CCR7/CCT2/CCT4/CD200/CD300A/CD4/CD74/CD86/CDC1…	1.66632e-09	1.36254e-07	6.86565	371	371/14825	GO:0010517; GO:0010518; GO:0031279; GO:0031281; GO:0043086; GO:0043087; GO:0043547; GO:0045761; GO:0045762; GO:0051339; GO:0051347; GO:0051348; GO:0051349; GO:0051350; GO:0090630	GO	other
hsa04210	Apoptosis	60/71/9131/207/208/10000/317/468/472/572/578/581/27113/596/598/10018/637/329/330/332/823/824/843/835/836/840/841/842/8837/1147/1439/1508/1075/1509/8722/1512/1513/1514/1519/1520/1515/1521/1522/54205/153090/1616/1649/1676/1677/56616/9451/1965/2021/2081/8772/355/356/2353/1647/4616/10912/3002/3265/8739/27429/3551/3562/3708/3709/3710/3725/3845/4000/4001/84823/5604/5605/9020/4217/5594/5602/5595/5599/56…	2.51119e-08	1.64412e-07	6.78407	127	127/6981	hsa04210	KEGG	other
hsa04072	Phospholipase D signaling pathway	107/108/109/196883/111/112/113/114/115/10554/10555/56894/56895/55326/185/207/208/10000/375/382/551/552/553/554/3577/3579/9267/9266/9265/27128/1606/1607/8527/8526/1608/160851/9162/1609/8525/1759/1785/26052/1950/1956/2147/2149/2207/2534/2549/9846/2768/10672/2778/2885/2911/2912/2913/2914/2915/2916/2917/2918/3265/3630/3643/8681/3815/4254/3845/1902/9170/23566/57121/10161/5604/5605/5594/5595/22808/2206…	2.98843e-08	1.92034e-07	6.71662	137	137/6981	hsa05231; hsa04072	KEGG; KEGG	14
hsa04911	Insulin secretion	6833/107/108/109/196883/111/112/113/114/115/116/117/468/1388/476/477/478/480/481/482/483/23439/775/776/778/779/815/816/817/818/885/886/1131/1385/10488/90993/64764/84699/148327/9586/2864/486/2645/2695/2740/2767/2776/2778/3630/3710/3767/3778/3779/10242/27094/27345/3780/3781/3782/3783/157855/27445/3651/23236/5330/5331/5332/5566/5567/5568/5578/5579/5582/5864/11069/9699/6262/6513/6514/6616/6804/54795/…	3.37882e-08	2.09366e-07	6.67909	83	83/6981	hsa04911; hsa04918	KEGG; KEGG	20
GO:0032526	response to retinoic acid	ABCA1/ABL2/ACER2/ALDH1A2/AQP1/AQP3/ASCL1/ASXL1/ATM/BMP6/BRINP1/BRINP2/BRINP3/CD38/CDKN2D/COL1A1/CREB1/CTSH/CYP26A1/CYP26B1/DKK1/DNAAF2/EPHA3/FGFR2/FZD10/FZD4/FZD7/GATA6/GDAP1/GDAP2/GJB2/GJB3/GSK3B/HAND2/HDAC2/HOXA2/HSD17B2/HTRA2/IGF2R/IGFBP2/IGFBP7/KLF4/LEP/LRAT/LTK/LYN/MICB/MMP2/MYB/NCOA1/NDUFA13/OSR1/OVCA2/PAX2/PCK1/PHB2/PHC1/PTCH1/PTK2B/PTK6/PTK7/RARA/RARG/RBP4/RET/RORB/RXRA/RXRB/RXRG/SERPINF1…	3.25051e-09	2.38296e-07	6.62288	104	104/14825	GO:0002237; GO:0007179; GO:0008286; GO:0009743; GO:0014074; GO:0014075; GO:0030509; GO:0030512; GO:0032355; GO:0032496; GO:0032526; GO:0032868; GO:0032869; GO:0034612; GO:0035966; GO:0042220; GO:0043279; GO:0043434; GO:0044344; GO:0045471; GO:0046683; GO:0048545; GO:0051591; GO:0070542; GO:0071300; GO:0071312; GO:0071320; GO:0071356; GO:0071375; GO:0071392; GO:0071559; GO:0071560; GO:0071772; GO:…	GO	other
hsa05214	Glioma	207/208/10000/369/578/581/673/801/805/808/810/91860/51806/163688/8536/57118/57172/815/816/817/818/814/595/1019/1021/1026/1029/1643/1869/1870/1871/1950/1956/1647/4616/10912/2885/3265/3479/3480/3845/5604/5605/5594/5595/4193/2475/4893/5154/5155/5156/5159/5290/5291/5293/5295/5296/8503/5335/5336/51426/5578/5579/5582/5728/5894/5925/6464/25759/53358/399694/6654/7039/7157	5.24935e-08	3.08733e-07	6.51042	74	74/6981	hsa01521; hsa04012; hsa05220; hsa05210; hsa05213; hsa05214; hsa05218; hsa05223; hsa05212	KEGG; KEGG; KEGG	6
hsa04971	Gastric acid secretion	60/71/107/108/109/196883/111/112/113/114/115/476/477/478/480/481/482/483/23439/495/496/801/805/808/810/91860/51806/163688/815/816/817/818/887/1080/1131/7430/2520/2770/2771/2773/2776/2778/3274/3708/3709/3710/9992/3758/3766/3772/3773/3759/54207/3776/3784/4638/85366/91807/340156/23236/5330/5331/5332/5566/5567/5568/5578/5579/5582/115111/6522/6548/389015/6752	5.24935e-08	3.08733e-07	6.51042	74	74/6981	hsa04971; hsa04972; hsa04970	KEGG; KEGG; KEGG	7
hsa04530	Tight junction	60/71/87/81/10097/57180/653857/154810/51421/55114/23370/9181/10552/10095/10109/10094/10093/10092/81873/11149/776/595/909/911/912/998/1019/1080/57530/84952/9076/9071/5010/9069/23562/24146/10686/26285/51208/149461/49861/137075/100132463/644672/1365/1364/7122/9074/1366/9073/9080/92359/2017/1739/1740/54566/2064/7430/50848/2626/3059/3308/150084/3688/58494/83700/3725/3996/3993/9223/5609/4214/4217/5602/…	6.15234e-08	3.49977e-07	6.45596	154	154/6981	hsa04530	KEGG	other
hsa05215	Prostate cancer	207/208/10000/369/468/572/596/673/842/595/898/1017/1026/1027/1147/1385/10488/90993/64764/84699/148327/9586/1387/1499/1869/1870/1871/1950/1956/2033/2064/2078/2119/2260/2263/2346/2348/2350/2308/2885/2911/2915/2932/2950/3265/3320/3326/7184/3479/3480/3551/7850/3630/3645/354/3845/51176/5604/5605/5594/5595/4193/4314/4318/2475/4790/4792/4824/4893/5154/5155/56034/80310/5156/5159/5170/5290/5291/5293/5295/…	6.4455e-08	3.6074e-07	6.44281	100	100/6981	hsa05215	KEGG	other
GO:0001659	temperature homeostasis	ABAT/ABHD6/ACADVL/ACHE/ACOT11/ACOT13/ACSL1/ACTN3/ACVR2B/ADAM17/ADAMTS5/ADCYAP1/ADIPOQ/ADIPOR1/ADIPOR2/ADORA1/ADRB1/ADRB2/ADRB3/ALDH1A1/ALMS1/ALPL/APC/APPL2/ARRDC3/ATF4/BSCL2/CAV1/CCR2/CD36/CEBPB/CIDEA/CMKLR1/CNOT3/CNR1/DBH/DDIT3/DECR1/DHRS7B/DIO2/DOCK7/DRD1/DRD2/DYNC1H1/EBF2/EDN2/EDNRB/EGR1/EHMT1/ELOVL3/ELOVL6/EPAS1/ESRRG/FABP5/FGF21/FH/FLCN/FOXC2/FOXO1/FTO/G0S2/GADD45G/GATM/GHRL/GJA1/GNAS/GPR3/G…	6.76531e-09	4.40297e-07	6.35625	172	172/14825	GO:0001503; GO:0001659; GO:0001894; GO:0006739; GO:0007586; GO:0022404; GO:0022405; GO:0030278; GO:0033500; GO:0034103; GO:0035633; GO:0042303; GO:0042593; GO:0042633; GO:0043413; GO:0045124; GO:0045453; GO:0045494; GO:0045778; GO:0046849; GO:0046850; GO:0048771; GO:0050817; GO:0060249; GO:0070085; GO:0090130; GO:0097009; GO:0106106; GO:0120161; GO:0120162; GO:0120163; GO:1990845	GO	other
hsa04625	C-type lectin receptor signaling pathway	207/208/10000/23365/8915/602/801/805/808/810/91860/51806/163688/64170/834/841/868/6361/6367/30835/1147/338339/26253/10332/64581/1540/1959/1960/2207/3265/3551/9641/3586/3592/3593/53342/3553/3558/3569/3659/10379/3708/3709/3710/3725/3845/8844/4046/10892/9020/5594/5602/5600/6300/5603/1432/5595/5599/5601/9261/4193/22808/4772/4773/4775/4776/4790/4791/4792/114548/4893/5058/5290/5291/5293/5295/5296/8503/…	8.22576e-08	4.4599e-07	6.35067	99	99/6981	hsa04625	KEGG	other
hsa05135	Yersinia infection	60/71/10097/57180/653857/207/208/10000/382/9138/23365/64283/8874/10552/10095/10109/10094/10093/10092/81873/10458/9564/834/6347/920/925/926/998/1147/1398/1399/1793/9844/63916/2212/2335/2353/9815/2776/2932/3456/3551/3586/3606/3553/3558/3569/51135/3661/3676/3678/3688/3725/27040/3932/3937/3984/5604/5605/5606/6416/5608/5609/6885/5594/5602/5600/6300/5603/1432/5595/5599/5601/4210/4615/4772/4773/4775/479…	8.41624e-08	4.46938e-07	6.34975	127	127/6981	hsa05135	KEGG	other
GO:0051402	neuron apoptotic process	ABL1/ADAM8/ADARB1/ADCY10/ADNP/ADORA2A/AGAP2/AIFM1/AKT1S1/AKT2/ALKBH1/AMBRA1/ANGPT1/APAF1/APOE/APP/ARMCX5-GPRASP2/ASCL1/ATF4/ATM/ATN1/ATP13A2/AXL/BACE1/BARHL1/BAX/BCL2/BCL2L1/BCL2L11/BDNF/BID/BNIP3/BOK/BRAF/BTG2/CASP2/CASP3/CASP7/CASP8/CASP9/CCL2/CCL3/CCND1/CDC34/CDK5/CDK5R1/CEBPB/CHL1/CIT/CLCF1/CLN3/CLN8/CLU/CNTFR/CORO1A/CPEB4/CRLF1/CTNNB1/CX3CL1/CX3CR1/DAXX/DDIT3/DIABLO/DIO3/DKK1/DLX1/DNAJC5/DRA…	6.99745e-09	4.50805e-07	6.34601	254	254/14825	GO:0001783; GO:0002902; GO:0043523; GO:0043524; GO:0043525; GO:0051402; GO:0070227; GO:0070228; GO:0070229; GO:0070231; GO:0070232; GO:0071887; GO:2000106; GO:2000107; GO:2000108; GO:2000811	GO	other
hsa04814	Motor proteins	58/59/60/70/71/72/55860/10121/10120/829/830/93661/832/1062/1639/10540/11258/51164/84516/10671/25981/196385/8701/201625/127602/8632/146754/55567/1767/1768/56171/1769/1770/27019/64446/83544/10126/7802/1778/1780/1781/51143/1783/79659/51626/8655/140735/83658/6993/6990/84376/3832/113220/63971/23303/56992/55614/57576/81930/146909/124602/547/23095/10749/9585/55605/23046/3835/9493/347240/3834/26153/55083…	9.09206e-08	4.70887e-07	6.32708	176	176/6981	hsa04814	KEGG	other
hsa04512	ECM-receptor interaction	375790/948/960/961/1101/1277/1278/1280/1282/1284/1285/1286/1291/1292/1293/256076/131873/1297/1298/1299/1311/1605/1758/1834/2335/80144/158326/341640/2811/2812/2814/51206/2815/3161/3339/3381/3672/8515/22801/3673/3674/3675/3676/3678/3655/3679/8516/3680/3688/3690/3691/3693/3694/3695/3696/284217/3908/3909/3910/3911/3912/3913/3914/22798/3915/3918/10319/56955/255743/5649/6382/6385/9900/9899/22987/7057/7…	1.18584e-07	5.96359e-07	6.22449	85	85/6981	hsa04512	KEGG	other
GO:0000151	ubiquitin ligase complex	ABTB1/AMBRA1/AMFR/AMN1/ANAPC1/ANAPC10/ANAPC11/ANAPC13/ANAPC15/ANAPC16/ANAPC2/ANAPC5/ANAPC7/ANKIB1/ANKRD9/APPBP2/ARIH1/ARIH2/ARMC8/ASB1/ASB2/ASB4/BARD1/BCOR/BMI1/BRAP/BRCA1/BRCA2/BRCC3/BTRC/BUB1B/CACYBP/CAND1/CBLL1/CBX2/CBX4/CBX6/CBX7/CBX8/CCNF/CDC16/CDC20/CDC20B/CDC26/CDC27/CDKN1B/CKS1B/CKS2/COMMD1/CRBN/CUL1/CUL2/CUL3/CUL4A/CUL5/CUL7/CUL9/DAW1/DCAF10/DCAF11/DCAF12/DCAF13/DCAF15/DCAF16/DCAF17/DCAF…	3.5911e-08	6.2886e-07	6.20145	281	281/15455	GO:0000151; GO:0000502; GO:0005942; GO:0008287; GO:0019005; GO:0031461; GO:0061695; GO:1902554; GO:1902911; GO:1903293; GO:1905368; GO:1905369	GO	other
hsa04142	Lysosome	20/23457/54/175/162/164/8906/8907/10053/1174/8905/130340/8546/8120/8943/26985/10947/1176/10239/10717/23431/9179/11154/410/411/22901/427/535/23545/50617/533/527/9114/245972/51606/8763/967/968/1201/1203/1211/1213/8218/1497/5476/1508/1075/1509/8722/1512/1513/1514/1519/1520/1515/1521/1522/1657/23312/1777/58511/9583/2517/2519/2548/2581/2588/26088/23062/23163/2720/2760/79158/84572/2799/2990/3073/3074/1…	2.51314e-07	1.22825e-06	5.91071	122	122/6981	hsa04142	KEGG	other
GO:0005996	monosaccharide metabolic process	ACACB/ACADM/ACTN3/ADCY10/ADIPOQ/ADIPOR1/ADPGK/AKR1A1/AKR1B1/AKT1/AKT2/ALDOA/ALDOB/ALDOC/ARPP19/ATF3/ATF4/B3GLCT/B4GALT1/BAD/BCKDK/BRAT1/C1QTNF1/C1QTNF3/CHST1/CHST12/CHST14/CHST15/CLK2/CPT1A/CRTC2/CRY1/DCXR/DDB1/DGKQ/DHDH/DLAT/DSE/DYRK2/ENO1/ENO2/ENO3/EP300/EPM2AIP1/FABP5/FBP1/FBP2/FGGY/FOXA2/FOXK1/FOXK2/FOXO1/FUCA1/FUCA2/FUOM/FUT1/FUT10/FUT2/FUT4/FUT5/FUT6/FUT7/FUT8/FUT9/G6PC2/G6PC3/G6PD/GAA/GAL3…	3.33849e-08	1.64613e-06	5.78354	238	238/14825	GO:0000723; GO:0001573; GO:0001676; GO:0005996; GO:0006006; GO:0006066; GO:0006090; GO:0006096; GO:0006109; GO:0006163; GO:0006284; GO:0006289; GO:0006304; GO:0006575; GO:0006576; GO:0006584; GO:0006631; GO:0006643; GO:0006644; GO:0006650; GO:0006661; GO:0006664; GO:0006665; GO:0006672; GO:0006687; GO:0006688; GO:0006694; GO:0006766; GO:0006775; GO:0006790; GO:0008202; GO:0008652; GO:0008654; GO:…	GO	other
GO:0030217	T cell differentiation	ABL1/ACTB/ACTL6A/ACTL6B/ADA/ADAM17/ADAM8/AIRE/AMBRA1/ANXA1/AP3B1/AP3D1/ARID1A/ARID1B/ARID2/ARMC5/ASCL2/ATG5/ATP7A/B2M/BAD/BATF/BCL11B/BCL2/BCL3/BCL6/BMI1/BMP4/BRAF/BRD7/BTN2A2/CAMK4/CARD11/CBFB/CCL19/CCR2/CCR6/CCR7/CCR9/CD1D/CD27/CD3E/CD4/CD46/CD74/CD83/CD86/CD8A/CDK6/CHD7/CLEC4D/CLEC4E/CLEC4G/CLPTM1/CR1/CRTAM/CTLA4/CTNNB1/CTSL/CYP26B1/DLL4/DNAJA3/DOCK2/DROSHA/DTX1/DUSP10/EGR1/EGR3/ENTPD7/EOMES/E…	3.87264e-08	1.84326e-06	5.73441	277	277/14825	GO:0002287; GO:0002292; GO:0002293; GO:0002294; GO:0030098; GO:0030217; GO:0042093; GO:0043367; GO:0045580; GO:0045582; GO:0045619; GO:0045621; GO:0045670; GO:0046632; GO:1902106; GO:1903707; GO:1903708	GO	other
hsa05414	Dilated cardiomyopathy	60/70/71/107/108/109/196883/111/112/113/114/115/153/487/488/489/775/776/778/779/781/9254/55799/93589/782/783/784/785/786/10369/10368/27092/27091/59285/59283/859/1605/1674/1756/1837/2778/3479/3672/8515/22801/3673/3674/3675/3676/3678/3655/3679/8516/3680/3688/3690/3691/3693/3694/3695/3696/284217/3908/4000/4607/4624/4625/4633/4634/4842/5566/5567/5568/6262/6442/6443/6444/8910/137868/6546/6543/6547/664…	4.22159e-07	1.97958e-06	5.70343	98	98/6981	hsa05412; hsa05414; hsa05410	KEGG	other
GO:0005516	calmodulin binding	ACE/ADCY1/ADCY3/ADCY8/ADD1/ADD2/ADD3/ADORA2A/AEBP1/AKAP12/AKAP5/AKT1/ARPP21/ASPM/ATP2B1/ATP2B2/ATP2B3/ATP2B4/CACNA1C/CACNA1S/CALD1/CAMK1/CAMK1D/CAMK1G/CAMK2A/CAMK2B/CAMK2D/CAMK2G/CAMK4/CAMKK1/CAMKK2/CAMKV/CAMSAP1/CAMSAP3/CASK/CDK5RAP2/CEACAM1/CEP97/CFAP221/CNN1/CNN2/CNN3/CTH/DAPK1/DAPK2/DDX5/EDF1/EEA1/EEF2K/ENKUR/EPB41/ESR1/EWSR1/FAS/FBXL2/FKBP8/GAP43/GEM/GRIN1/INVS/IQCB1/IQCF1/IQCF3/IQCF5/IQCF6/…	1.99187e-08	2.08482e-06	5.68093	192	192/14877	GO:0001784; GO:0002039; GO:0005516; GO:0030276; GO:0044325; GO:0045309; GO:0046332; GO:0051087; GO:0051219; GO:0051959; GO:0097110	GO	other
hsa04120	Ubiquitin mediated proteolysis	326/64682/10393/51529/25847/25906/119504/29882/51433/51434/329/330/57448/79444/672/8945/867/868/23624/8881/991/246184/996/997/8454/8453/8452/8451/8065/9820/1642/1643/55070/1161/55120/26232/26272/23291/55294/26259/51343/8925/8924/8916/26091/10075/83737/9817/90293/55958/4214/4193/23295/4281/4734/23327/8554/9063/10401/51588/5371/23759/27339/9978/25898/9886/23221/9616/6233/10055/6477/6500/6502/57154/…	4.9583e-07	2.29404e-06	5.6394	129	129/6981	hsa04120	KEGG	other
hsa04141	Protein processing in endoplasmic reticulum	267/468/22926/1388/4287/573/9532/578/581/596/811/821/823/824/10970/1409/1410/8454/1603/1649/1650/79139/51009/91319/3301/10294/3337/51726/54788/3300/64215/54431/5611/80331/85479/285126/9695/55741/80267/9451/1965/27248/2081/30001/10961/26232/26270/23193/9709/3320/3326/7184/3303/3304/3305/22824/3309/3310/3312/23640/10808/10525/200185/3998/79748/10960/84061/4121/10905/11253/57134/5609/4217/5602/5599/…	5.10678e-07	2.33165e-06	5.63234	153	153/6981	hsa04141	KEGG	other
hsa04146	Peroxisome	215/5825/5826/30/10005/51/8309/8310/2180/2181/2182/51703/23305/8540/570/847/1384/54677/1610/8528/26063/10901/1891/10455/1962/2053/84188/55711/8443/373156/26061/54363/51179/3155/54511/3295/3417/3418/23417/4358/255027/84769/4598/4843/83594/25961/390916/283927/196743/55825/5189/5192/8800/8799/92960/5193/5195/9409/5824/5828/55670/8504/5830/51555/5190/5191/5264/51268/10654/5052/25824/5827/11264/6342/1…	5.45094e-07	2.45646e-06	5.60969	79	79/6981	hsa04146	KEGG	other
hsa04670	Leukocyte transendothelial migration	60/71/87/81/2909/394/9564/83692/998/1003/9076/9071/5010/9069/23562/24146/10686/26285/51208/149461/49861/137075/100132463/644672/1365/1364/7122/9074/1366/9073/9080/1495/1496/29119/1499/1500/6387/1535/90952/7430/50848/2770/2771/2773/3383/3676/3683/3684/3688/3689/3702/58494/83700/5600/6300/5603/1432/4313/4318/4478/93408/10627/103910/4633/4636/58498/10398/653361/4688/4689/100506658/5175/5290/5291/529…	6.67271e-07	2.89429e-06	5.53846	107	107/6981	hsa04670	KEGG	other
hsa04150	mTOR signaling pathway	207/84335/208/10000/523/525/528/245973/51382/529/90423/9296/9550/534/127124/51606/673/51719/81617/1147/6249/54541/9681/64798/1855/1856/1857/1975/1977/253314/9470/1978/201163/96459/57600/8321/11211/2535/7976/8322/7855/8323/8324/8325/8326/2887/2885/2932/3265/3479/3480/3551/3630/3643/3667/3845/55004/23175/9663/64900/4041/4040/5604/5605/5594/5595/79109/54468/64223/2475/10641/8131/4893/5170/5290/5291/…	6.8979e-07	2.95502e-06	5.52944	142	142/6981	hsa04150	KEGG	other
GO:0060537	muscle tissue development	ABL1/ACADM/ACTA1/ACTC1/ACTN2/ACTN3/ACVR1/ADAMTS9/ADPRHL1/ADRA1A/AKAP13/AKAP6/AKIRIN1/ALDH1A2/ALPK2/ALPK3/ANKRD33/ARID2/ARRB2/ASB2/ATF3/ATG5/BARX2/BCL2/BCL9/BCL9L/BIN3/BMP2/BMP4/BMP7/BMPR1A/BTG2/BVES/CACNA1G/CACNA1S/CALR/CASQ1/CAV1/CAV2/CAV3/CBY1/CDC42/CDK1/CDK5/CDON/CENPF/CFL2/CFLAR/CHD7/CHRND/CITED2/CNTNAP1/COL11A1/COL19A1/COPS2/CREB1/CSRP1/CSRP2/CSRP3/CTDP1/CTNNB1/CXADR/CYP26B1/DDX17/DDX5/DKK1/…	9.14168e-08	3.49136e-06	5.45701	382	382/14825	GO:0003158; GO:0007492; GO:0008544; GO:0014706; GO:0048745; GO:0060537; GO:0061448	GO	other
hsa04932	Non-alcoholic fatty liver disease	9370/51094/79602/207/208/10000/468/581/10018/637/836/840/841/998/1050/1327/84701/9377/1337/1339/1340/125965/1345/1346/9167/170712/1350/341947/1537/54205/1649/9451/1965/2081/355/356/2353/2931/2932/3551/3552/3553/3569/3570/3630/3643/3667/8660/83737/3725/3952/3953/4296/4217/5602/5600/6300/5603/1432/5599/5601/6945/22877/51085/4705/126328/55967/51079/4695/4696/4697/56901/4698/4700/4701/4702/4704/4706/…	8.40047e-07	3.55483e-06	5.44918	141	141/6981	hsa05208; hsa04932	KEGG; KEGG	15
hsa04068	FoxO signaling pathway	116986/207/208/10000/369/9140/472/10018/604/664/673/100533105/847/891/85417/595/894/901/1017/1026/1027/1030/1032/1147/1387/1454/1950/1956/2033/356/26260/114907/2290/2308/2309/100132074/57818/92579/11337/23710/11345/1647/4616/10912/2885/2911/9456/9455/9454/3265/3479/3480/3551/3586/3569/3575/3630/3643/3667/8660/10365/3845/5604/5605/5594/5602/5600/6300/5603/1432/5595/5599/5601/4193/51701/4893/5105/5…	9.25773e-07	3.8704e-06	5.41224	121	121/6981	hsa04068	KEGG	other
hsa00562	Inositol phosphate metabolism	4329/10423/9896/3612/3613/3628/3631/8821/3632/3633/3635/56623/22876/27124/51763/3636/253430/64768/51477/3705/3706/3707/80271/9562/55586/8776/64419/8898/8897/9110/9107/9108/55361/55300/5297/5298/5286/5287/5288/5289/5290/5291/5293/5294/200576/5305/8396/79837/8394/8395/23396/138429/23236/5330/5331/5332/5333/113026/84812/51196/5335/5336/23007/9651/89869/5728/22908/8867/8871/7167	1.03041e-06	4.20651e-06	5.37608	70	70/6981	hsa00562; hsa04070	KEGG	other
hsa04668	TNF signaling pathway	6868/207/208/10000/468/1388/9530/602/329/330/843/836/840/841/6347/6364/6352/1051/8837/1147/1385/10488/90993/64764/84699/148327/9586/1435/1437/6376/2919/2921/6374/6372/1540/153090/10059/8772/355/2353/83786/3383/3456/3551/3600/8809/3553/3569/3659/83737/182/3725/3726/3976/4049/5604/5606/6416/5608/5609/9020/4217/6885/1326/5594/5602/5600/6300/5603/1432/5595/5599/5601/197259/4323/4314/4318/4790/4792/64…	1.36189e-06	5.49506e-06	5.26003	109	109/6981	hsa04668	KEGG	other
hsa04062	Chemokine signaling pathway	107/108/109/196883/111/112/113/114/115/207/208/10000/408/409/572/9564/673/6346/6358/6359/6360/6361/6363/6347/6364/6366/6367/6368/6369/6370/10850/56477/6348/6351/6352/6354/6355/1230/2826/729230/1232/1233/1234/1235/1236/1237/10803/998/1147/1398/1399/6376/1524/2919/6373/6387/10563/9547/58191/2921/6374/6372/3577/3579/643/1794/9844/2268/2309/2770/2771/2773/2776/2782/2783/2784/59345/10681/2790/2791/559…	1.48056e-06	5.90524e-06	5.22876	170	170/6981	hsa04062	KEGG	other
GO:0045296	cadherin binding	ABCF3/ABI1/ACVR1/ADD1/AHNAK/AHSA1/ALDOA/ANK3/ANLN/ANXA1/ANXA2/ARFIP2/ARGLU1/ARHGAP1/ARHGAP18/ARHGEF16/ARVCF/ASAP1/ATIC/ATXN2L/BAG3/BAIAP2/BAIAP2L1/BMPR2/BSG/BZW1/BZW2/CALD1/CAPG/CAPZA1/CAPZB/CAST/CBL/CC2D1A/CCS/CCT8/CD2AP/CD46/CDC42EP1/CDH1/CDH10/CDH11/CDH12/CDH13/CDH15/CDH17/CDH18/CDH2/CDH20/CDH22/CDH23/CDH24/CDH26/CDH3/CDH4/CDH5/CDH6/CDH7/CDH8/CDH9/CDHR3/CDK5R1/CGN/CHMP2B/CHMP4B/CHMP5/CKAP5/CLI…	6.70629e-08	6.0165e-06	5.22066	304	304/14877	GO:0005178; GO:0045296; GO:0098631; GO:0098632	GO	other
hsa04081	Hormone signaling	90/107/108/109/196883/111/112/113/114/115/9370/51094/79602/148/147/146/151/152/153/154/155/185/268/269/26060/551/552/553/554/657/658/796/797/799/885/886/887/1394/1395/1443/1444/1733/1734/1812/1813/1814/1815/1816/2057/2099/2100/2488/2520/2688/2689/2690/2691/2692/51738/2693/2695/2696/2740/2767/2768/10672/9630/2769/2770/2771/2773/2775/2776/2778/2782/2783/2784/59345/10681/2790/2791/55970/51764/54331/…	1.67625e-06	6.46609e-06	5.18936	191	191/6981	hsa04081	KEGG	other
hsa05230	Central carbon metabolism in cancer	207/208/10000/1956/2064/2260/2263/2261/2322/2539/2645/2744/27165/3091/3098/3099/3101/80201/3265/3417/3418/3815/3845/3939/160287/92483/3945/5604/5605/5594/5595/4233/2475/4609/4893/4914/4916/5156/5159/5160/5161/5162/5163/5211/5213/5214/5224/441531/5290/5291/5293/5295/5296/8503/5315/5728/5894/5979/9997/23410/51548/9123/6510/6513/6514/8140/57103/7157	1.72968e-06	6.52389e-06	5.18549	68	68/6981	hsa05230	KEGG	other
GO:0051090	regulation of DNA-binding transcription factor activity	ADAM8/ADCY1/ADCY8/ADGRG3/ADORA3/AGER/AIM2/AKT1/ALK/ANKRD42/ANXA3/ANXA4/APP/ARHGEF2/ARHGEF5/ARID5B/ARRB1/ARRB2/BCL10/BCL3/BHLHE40/BMP2/BMP7/BRMS1/BTK/BTRC/BUD31/C8orf44-SGK3/CACTIN/CAMK1D/CAMK2A/CAPN3/CARD11/CARD14/CARD16/CARD8/CARD9/CAV1/CCDC22/CD200/CD36/CDK5RAP3/CDKN2A/CFLAR/CHP1/CHUK/CIB1/CLEC7A/CLOCK/CLU/CMKLR1/COMMD1/COMMD7/COPS5/CREBZF/CRNN/CRTC1/CRTC2/CRTC3/CSF3/CTNNB1/CTNNBIP1/CX3CL1/CX3C…	2.62693e-07	8.17296e-06	5.08762	358	358/14825	GO:0000083; GO:0000470; GO:0002181; GO:0006260; GO:0006275; GO:0006446; GO:0032206; GO:0032543; GO:0034470; GO:0036003; GO:0043433; GO:0043555; GO:0043618; GO:0043620; GO:0045740; GO:0051054; GO:0051090; GO:0051091; GO:0051092; GO:0051972; GO:0060260; GO:0060261; GO:0061614; GO:0098781; GO:1902893; GO:1902894; GO:1902895; GO:2000142; GO:2000144; GO:2000278; GO:2000573; GO:2000628; GO:2000630	GO	other
hsa04330	Notch signaling pathway	6868/51107/83464/6310/342371/9541/1387/1487/1488/28514/10683/54567/1840/113878/196403/151636/23220/1855/1856/1857/2033/3065/3066/3280/388585/23493/26508/83737/182/3714/2648/8850/3955/9794/84441/55534/4242/9612/23385/4851/4853/4854/4855/441478/8650/9253/5663/5664/55851/171558/3516/11317/5986/22938/23013/7088/7089/7090/7091/79816	2.34592e-06	8.65993e-06	5.06249	60	60/6981	hsa04330	KEGG	other
hsa04350	TGF-beta signaling pathway	90/91/130399/92/93/268/269/25805/650/652/654/655/353500/656/657/658/659/1030/8646/1387/8454/1634/1874/1875/2014/2033/2200/2331/10468/8200/392255/26585/64388/57817/3065/3066/3077/3397/3398/3399/3400/3624/3625/83729/7044/23592/2615/4052/5594/5595/4609/4681/9611/4756/4838/9241/375387/5308/5515/5516/5518/5519/5933/9978/56963/285704/387/6093/6199/25942/6497/6498/6500/4086/4087/4088/4089/4090/4091/4092…	2.50254e-06	9.04565e-06	5.04356	101	101/6981	hsa04350	KEGG	other
GO:0044389	ubiquitin-like protein ligase binding	ABCB1/ABI2/ACTG1/ACVR1B/AICDA/AMBRA1/ANAPC2/ANKRA2/APBB1/APC/ARIH1/ARRB1/ARRB2/ASB4/ATP6V0C/ATXN3/AUP1/AURKA/AXIN1/AXIN2/BAG1/BAG2/BAG4/BAG5/BAG6/BCL10/BCL2/BECN1/BID/BLZF1/BOK/BRCA1/CACUL1/CACYBP/CALR/CASC3/CASP10/CASP8/CBS/CCDC50/CCNB1/CCT2/CDK5RAP3/CDKN1A/CDKN1B/CEBPB/CHEK2/CKB/CLU/CRK/CTNNB1/CUL1/CUL2/CUL3/CUL4A/CUL5/CUL7/CUL9/DAXX/DAZAP2/DBT/DDRGK1/DERL1/DET1/DIO2/DNAJA1/DNM1L/DTX1/DTX3L/EGF…	1.63395e-07	1.04133e-05	4.98241	297	297/14877	GO:0019902; GO:0019903; GO:0031267; GO:0031625; GO:0044389; GO:0051020	GO	other
hsa01240	Biosynthesis of cofactors	158/125061/203/204/50808/205/26289/102157402/122481/158067/221264/10327/210/211/219/217/224/249/250/554235/586/587/53630/790/51727/129607/80347/27235/51805/51117/84274/51004/10229/1352/1355/1371/1503/56474/1719/1723/9249/1738/124454/2235/80308/2356/2643/2729/2730/2677/8836/29926/29925/10243/2937/2990/23498/3145/3242/8630/3620/169355/8564/8942/11019/51601/387787/4144/27430/326625/4337/4338/4351/45…	4.44428e-06	1.57364e-05	4.80309	137	137/6981	hsa01240	KEGG	other
GO:0043393	regulation of protein binding	ABL1/ACTB/ADAM15/ADD1/ADD2/ADIPOQ/ADRB2/AKT1/AKTIP/AMFR/ANXA2/APOE/APP/ARRB2/ATP2A2/ATP2A3/AURKA/AURKB/B2M/BAG2/BAMBI/BAX/BDNF/BLK/BMP2/BMP4/BTBD1/CAMK1/CAPRIN2/CARD16/CAV1/CDKN1A/CFHR5/CLDN5/CRK/CRMP1/CSF3/CSNK1E/CTNNBIP1/DAB2/DACT1/DDX11/DERL1/DISC1/DKK1/DNAJB2/DTX3L/DVL1/EFHB/EPB41/FKBP1A/FLOT1/GAS8/GOLGA2/GREM2/GSK3B/GTF2F1/HDAC4/HDAC5/HFE/HIP1R/HIPK2/IDE/IFIT1/IFIT2/IL10/ITGA4/ITGB1BP1/KDM1A…	6.75281e-07	1.84057e-05	4.73505	133	133/14825	GO:0032091; GO:0032092; GO:0043393; GO:0051098; GO:0051099	GO	other
hsa04080	Neuroactive ligand-receptor interaction	116/117/133/79924/134/135/136/140/148/147/146/151/152/153/154/155/185/100506013/551/552/553/554/624/718/727/728/796/797/799/885/886/887/89832/1128/1129/1131/1132/1133/57053/1135/1136/1137/8973/1139/55584/1140/1141/1142/1143/1144/1145/1146/1268/1269/1325/1394/1395/1443/1444/10800/57105/1812/1813/1814/1815/1816/1907/1908/1909/1910/2147/2149/2150/2151/9002/2357/2358/2359/2488/2550/9568/2554/2555/255…	5.63101e-06	1.95396e-05	4.70908	310	310/6981	hsa04080	KEGG	other
hsa05145	Toxoplasmosis	207/208/10000/240/572/596/598/329/330/79444/836/841/842/1234/1147/4261/54205/2770/2771/2773/2775/3108/3109/3111/3112/3113/3115/3117/3118/3119/3120/3122/3127/3303/3304/3305/3310/3312/3459/3460/3551/3586/3587/3588/3592/3593/51135/345611/3655/3688/3716/3717/284217/3908/3909/3910/3911/3912/3913/3914/22798/3915/3918/10319/3949/5606/5608/6885/5594/5602/5600/6300/5603/1432/5595/5599/5601/4615/4790/4792/…	6.05013e-06	2.05823e-05	4.68651	102	102/6981	hsa05140; hsa05145	KEGG; KEGG	19
hsa04520	Adherens junction	52/60/71/87/81/9411/10458/83605/998/999/1003/1387/1457/1459/283106/1460/1495/1496/29119/1499/1500/1956/2033/2064/9855/2241/2260/2534/57493/3480/3643/8826/889/51176/4008/6885/5594/5595/4233/93408/10627/103910/4633/4636/58498/10398/51701/56288/11235/5770/5777/5787/5792/5795/5797/5879/5880/5881/55698/5906/5908/54922/387/6093/9475/4088/4089/57154/64750/6615/6591/10580/6714/117178/6932/83439/6934/7046…	6.63298e-06	2.17136e-05	4.66327	86	86/6981	hsa04520	KEGG	other
hsa05222	Small cell lung cancer	207/208/10000/317/578/581/596/598/329/330/79444/836/842/595/898/1017/1019/1021/1026/1027/1030/1147/1163/1164/1282/1284/1285/1286/54205/1643/1869/1870/1871/2272/2335/1647/4616/10912/3551/3673/3674/3675/3655/3688/284217/3908/3909/3910/3911/3912/3913/3914/22798/3915/3918/10319/4149/4609/4790/4792/4843/5290/5291/5293/5295/5296/8503/51426/5728/5743/5747/5915/5925/5970/6256/6257/6258/6502/7157/7185/718…	6.63298e-06	2.17136e-05	4.66327	86	86/6981	hsa05222	KEGG	other
GO:0016032	viral process	ADAR/ADARB1/AGTR1/AICDA/AKT1/APOBEC3A/APOBEC3B/APOBEC3C/APOBEC3D/APOBEC3F/APOBEC3G/APOBEC3H/APOE/ARL8B/ATG12/ATG16L1/ATG16L2/ATG5/AVP/AVPR1B/AXL/BANF1/BCL2/BCL2L1/BECN1/BICD1/BSG/BST2/BTBD17/CALCOCO2/CANX/CAV1/CAV2/CCL1/CCL2/CCL3/CCL4/CCL5/CCL8/CCNT1/CCR5/CD209/CD4/CD46/CD55/CD74/CD81/CD86/CDHR3/CDK1/CDK9/CFL1/CH25H/CHD1/CHMP1A/CHMP1B/CHMP2A/CHMP2B/CHMP3/CHMP4A/CHMP4B/CHMP4C/CHMP5/CHMP6/CHMP7/CII…	8.54646e-07	2.22487e-05	4.6527	378	378/14825	GO:0016032; GO:0019058; GO:0019068; GO:0019076; GO:0019080; GO:0019083; GO:0035891; GO:0044000; GO:0044403; GO:0044409; GO:0045069; GO:0045071; GO:0046718; GO:0048525; GO:0050792; GO:0051701; GO:1903900	GO	other
hsa04721	Synaptic vesicle cycle	160/161/163/1173/1175/535/23545/50617/533/527/9114/245972/8992/155066/523/525/528/245973/51382/529/90423/9296/9550/534/127124/51606/773/774/1211/1213/8218/10815/10814/594855/1759/1785/26052/8775/5864/22999/57084/57030/246213/6570/6571/6572/6505/6506/6507/6511/6512/140679/6529/6538/6539/6540/6530/6531/6532/9152/6534/6536/6616/6804/112755/2054/6809/6812/6857/10312/23025/10497/440279/6844	8.16545e-06	2.59946e-05	4.58512	74	74/6981	hsa04721	KEGG	other
GO:0001819	positive regulation of cytokine production	ABCC8/ABL1/ADAM17/ADAM8/ADCYAP1/ADIPOQ/ADORA2B/AFAP1L2/AGER/AGPAT1/AGPAT2/AIM2/AIRE/AKAP12/AKIRIN2/ALOX15B/ANXA1/APOA2/APP/APPL1/ARFGEF2/ARHGEF2/ARID5A/ARNT/ARRDC4/ATF4/ATP6AP2/AZU1/B2M/BATF/BCL10/BCL3/BMPR1A/BRCA1/BTK/BTN3A1/BTN3A2/C1QTNF3/C1QTNF4/C3/C5/C5AR1/CADM1/CARD11/CARD8/CARD9/CASP1/CASP8/CCBE1/CCDC88B/CCL1/CCL19/CCL3/CCR2/CCR7/CD14/CD160/CD200/CD226/CD244/CD274/CD276/CD34/CD36/CD3E/CD4/C…	1.24326e-06	3.10961e-05	4.50729	433	433/14825	GO:0001819; GO:0002367; GO:0002718; GO:0002720; GO:0010575; GO:0010934; GO:0010935; GO:0032602; GO:0032609; GO:0032615; GO:0032623; GO:0032642; GO:0032649; GO:0032655; GO:0032663; GO:0032703; GO:0032722; GO:0032729; GO:0032755; GO:0032757; GO:0032760; GO:0060907; GO:0061081; GO:0061082; GO:0140053; GO:1903557	GO	other
hsa04917	Prolactin signaling pathway	207/208/10000/595/894/1154/1586/2001/2099/2100/2353/2309/2592/2645/2885/2932/3265/3630/3659/3717/3845/3972/3973/5604/5605/5594/5602/5600/6300/5603/1432/5595/5599/5601/4790/4893/5290/5291/5293/5295/5296/8503/5617/5618/5894/5970/6464/25759/53358/399694/6514/8651/8835/9021/122809/9655/9306/30837/6654/6714/6772/6774/6776/6777/7054/8792/8600	1.07705e-05	3.36699e-05	4.47276	67	67/6981	hsa04917	KEGG	other
hsa04726	Serotonergic synapse	111/239/242/246/247/240/351/369/673/773/774/775/776/778/779/836/1562/1557/1564/1573/260293/1644/1843/2560/2561/2562/2770/2771/2773/2775/2776/2778/2782/2783/2784/59345/10681/2790/2791/55970/51764/54331/2785/2786/2787/2788/2792/2793/3265/3350/3351/3352/3354/3355/3356/3357/3358/3359/9177/170572/200909/285242/3360/3361/3362/3363/3708/3709/3710/8681/3751/3760/3762/3763/3765/3781/3845/5604/5594/5595/48…	1.11397e-05	3.4513e-05	4.46202	104	104/6981	hsa04726	KEGG	other
hsa04931	Insulin resistance	32/207/208/10000/948/1374/1375/1385/10488/90993/64764/84699/148327/9586/200186/2308/57818/92579/2673/9945/2932/2997/2998/3551/3569/3630/3643/3667/8660/5602/5599/5601/6945/22877/51085/2475/4790/4792/4846/7376/10062/5105/5106/5170/5290/5291/5293/5295/5296/8503/5465/10891/133522/5499/5500/5501/79660/5507/5509/90673/5562/5563/5564/5565/5571/51422/5579/5580/5581/5588/5590/5728/5770/5781/5792/5834/5836…	1.13244e-05	3.47748e-05	4.45873	99	99/6981	hsa04931	KEGG	other
GO:0005543	phospholipid binding	ABCA1/ABCG1/ACTN2/ADAP1/ADAP2/AGAP1/AIDA/AKT1/ALOX15/AMPH/ANKFY1/ANXA1/ANXA10/ANXA11/ANXA13/ANXA2/ANXA2P2/ANXA3/ANXA4/ANXA5/ANXA6/ANXA7/ANXA8L1/ANXA9/APOA1/APOA2/APOA4/APOB/APOC1/APOC3/APOE/APOM/APPL1/APPL2/ARAP1/ARAP2/ARAP3/ARFIP1/ARFIP2/ARHGAP26/ARHGAP32/ARHGAP35/ARHGAP44/ARHGAP9/ARL6/ASAP1/ATG2A/ATG2B/ATP13A2/ATP8B1/AVIL/AXL/BAD/BAIAP2L2/BAIAP3/BBS5/BCAS3/BIN1/BIN2/BSCL2/BTK/C2CD2L/C2CD5/C8orf…	6.82971e-07	3.57422e-05	4.44682	429	429/14877	GO:0005543; GO:0005544; GO:0035091; GO:1901981	GO	other
hsa04380	Osteoclast differentiation	54/207/208/10000/487/488/489/29760/695/799/814/1147/1385/1435/1436/1513/1535/1540/2212/9103/2214/2215/2274/2353/2354/8061/2355/2534/9846/2885/3454/3455/3456/3459/3460/3551/3552/3553/3554/10379/3690/3708/3709/3710/3716/3725/3726/3727/3932/3937/11024/11027/23547/353514/10859/10288/11025/11006/10990/5604/5608/5609/9020/6885/5594/5602/5600/6300/5603/1432/5595/5599/5601/4286/653361/4688/4689/4772/4773…	1.22628e-05	3.73264e-05	4.42798	127	127/6981	hsa04380	KEGG	other
hsa05207	Chemical carcinogenesis - receptor activation	107/108/109/196883/111/112/113/114/115/153/154/155/196/9049/23746/207/208/10000/405/408/409/468/1388/572/596/604/332/773/774/775/776/778/779/595/896/993/990/89832/1136/1137/1139/55584/1141/1143/1385/10488/90993/64764/84699/148327/9586/1543/1545/1555/1576/28514/10683/54567/1869/1950/1956/1978/2052/2053/79852/253152/2099/2100/2255/8822/8817/2247/26281/2248/2250/2251/2252/2253/2254/2353/2770/2771/27…	1.25297e-05	3.78069e-05	4.42243	187	187/6981	hsa05207	KEGG	other
hsa04920	Adipocytokine signaling pathway	32/23205/81616/2180/2181/2182/51703/23305/9370/51094/79602/181/207/208/10000/26060/10645/948/1147/1374/1375/126129/57818/92579/3551/3667/8660/3717/3952/3953/5602/5599/5601/2475/4790/4792/4793/4794/4852/5105/5106/5443/5465/10891/5562/5563/5564/5565/5571/51422/5588/5781/5970/6256/6257/6258/6513/6517/9021/6774/6794/7124/7132/7133/8717/7186	1.37463e-05	4.0769e-05	4.38967	66	66/6981	hsa04920	KEGG	other
hsa03083	Polycomb repressive complex	121536/171023/55252/9212/26053/8314/54880/648/84733/11335/8535/23466/23492/57332/1387/1460/10238/1876/8726/2033/2145/2146/64319/57666/221937/3607/3054/3065/3066/3720/22992/84678/26013/83746/84456/91133/84458/4149/55777/114785/23269/22823/84759/7703/10336/84333/84108/1911/1912/80012/5252/26147/5928/5931/6015/6045/23429/22955/6322/10389/51460/57713/6500/23512/54881/7027/7321/7322/7323/51619/10600/8…	1.4926e-05	4.38926e-05	4.35761	77	77/6981	hsa03083	KEGG	other
R-HSA-112316	Neuronal System	ABAT/ABCC8/ABCC9/ACHE/ACTN2/ADCY1/ADCY2/ADCY3/ADCY4/ADCY5/ADCY6/ADCY7/ADCY8/ADCY9/AKAP5/ALDH2/ALDH5A1/AP2A1/AP2A2/AP2B1/AP2M1/AP2S1/APBA1/APBA2/APBA3/ARHGEF7/ARL6IP5/BEGAIN/CACNA1A/CACNA1B/CACNA1E/CACNA2D1/CACNA2D2/CACNA2D3/CACNB1/CACNB2/CACNB3/CACNB4/CACNG2/CACNG3/CACNG4/CACNG8/CALM1/CALM2/CALM3/CAMK1/CAMK2A/CAMK2B/CAMK2D/CAMK2G/CAMK4/CAMKK1/CAMKK2/CASK/CHAT/CHRFAM7A/CHRNA2/CHRNA3/CHRNA4/CHRNA6/…	2.7703e-08	4.402e-05	4.35635	384	384/9357	R-HSA-112316; R-HSA-112314; R-HSA-112315	Reactome	other
hsa05216	Thyroid cancer	578/581/673/8030/595/999/1026/1499/1643/1647/4616/10912/3265/3845/51176/5604/5605/5594/5595/4609/8031/4893/4914/7849/51426/5468/5979/6256/6257/6258/6932/83439/6934/10342/7157/7170/7175	1.63556e-05	4.76924e-05	4.32155	37	37/6981	hsa05216	KEGG	other
hsa04922	Glucagon signaling pathway	31/32/108/207/208/10000/468/801/805/808/810/91860/51806/163688/815/816/817/818/1374/1375/126129/1385/10488/90993/64764/84699/148327/9586/1387/200186/2033/2203/8789/2308/57818/92579/2645/2776/2778/2997/2998/3708/3709/3710/3939/160287/92483/3945/5105/5106/5140/5160/5161/5162/5207/5211/5213/5214/5224/441531/5255/5256/5257/5260/5261/5315/23236/5330/5331/5332/5465/10891/5530/5532/5533/5534/5531/55671/…	1.71248e-05	4.91099e-05	4.30883	97	97/6981	hsa04922	KEGG	other
hsa04115	p53 signaling pathway	84883/317/472/545/581/27113/596/598/637/836/841/842/891/595/894/896/898/900/901/3732/983/1017/1019/1021/1026/1029/1111/11200/54205/1643/9538/355/1647/4616/10912/92344/51512/3479/3486/4193/4194/64065/55367/8493/10848/5728/25898/56475/6241/50484/5268/5054/27244/83667/143686/2810/51246/6477/10572/55240/7057/8797/8795/7157/63970/9540/7161/7249/64393/25946	2.09561e-05	5.912e-05	4.22827	70	70/6981	hsa04115	KEGG	other
GO:0001667	ameboidal-type cell migration	AAMP/ABL1/ACTA2/ACVR1/ACVR1B/ACVR1C/ACVRL1/ADAM17/ADAM9/ADAMTS9/ADGRA2/ADIPOR1/ADTRP/AGO2/AKAP12/AKT1/AKT3/AMOTL1/AMOTL2/ANGPT1/ANGPT2/ANGPT4/ANLN/ANXA1/ANXA3/ANXA6/APELA/APOA1/APOE/APPL1/APPL2/AQP1/ARF6/ARHGAP4/ARHGAP5/ARHGDIB/ARHGEF7/ARID5B/ARSB/ATOH8/ATP2B4/BAG4/BCAR1/BCAS3/BMP4/BMP7/BMPER/BMPR2/BRAF/C1QBP/CALR/CAP1/CARD10/CCBE1/CD248/CDC42/CDH13/CDH2/CDH5/CEACAM1/CENPV/CIB1/CLASP1/CLASP2/CLEC…	2.78281e-06	5.97601e-05	4.22359	430	430/14825	GO:0001667; GO:0002685; GO:0010631; GO:0010761; GO:0010762; GO:0045123; GO:0050900; GO:0051546; GO:0090132; GO:0090497	GO	other
hsa01200	Carbon metabolism	35/38/39/48/50/51/8310/84532/55902/128/83440/64902/4329/226/229/230/275/847/1373/1431/1737/1738/1743/2023/2026/2027/387712/2098/2203/8789/2271/2539/2597/2645/2653/2731/2746/132158/2805/137362/2806/2821/2875/84706/9563/54363/51179/26275/3098/3099/3101/80201/3417/3418/3419/3420/414328/84693/4190/4191/4199/4200/10873/4967/55753/5091/5095/5096/5160/5161/5162/5211/5213/5214/5224/441531/5226/5230/25796…	2.38045e-05	6.66143e-05	4.17643	105	105/6981	hsa01230; hsa01200	KEGG; KEGG	17
hsa04974	Protein digestion and absorption	476/477/478/480/481/482/483/23439/63036/51032/10136/23436/1300/1301/1302/1303/1305/7373/1306/1307/1308/80781/1310/1277/1278/57642/81578/169044/91522/255631/84570/136227/85301/340267/1280/1282/1284/1285/1286/1289/1290/50509/1291/1292/1293/256076/131873/1294/1295/1296/1297/1298/1299/1357/1358/1359/1360/1361/1504/440387/1506/1803/2006/486/10008/3769/8645/3783/3784/4224/4311/643834/5222/5547/5646/656…	2.58026e-05	7.1628e-05	4.14492	95	95/6981	hsa04974	KEGG	other
hsa04370	VEGF signaling pathway	207/208/10000/572/842/998/3265/3315/8681/3791/3845/5604/5605/5594/5600/6300/5603/1432/5595/9261/7867/4773/4846/4893/5290/5291/5293/5295/5296/8503/5321/8605/283748/123745/255189/5335/5336/5530/5532/5533/5534/5578/5579/5582/5743/5747/5829/5879/5880/5881/5894/9047/25759/8877/56848/6714/7422	2.85203e-05	7.85441e-05	4.10489	57	57/6981	hsa04664; hsa04370	KEGG; KEGG	18
hsa05417	Lipid and atherosclerosis	19/9619/177/207/208/10000/317/335/337/338/9138/468/22926/572/581/596/598/637/801/805/808/810/91860/51806/163688/815/816/817/818/834/836/840/841/842/6347/6348/6352/929/948/998/1147/2919/2921/1535/54205/1543/1548/1555/1573/1649/9451/1965/2081/30001/355/356/2353/2932/3265/3320/3326/7184/3303/3304/3305/3306/3308/3309/3310/3312/3329/3383/3452/3442/3444/3456/3551/9641/3592/3593/3606/3553/3569/51135/366…	3.18288e-05	8.61387e-05	4.0648	185	185/6981	hsa05417	KEGG	other
hsa04540	Gap junction	107/108/109/196883/111/112/113/114/115/153/983/1453/1812/1813/1950/1956/2697/57369/2767/2770/2771/2773/2776/2778/2885/2911/2915/2977/3265/3356/3357/3358/3708/3709/3710/3845/1902/5604/5605/5607/10746/5594/5595/5598/4893/5154/5155/56034/80310/5156/5159/23236/5330/5331/5332/5566/5567/5568/5578/5579/5582/5592/5593/5894/6654/6714/7082/7846/10376/84790/7278/113457/112714/7277/51807/79861/203068/81027/7…	3.22372e-05	8.61387e-05	4.0648	84	84/6981	hsa04540	KEGG	other
hsa04962	Vasopressin-regulated water reabsorption	109/112/115/359/360/361/396/397/398/551/554/1385/10488/90993/64764/84699/148327/9586/1639/10540/51164/84516/10671/1778/1780/1781/51143/1783/79659/51626/8655/140735/2778/5566/5567/5568/8766/9230/5868/5869/5878/6810/6844	3.29942e-05	8.73968e-05	4.0585	43	43/6981	hsa04962	KEGG	other
hsa04659	Th17 cell differentiation	196/919/916/920/1147/10148/2353/50943/2625/3091/3108/3109/3111/3112/3113/3115/3117/3118/3119/3120/3122/3127/3320/3326/3459/3460/3551/3594/3605/112744/3553/3554/3556/3558/59067/50615/50616/149233/246778/9466/3559/3560/3566/3569/3570/3572/3662/3716/3717/3718/3725/27040/3932/5594/5602/5600/6300/5603/1432/5595/5599/5601/2475/4772/4773/4775/4790/4792/4793/4794/5335/5530/5532/5533/5534/5588/5914/5970/6…	3.71634e-05	9.69601e-05	4.01341	98	98/6981	hsa05321; hsa04658; hsa04659	KEGG; KEGG	21
GO:0021700	developmental maturation	ABHD2/ACTL6B/ACTN3/ACVRL1/ADAMTS12/ADAMTS7/ADGRB3/ADGRL1/AGRN/AKR1B1/ALDH1A2/ANAPC2/ANG/ANKRD17/ANKRD27/ANKS1A/AP1G1/AP1M1/AP3D1/APP/ARCN1/ARHGEF15/ASCL1/ATP6AP2/ATP6V0A1/ATP6V0A4/ATP6V0D1/ATP6V1A/ATP6V1B1/ATP6V1C1/ATP6V1D/ATP6V1E1/ATP6V1F/ATP6V1G1/ATP6V1G2/ATP6V1H/AURKA/AXL/B4GALT5/B4GALT6/BAIAP3/BAP1/BCAN/BCL11A/BCL2/BFSP1/BFSP2/BLOC1S3/BLOC1S5/BMP2/BNC1/BRCA2/BRD1/BSPH1/BTK/C1QA/C1QL1/C1QL2/C3…	7.00286e-06	0.000123382	3.90875	290	290/14825	GO:0019827; GO:0021700; GO:0031128; GO:0035019; GO:0097150; GO:0098727; GO:2000036	GO	other
hsa05235	PD-L1 expression and PD-1 checkpoint pathway in cancer	207/208/10000/238/10538/116071/55509/919/29126/916/920/1147/1457/1459/283106/1460/1950/1956/27436/2353/3091/3265/3459/3460/3551/3716/3717/3725/3845/27040/3932/5604/5605/5606/5608/4215/5594/5600/6300/5603/1432/5595/2475/4615/4772/4773/4775/4790/4792/4793/4794/4893/5133/5290/5291/5293/5295/5296/8503/5335/5530/5532/5533/5534/5588/5728/5781/5777/5894/10125/5970/6199/6772/6774/148022/353376/114609/709…	4.92516e-05	0.00012754	3.89436	82	82/6981	hsa05235; hsa04660	KEGG; KEGG	23
hsa05152	Tuberculosis	207/208/10000/317/23365/535/23545/50617/533/527/9114/245972/51606/572/581/8915/596/637/718/801/805/808/810/91860/51806/163688/815/816/817/818/820/64170/843/836/841/842/929/30835/972/1051/4261/26253/10332/64581/11151/1378/1379/1385/1387/1509/1520/54205/1594/8411/2033/8772/2207/2212/9103/2214/2215/3108/3109/3111/3112/3113/3115/3117/3118/3119/3120/3122/3127/3313/3329/3452/3442/3444/3456/3459/3460/35…	5.52786e-05	0.000142086	3.84745	157	157/6981	hsa05152	KEGG	other
GO:0048872	homeostasis of number of cells	ABCB10/ABL1/ACIN1/ACVR1B/ACVR2A/ADA/ADAM17/ADAR/ADGRF5/ADGRG1/AIM2/AKT1/AKT3/ALAS1/ANKRD54/ANXA1/AP3B1/ARHGEF5/ARID4A/ARMCX5-GPRASP2/ARNT/ASXL1/AXL/B2M/BAK1/BAP1/BAX/BCL10/BCL2/BCL2L11/BCL6/BCR/BMP4/BPGM/BRD1/BTK/CARD11/CARD9/CASP3/CCR2/CCR4/CCR7/CD74/CDH2/CDK5RAP3/CDK6/CFLAR/CHST3/CITED2/CORO1A/CRISPLD1/CSF1/CX3CR1/CXCL6/CXCR2/DMTN/DNAJA3/DNASE2/DOCK10/DYRK3/EMCN/EMX1/EPAS1/EPB42/ERCC2/ETS1/ETV2…	8.79963e-06	0.000150064	3.82372	278	278/14825	GO:0001776; GO:0001780; GO:0002262; GO:0034101; GO:0048872	GO	other
GO:0030674	protein-macromolecule adaptor activity	A1CF/ABI1/ABI2/ADAP2/AIM2/AKAP13/AKAP6/AKIRIN2/AMBRA1/AMFR/ANAPC7/ANK1/ANK2/ANK3/ANKRD9/AP1G1/AP1G2/AP1M1/AP1M2/AP1S1/AP1S2/AP1S3/AP2A1/AP2A2/AP2B1/AP2M1/AP2S1/AP4E1/APH1A/APH1B/APPBP2/ARPC4/ARRDC4/ATG14/ATG16L1/ATP1B1/ATP1B2/ATP1B3/AXIN1/BAIAP2/BANK1/BBS4/BCL3/BECN1/BET1/BET1L/BFAR/BICD1/BICD2/BIN3/BLNK/BNIP1/BRD1/BRD4/BRDT/BTRC/CAPRIN1/CARD10/CARD8/CAV1/CAV2/CBX5/CCNT1/CD3E/CDC42SE2/CDYL/CHD1L/…	4.02343e-06	0.000153134	3.81493	373	373/14877	GO:0030159; GO:0030674; GO:0035591	GO	other
hsa00230	Purine metabolism	100/107/55811/108/109/196883/111/112/113/114/115/132/158/203/204/50808/205/26289/102157402/122481/158067/221264/55821/270/271/272/353/471/124583/1633/1716/5167/5169/22875/953/954/956/9583/957/955/377841/2272/2618/9615/2766/51292/8833/2977/2984/3000/2986/2987/51020/374659/3614/3615/3704/144811/4830/654364/4831/4832/10201/29922/4881/4882/30833/84618/93034/100526794/22978/4907/56953/84284/131870/318…	6.99757e-05	0.000178541	3.74826	113	113/6981	hsa01232; hsa00230; hsa00240	KEGG	other
hsa04136	Autophagy - other	83734/60673/9140/9776/55054/23130/55102/64422/115201/23192/84938/84971/9474/10533/79065/285973/8678/441925/11337/23710/11345/3476/64223/2475/5289/30849/5515/5516/57521/9706/55062/26100	7.27369e-05	0.000184231	3.73464	32	32/6981	hsa04136	KEGG	other
hsa04137	Mitophagy - animal	55626/267/25820/468/79065/285973/598/23786/8678/441925/664/665/10241/51622/10370/1457/1459/283106/1460/1869/9451/1965/51024/23770/2309/11337/23710/11345/3091/3265/10075/3725/3845/84557/81631/643246/440738/5602/5599/5601/55669/9927/4286/84315/22879/22808/4580/10651/79594/4077/79671/4893/4976/10133/192111/11331/65018/5868/5869/5878/7879/27342/5970/55288/89941/6233/6237/22800/25813/6477/57154/64750/…	8.14114e-05	0.000204708	3.68886	94	94/6981	hsa04137	KEGG	other
hsa01524	Platinum drug resistance	1244/207/208/10000/317/472/538/540/572/578/581/27113/596/598/637/329/330/332/672/836/841/842/1026/1029/54205/2064/2067/8772/355/356/2938/2939/2940/2941/221357/2944/2946/2947/2948/9446/119391/2950/2953/653689/4217/5594/5595/4193/4257/4258/4259/4292/4436/4437/2956/5170/5290/5291/5293/5295/5296/8503/5429/5980/1317/7153/7155/7157/7507	8.98442e-05	0.000221106	3.6554	69	69/6981	hsa01524	KEGG	other
hsa04066	HIF-1 signaling pathway	207/208/10000/226/229/230/284/285/51378/405/596/815/816/817/818/1026/1027/1387/8453/1950/1956/54583/112398/112399/1977/253314/9470/1978/2023/2026/2027/2033/2034/2064/2321/2597/3091/3098/3099/3101/80201/3162/3459/3460/3479/3480/3569/3570/3630/3643/3939/160287/92483/3945/4055/5604/5605/5594/5595/8569/2872/2475/4790/4843/4846/4878/5160/5161/5162/5163/5209/5211/5213/5214/5230/5290/5291/5293/5295/5296…	9.18038e-05	0.000224337	3.6491	98	98/6981	hsa04066	KEGG	other
hsa05142	Chagas disease	1636/107/207/208/10000/624/712/714/718/811/841/6347/6348/6352/919/916/8837/1147/8772/355/356/2353/2767/9630/2769/2770/2771/2773/2774/2775/2776/2778/3456/3459/3460/3551/3586/3592/3593/3553/3558/3569/51135/3725/3827/6416/5594/5602/5600/6300/5603/1432/5595/5599/5601/4615/4790/4792/4843/5290/5291/5293/5295/5296/8503/23236/5330/5331/5332/5515/5516/5518/5519/5520/5521/5522/55844/5970/5054/4087/7040/704…	0.000119761	0.000288592	3.53972	92	92/6981	hsa05142	KEGG	other
hsa04930	Type II diabetes mellitus	6833/9370/773/774/775/776/777/8913/2645/3098/3099/3101/80201/3551/3630/3643/3667/8660/3767/389692/5594/5602/5595/5599/5601/2475/3651/5290/5291/5293/5295/5296/8503/5313/5315/5580/5581/5590/6514/6517/8651/8835/9021/122809/7124	0.000122462	0.000293063	3.53304	45	45/6981	hsa04930	KEGG	other
GO:0043473	pigmentation	ABCB6/ADAMTS20/ADAMTS9/ADAMTSL4/ANKRD27/AP1B1/AP1G1/AP1M1/AP1S1/AP1S2/AP1S3/AP3B1/AP3D1/AP3M1/AP3S1/AP3S2/APOE/ARCN1/ARL6/ASIP/ATP6AP2/ATP7A/ATRN/BACE2/BAX/BBS2/BBS5/BBS7/BCL2/BCL2L11/BLOC1S1/BLOC1S2/BLOC1S3/BLOC1S4/BLOC1S5/CD63/CDH3/DCT/DCTN1/DCTN2/DRD2/DTNBP1/EDA/EDAR/EDN3/EDNRA/EDNRB/EN1/ENPP1/FIG4/GLI3/GNA11/GNAT1/GNAT2/GPR143/HPS1/HPS3/HPS4/HPS5/IHH/KIF13A/KIT/KITLG/KRT76/LYST/MC1R/MEF2C/MIT…	2.09558e-05	0.000304455	3.51648	107	107/14825	GO:0033059; GO:0043473	GO	other
R-HSA-446203	Asparagine N-linked glycosylation	ACTR10/ACTR1A/ALG1/ALG10/ALG10B/ALG11/ALG12/ALG14/ALG2/ALG3/ALG6/ALG8/ALG9/AMDHD2/AMFR/ANK1/ANK2/ANK3/ANKRD28/ARCN1/AREG/ARF1/ARF3/ARF4/ARF5/ARFGAP1/ARFGAP2/ARFGAP3/ASGR1/ASGR2/B4GALNT2/B4GALT1/B4GALT2/B4GALT3/B4GALT4/B4GALT5/B4GALT6/BET1/BET1L/CALR/CANX/CAPZA1/CAPZA2/CAPZA3/CAPZB/CD55/CD59/CHST10/CHST8/CMAS/CNIH1/CNIH2/CNIH3/COG1/COG2/COG3/COG4/COG5/COG6/COG7/COG8/COL7A1/COPA/COPB1/COPB2/COPE/CO…	5.03198e-07	0.000399791	3.39817	286	286/9357	R-HSA-446203; R-HSA-199977; R-HSA-948021	Reactome	other
hsa04933	AGE-RAGE signaling pathway in diabetic complications	177/185/207/208/10000/581/596/836/6347/595/998/1019/1027/1277/1278/1282/1284/1285/1286/1729/1958/2152/2335/2308/3265/3383/3552/3553/3569/3717/3725/3845/5594/5602/5600/6300/5603/1432/5595/5599/5601/4313/4772/4790/4846/27035/50507/4893/5290/5291/5293/5295/5296/8503/23236/5330/5331/5332/5333/113026/84812/51196/5335/5336/5578/5579/5580/5581/5590/5879/5970/5054/4087/4088/4089/6772/6774/6776/6777/7040/…	0.000175426	0.000414101	3.38289	90	90/6981	hsa04933	KEGG	other
hsa04145	Phagosome	60/71/535/23545/50617/533/527/9114/245972/8992/155066/523/525/528/245973/51382/529/90423/9296/9550/534/127124/51606/715/718/811/821/929/30835/948/10332/64581/78989/81035/1311/11151/1514/1520/1535/1778/1780/1781/51143/1783/79659/8411/2204/2212/9103/2214/2215/9146/3105/3106/3107/3108/3109/3111/3112/3113/3115/3117/3118/3119/3120/3122/3127/3133/3134/3135/3673/3678/3684/3688/3689/3690/3693/3916/3920/4…	0.000185004	0.000433758	3.36275	137	137/6981	hsa04145	KEGG	other
GO:0004386	helicase activity	AQR/ASCC3/ATRX/BLM/BRIP1/BTAF1/CHD1/CHD1L/CHD2/CHD3/CHD4/CHD5/CHD6/CHD7/CHD8/CHD9/CHTF18/CHTF8/DDX1/DDX10/DDX11/DDX12P/DDX17/DDX18/DDX19A/DDX19B/DDX20/DDX21/DDX23/DDX24/DDX25/DDX27/DDX28/DDX31/DDX39A/DDX39B/DDX3X/DDX4/DDX41/DDX42/DDX43/DDX46/DDX47/DDX49/DDX5/DDX50/DDX51/DDX52/DDX53/DDX54/DDX55/DDX56/DDX59/DDX6/DDX60/DDX60L/DHX15/DHX16/DHX29/DHX30/DHX32/DHX33/DHX34/DHX35/DHX37/DHX38/DHX40/DHX57/DH…	1.30346e-05	0.000442471	3.35411	143	143/14877	GO:0000146; GO:0003724; GO:0003774; GO:0004386; GO:0005319; GO:0008186; GO:0015248; GO:0016887; GO:0042626; GO:0140303; GO:0140326	GO	other
hsa04929	GnRH secretion	207/208/10000/408/409/775/776/778/8913/8912/8911/779/2100/2550/9568/2767/2776/2796/2797/348980/610/57657/3265/3708/3709/3710/3767/3760/3762/3763/3765/3780/3781/3782/3783/3814/84634/3845/3972/5604/5605/5594/5595/4893/5290/5291/5293/5295/5296/8503/23236/5330/5331/5332/5578/5579/5582/5894/7223/7224	0.000207164	0.00047924	3.31945	60	60/6981	hsa04929	KEGG	other
hsa05120	Epithelial cell signaling in Helicobacter pylori infection	102/6868/535/23545/50617/533/527/9114/245972/8992/155066/523/525/528/245973/51382/529/90423/9296/9550/534/127124/51606/836/6352/998/1147/1445/2919/2921/3577/3579/1956/50848/28964/1839/150084/3551/58494/83700/3725/4067/6416/9020/5602/5600/6300/5603/1432/5599/5601/4233/4790/4792/10392/5058/5335/5336/5781/5803/5879/5970/6714/10312/7082	0.000215071	0.000494236	3.30607	65	65/6981	hsa05120	KEGG	other
hsa00601	Glycosphingolipid biosynthesis - lacto and neolacto series	53947/28/8706/8708/8707/10317/10678/10331/79369/84002/124872/2683/8704/8703/8702/2523/2524/2525/2526/2527/2528/2529/10690/2651/6487/6484/10402/6489	0.000239848	0.000543968	3.26443	28	28/6981	hsa00601	KEGG	other
hsa03410	Base excision repair	328/54840/2237/3146/3978/3980/8930/4350/4595/79661/252969/55247/4913/4968/8505/142/10038/10039/143/5111/11284/5423/5424/5425/10714/57804/5426/5427/54107/56655/5428/11232/27343/5981/5982/5983/5984/5985/23583/55775/7374/7515	0.000264754	0.000596556	3.22435	42	42/6981	hsa03410	KEGG	other
GO:0002274	myeloid leukocyte activation	ADAM10/ADAM9/ADGRE2/ADGRF5/ADORA2B/AGER/ANXA1/ANXA3/APP/ATM/AZU1/BATF/BATF2/BATF3/BCR/BPI/BTK/C12orf4/C1QA/C5AR1/CAMK4/CAMP/CBL/CCL3/CCL5/CCR2/CD177/CD200/CD226/CD300A/CD300LF/CD74/CD93/CEBPA/CHGA/CLEC4D/CLNK/CLU/CNR1/CNR2/CPLX2/CRTC3/CSF1/CSF2/CST7/CTSC/CX3CL1/CX3CR1/CXCL6/CXCR2/DCSTAMP/DHRS2/DNASE1/DNASE1L3/DOCK2/DYSF/EDN2/ENPP3/F2RL1/FCER1G/FCER2/FCGR3A/FER/FES/FGR/FN1/FOXF1/FOXP1/GAB2/GATA1/G…	4.88994e-05	0.000618811	3.20844	213	213/14825	GO:0002274; GO:0002275; GO:0035710; GO:0042116; GO:0046631	GO	other
hsa05134	Legionellosis	317/375/23786/664/718/834/836/840/841/842/929/1195/57396/1378/1379/2919/2921/54205/1917/1937/10767/3297/3303/3304/3305/3310/3312/3329/3592/3593/3606/3553/3569/3684/3689/4615/4671/4790/4791/4792/58484/29108/5861/81876/5970/56681/51128/9554/7097/7099/7100/7124	0.000380121	0.000840139	3.07565	52	52/6981	hsa05134	KEGG	other
GO:0017124	SH3 domain binding	ABI1/ABI2/ABI3/ABL1/ADAM10/ADAM12/ADAM15/ADAM17/ADAM19/ADAM9/AFAP1/AFAP1L1/AFAP1L2/AKAP5/ARHGAP1/ARHGAP17/ARHGAP27/ARHGAP31/ARHGAP6/BCAR1/CASP9/CBL/CBLB/CBLC/CCDC6/CD2AP/CD3E/CIT/CNTNAP1/CRB3/CRK/CTTNBP2/CYBA/DAB2IP/DNAJC6/DNM2/DOCK1/DOCK3/DOCK4/DPYSL3/DRD4/DTX1/EFS/ELMO1/ELMO2/ELMO3/ENAH/ENKUR/EPS15/ESPN/EVL/FMN1/FUT8/GPX1/GRB2/HCLS1/HIP1R/INPP5D/INPP5J/INPPL1/KHDRBS1/KHDRBS2/KHDRBS3/LANCL1/LRP2…	4.51575e-05	0.00117106	2.93142	114	114/14877	GO:0017124; GO:0030165	GO	other
hsa03272	Virion - Hepatitis viruses	967/975/928/5119/57132/29082/128866/91782/9076/9071/5010/9069/23562/24146/10686/26285/51208/149461/49861/137075/100132463/644672/1365/1364/7122/9074/1366/9073/9080/1803/1956/4072/3339/9798/3916/3920/3949/100506658/10015/949/6554/10618/7251/27183/9525	0.000541235	0.0011738	2.9304	45	45/6981	hsa03272	KEGG	other
hsa05131	Shigellosis	60/71/87/81/10097/57180/653857/207/84335/208/10000/375/382/9181/10552/10095/10109/10094/10093/10092/81873/9140/22863/55054/9474/472/581/9564/8915/596/598/8678/441925/664/8945/718/10241/823/824/826/834/837/831/11335/6352/929/960/998/1147/1398/1399/1437/2017/8454/54205/9267/9266/9265/27128/1729/1793/1956/9844/63916/23291/23048/54874/2308/2309/100132074/11146/2931/2932/3059/3098/3099/3101/80201/3456…	0.000549761	0.00118489	2.92632	210	210/6981	hsa05131	KEGG	other
hsa05219	Bladder cancer	369/673/595/999/1019/1026/1029/1612/23604/1613/1869/1870/1871/1950/1956/2064/2261/1839/3265/3845/5604/5605/5594/5595/4193/4313/4318/4609/4893/5894/11186/5925/9252/6714/7057/7157/1890/7380/7422	0.000567487	0.00121554	2.91523	39	39/6981	hsa05219	KEGG	other
hsa04961	Endocrine and other factor-regulated calcium reabsorption	112/115/160/161/163/1173/1175/476/477/478/480/481/482/483/23439/490/491/492/493/624/1211/1213/8218/1759/1785/26052/2099/486/2776/2778/9365/3816/3817/23236/5330/5331/5332/5566/5567/5568/5578/5579/5582/5745/8766/6546/6543/6547/7421	0.000753022	0.00160306	2.79505	49	49/6981	hsa04961	KEGG	other
GO:0140694	non-membrane-bounded organelle assembly	AAAS/ABT1/ACTA1/ACTC1/ACTG1/ACTL8/ACTN2/ADPRHL1/AKAP13/ALMS1/ANKRD23/ANLN/ARHGEF10/ARHGEF5/ASB2/ASPM/ATXN2/ATXN2L/AUP1/AURKA/AURKB/AURKC/BCCIP/BICD1/BIN2/BIRC5/BOP1/BRCA1/BRIX1/BSCL2/C10orf90/C1QBP/C2CD3/C9orf72/CAPN3/CAPRIN1/CASQ1/CAV3/CCDC57/CCDC61/CCDC69/CCDC78/CCSAP/CDC20/CDC20B/CDCA8/CDK2/CDK5RAP2/CDS1/CDS2/CENPC/CENPE/CENPF/CENPH/CENPJ/CENPT/CEP120/CEP135/CEP152/CEP192/CEP295/CEP295NL/CEP63…	0.000191469	0.00188746	2.72412	349	349/14825	GO:0140694	GO	other
hsa03250	Viral life cycle - HIV-1	27125/200315/100913187/9582/27350/140564/200316/60489/164668/636/23299/684/904/1234/920/1025/29082/128866/79643/11052/79869/1387/8178/22936/80237/2033/9638/5045/9146/2648/8850/4130/4131/55201/4298/4599/4600/7469/51497/7936/10015/5300/5478/11168/5901/5903/25939/10955/256987/6598/6827/6829/23534/85363/7251/27183/9525/7514	0.000946016	0.00200163	2.69862	58	58/6981	hsa03250	KEGG	other
hsa05171	Coronavirus disease - COVID-19	1636/6868/103/185/712/714/715/716/717/718/720/721/727/728/730/731/732/733/735/834/6347/629/1675/1147/1437/1440/1956/5610/2162/2165/2147/2197/2212/2243/2353/1839/64135/3452/3442/3444/3454/3455/3456/3551/9641/3592/3593/3553/3558/3569/3570/3572/51135/3661/10379/9636/3716/3725/6885/5594/5602/5600/6300/5603/1432/5595/5599/5601/4142/5648/10747/57506/4153/4314/4599/4600/4615/4790/4792/4793/114548/8829/4…	0.00108017	0.00224443	2.64889	197	197/6981	hsa05171	KEGG	other
GO:0042698	ovulation cycle	A2M/ADAMTS1/ADNP/AMH/AXL/BMPR1B/CA12/CASP2/CASP3/CHRNA7/CYP1B1/EGR1/EREG/ESR1/FSHB/FZD4/GABRB1/GAS2/GDF10/GDF9/GPR149/HAS2/IGF1R/INHBA/KISS1/LEP/LHCGR/MAP2K6/MDK/MMP2/NCOA1/NCOR2/NHLH2/NOS3/NOTCH1/NPPC/NPR2/NPY5R/NR5A1/NRIP1/OPRK1/OPRL1/OXTR/PCNA/PDGFRA/PGR/PLEKHA1/PTN/PTPRN/PTX3/RETN/ROBO2/SCAPER/SERPINF1/SGPL1/SIRT1/SLC26A6/SLIT2/SLIT3/SRC/STAT5B/TGFB2/TGFB3/TNFAIP6/TYRO3/ZNF830/ZP3	0.000240757	0.00227489	2.64304	67	67/14825	GO:0019098; GO:0022602; GO:0042698	GO	other
hsa04924	Renin secretion	1636/111/112/116/117/134/153/154/155/185/358/775/776/778/779/801/805/808/810/91860/51806/163688/9635/22802/1385/1508/1907/1908/1909/2770/2771/2773/2776/2778/2977/3708/3709/3710/3759/3778/4878/4881/84876/5153/5137/5139/5140/23236/5330/5331/5332/5530/5532/5533/5534/5566/5567/5568/5593/5732/5734/5972	0.00110354	0.00227933	2.64219	62	62/6981	hsa04924	KEGG	other
hsa00410	beta-Alanine metabolism	18/35/51/8310/219/217/218/224/221/222/4329/501/223/314/8639/57571/84735/55748/51380/1806/1807/1962/2571/2572/339896/3030/26275/23417/54498/51733	0.0011542	0.00236986	2.62528	30	30/6981	hsa00410	KEGG	other
hsa00760	Nicotinate and nicotinamide metabolism	316/554235/683/952/5167/5169/65220/133686/55191/10135/93100/64802/23057/349565/54981/27231/4837/23530/30833/84618/93034/100526794/22978/4907/56953/83594/25961/4860/23475/23098/23411/22933/23410/23408/51548/51547	0.00120458	0.00244438	2.61183	36	36/6981	hsa00760	KEGG	other
hsa04960	Aldosterone-regulated sodium reabsorption	476/477/478/480/481/482/483/23439/486/53828/3291/3479/3630/3643/3667/3758/3845/5594/5595/23327/4306/5170/5290/5291/5293/5295/5296/8503/5578/5579/5582/6337/6338/6340/2810/6446	0.00120458	0.00244438	2.61183	36	36/6981	hsa04960	KEGG	other
R-HSA-166520	Signaling by NTRKs	ADCYAP1/ADCYAP1R1/ADORA2A/AP2A1/AP2A2/AP2B1/AP2M1/AP2S1/ARC/ASCL1/ATF1/BAX/BDNF/BRAF/CDK5/CDK5R1/CDK5R2/CHD4/CLTA/CLTC/CREB1/CRK/CRKL/DNAL4/DNM1/DNM2/DNM3/DOCK3/DUSP3/DUSP4/DUSP6/DUSP7/EGR1/EGR2/EGR3/EGR4/ELK1/EP300/F3/FOS/FOSB/FOSL1/FRS2/FRS3/FURIN/FYN/GAB1/GRB2/GRIN2B/HRAS/ID1/ID2/ID3/ID4/IRS1/IRS2/JUNB/JUND/KIDINS220/KRAS/LYL1/MAP2K1/MAP2K2/MAP2K5/MAPK1/MAPK11/MAPK12/MAPK13/MAPK14/MAPK3/MAPK7/…	4.69619e-06	0.00248741	2.60425	130	130/9357	R-HSA-187037; R-HSA-166520	Reactome	other
R-HSA-9012999	RHO GTPase cycle	AAAS/ABCD3/ABI1/ABI2/ABL2/ABR/ACBD5/ACTB/ACTC1/ACTG1/ACTN1/ADD3/AKAP12/AKAP13/ALDH3A2/ALS2/AMIGO2/ANKFY1/ANKLE2/ANKRD26/ANLN/ARAP1/ARAP2/ARAP3/ARFGAP2/ARFGAP3/ARHGAP1/ARHGAP10/ARHGAP11A/ARHGAP11B/ARHGAP12/ARHGAP15/ARHGAP17/ARHGAP18/ARHGAP19/ARHGAP20/ARHGAP21/ARHGAP22/ARHGAP23/ARHGAP24/ARHGAP25/ARHGAP26/ARHGAP27/ARHGAP29/ARHGAP30/ARHGAP31/ARHGAP32/ARHGAP35/ARHGAP39/ARHGAP4/ARHGAP42/ARHGAP44/ARHGAP…	1.61998e-05	0.00262124	2.58149	411	411/9357	R-HSA-9012999; R-HSA-8980692	Reactome; Reactome	10
R-HSA-5663202	Diseases of signal transduction by growth factor receptors and second messengers	ACTB/ACTG1/ADAM10/ADAM17/AGGF1/AGK/AGTRAP/AKAP9/AKT1/AKT1S1/AKT2/AKT3/ALK/AP3B1/APBB1IP/APC/APH1A/APH1B/ARAF/AREG/ARRB1/ARRB2/ATG7/ATIC/AXIN1/BAD/BAG4/BCL11A/BCL2L1/BCL2L11/BCR/BIN2/BIRC6/BRAF/BRAP/BTC/CALM1/CALM2/CALM3/CAMK2A/CAMK2B/CAMK2D/CAMK2G/CASP9/CBL/CCNC/CD86/CDC37/CDK8/CDKN1A/CDKN1B/CEBPB/CHUK/CLCN6/CLTC/CNKSR1/CNTRL/CPSF6/CREB1/CREBBP/CSK/CTBP1/CTBP2/CTNNB1/CUL1/CUX1/DCTN1/DERL2/DHH/DKK…	1.469e-05	0.00262124	2.58149	397	397/9357	R-HSA-5663202; R-HSA-9006925	Reactome; Reactome	24
R-HSA-5633007	Regulation of TP53 Activity	AKT1/AKT2/AKT3/ATM/ATR/ATRIP/AURKA/AURKB/BANP/BARD1/BLM/BRCA1/BRD1/BRD7/BRIP1/BRPF1/BRPF3/CCNA1/CCNA2/CCNG1/CDK1/CDK2/CDK5/CDK5R1/CDKN2A/CHD3/CHD4/CHEK1/CHEK2/CSNK2A1/CSNK2A2/CSNK2B/DAXX/DNA2/DYRK2/EHMT1/EHMT2/EP300/EXO1/GATAD2A/GATAD2B/HDAC1/HDAC2/HIPK1/HIPK2/HUS1/ING2/ING5/JMY/KAT5/KAT6A/L3MBTL1/MAP2K6/MAPK11/MAPK14/MAPKAP1/MBD3/MDM2/MDM4/MEAF6/MLST8/MTA2/MTOR/NOC2L/NUAK1/PDPK1/PHF20/PIN1/PIP4K…	1.49878e-05	0.00262124	2.58149	153	153/9357	R-HSA-5633007	Reactome	other
R-HSA-9679191	Potential therapeutics for SARS	AP2A1/AP2A2/AP2B1/AP2M1/AP2S1/ARID4A/ARID4B/ATP1A1/ATP1A2/ATP1A3/ATP1A4/ATP1B1/ATP1B2/ATP1B3/BLNK/BRD4/BRMS1/BTK/CD79A/CD79B/CHD3/CHD4/CHURC1-FNTB/COMT/CRBN/CUL3/CYSLTR1/FKBP1A/FKBP4/FNTA/FNTB/FURIN/FXYD1/FXYD2/FXYD3/FXYD4/FXYD6/FXYD7/GATAD2A/GATAD2B/GRB2/HDAC1/HDAC2/HMG20B/HSP90AA1/HSP90AB1/IFNAR1/IFNAR2/IFNGR1/IFNGR2/IL1R1/IL6R/IMPDH1/IMPDH2/ITGA4/ITGB1/JAK1/JAK2/JAK3/KDM1A/KEAP1/MBD3/MTA1/MTA2…	1.63485e-05	0.00262124	2.58149	97	97/9357	R-HSA-9679191	Reactome	other
GO:0016247	channel regulator activity	ABCC9/ADRB2/AKAP9/AKT1/AMBP/AMIGO1/ANKRD36C/ARPP19/ATP2B4/BCL2/BSND/C8orf44-SGK3/CABP1/CABP2/CABP4/CABP5/CACNB3/CACNG1/CACNG2/CACNG3/CACNG4/CACNG5/CACNG6/CACNG8/CALM1/CALM2/CAMK2D/CAV1/CAV3/CFTR/CHP1/CHRNA7/COMMD1/CRISP1/DLG1/DPP10/DPP6/DRD4/ENSA/FGF11/FGF12/FGF13/FGF14/FKBP1B/FXYD1/FXYD2/FXYD3/FXYD4/FXYD5/FXYD6/FXYD7/GEM/GPD1L/GPLD1/GRM2/GRM3/HPCAL4/ITPR1/KCNAB1/KCNAB2/KCNAB3/KCNE1/KCNE2/KCNE3/K…	0.000113525	0.00264052	2.57831	128	128/14877	GO:0015459; GO:0016247; GO:0099106	GO	other
GO:0038024	cargo receptor activity	ABCA1/ABCA7/ACKR2/ACKR3/ACKR4/AGER/AMN/APOBR/ASGR1/ASGR2/CD163/CD320/CD36/COLEC12/CUBN/CXCL16/DAB2/DMBT1/EGFEM1P/ENDOU/ENPP1/ENPP2/FOLR1/FOLR2/HMMR/ILDR1/INSR/ITGAM/ITGB2/LDLR/LGALS3BP/LRP1/LRP10/LRP12/LRP1B/LRP2/LRP6/LRP8/LYVE1/MARCO/MEGF10/MIA3/OLR1/PRG4/SCARA3/SCARA5/SCARB1/SCARB2/SCARF1/SCARF2/SDC1/SORL1/SSC5D/STAB1/STAB2/STBD1/SURF4/TEX261/TFR2/TFRC/VLDLR/VTN	0.000118275	0.00265273	2.57631	62	62/14877	GO:0038024	GO	other
hsa04340	Hedgehog signaling pathway	408/409/596/91653/8945/595/894/50937/122011/1453/1454/53944/1455/1456/8454/8452/50846/84976/84455/2121/132884/23291/2619/2735/2736/2737/23432/2932/55733/57467/64399/3549/23288/11127/374654/4036/1954/23295/5566/5567/5568/5727/8643/57758/6469/6608/57154/64750/8405/339745/51684	0.00147643	0.00297862	2.52599	51	51/6981	hsa04340	KEGG	other
hsa00020	Citrate cycle (TCA cycle)	47/48/50/1431/1737/1738/1743/2271/3417/3418/3419/3420/4190/4191/4967/55753/5091/5105/5106/5160/5161/5162/6389/6390/6391/6392/8803/8802/8801	0.00150926	0.00302724	2.51895	29	29/6981	hsa01210; hsa00020; hsa00785	KEGG; KEGG; KEGG	8
hsa05133	Pertussis	712/714/715/716/717/718/720/721/725/727/801/805/808/810/91860/51806/163688/834/836/840/929/1072/1073/6374/6372/2353/2770/2771/2773/3586/3592/3593/3552/3553/3569/51135/3659/3661/3394/3678/3684/3688/3689/3725/5594/5602/5600/6300/5603/1432/5595/5599/5601/4615/4790/114548/10392/4843/29108/5970/387/710/653509/148022/353376/114609/7099/7124/7189	0.00164919	0.00328891	2.48295	69	69/6981	hsa05133	KEGG	other
GO:0016234	inclusion body	AGL/ARIH1/ATF4/ATXN1/ATXN3/BAG3/BAG5/CABIN1/CARD14/CLU/DVL2/EDEM1/EEF2/EPS15/FBXO7/FGR/GPX1/GYS1/HAP1/HERPUD1/HOXC9/HOXD3/HSPA1A/HSPA1B/HSPB7/HTT/KEAP1/KLF8/KLHL14/MAPT/MIOX/MT3/NEFH/NEFM/NUP98/NXF1/PABPN1/PICALM/PINK1/POLD1/PRDM16/PRKCQ/PRNP/PSEN1/PSMC6/RAD18/RANBP2/RANGAP1/RNF32/SFMBT2/SLC2A14/SLC2A3/SLF1/SNCA/SNCB/SQSTM1/STRADB/STUB1/TPR/TRIM37/UBD/UBQLN1/URB2/WDFY3/XRN2/ZBTB14	0.000553088	0.00335867	2.47383	66	66/15455	GO:0016234	GO	other
hsa04666	Fc gamma R-mediated phagocytosis	10097/57180/653857/207/208/10000/273/382/10552/10095/10109/10094/10093/10092/81873/50807/8853/55616/274/998/1072/1073/1398/1399/1785/1793/2212/2214/2215/9846/2934/3055/3635/3636/8681/27040/3984/3985/4067/5604/5594/5595/4082/65108/4651/653361/5058/5290/5291/5293/5295/5296/8503/8394/8395/23396/5321/8605/283748/123745/255189/8398/5335/5336/5337/5338/5578/5579/5580/5581/5582/5879/5880/5894/6199/85477…	0.0017019	0.00337463	2.47177	86	86/6981	hsa04666	KEGG	other
hsa04978	Mineral absorption	475/476/477/478/480/481/482/483/23439/490/491/492/493/538/540/1181/79901/2495/2512/486/341208/3162/3163/4489/4490/4493/4494/4495/4496/4499/4501/4502/4891/65010/115019/1317/6569/10568/142680/55630/30061/113235/6523/340024/6546/6543/6547/6550/26872/261729/7018/140803/54822/55503/7421	0.00174874	0.00344779	2.46246	55	55/6981	hsa04978	KEGG	other
hsa00510	N-Glycan biosynthesis	56052/84920/144245/440138/79087/199857/85365/10195/29929/79053/79796/2683/8704/8703/1603/1650/22845/57171/1798/8813/8818/54344/2530/23193/200185/84061/4121/10905/11253/57134/4124/4122/4245/4247/4248/11320/11282/25834/152586/4249/146664/7841/6184/6185/79644/6480/84620/3703/201595/7991	0.00182374	0.00357536	2.44668	50	50/6981	hsa00510; hsa00513	KEGG; KEGG	22
GO:0017053	transcription repressor complex	AKIRIN2/ARID4A/BIN1/CBX5/CCND1/CDX2/CORO2A/CTBP1/CTBP2/CTNNB1/CTNNBIP1/DDX20/DEPDC1/DR1/DRAP1/ELANE/FOXO3/GATA1/GFI1/GLI3/GPS2/HDAC1/HDAC3/HDAC4/HDGF/HEY2/HMGB1/HOXC9/HOXD10/INSM1/INSM2/JAZF1/JUND/LIN37/LIN52/LIN54/LIN9/MAX/MDM2/MDM4/MEN1/MIER1/MXD1/MYC/N4BP2L2/NCOR1/NCOR2/PASD1/PHF12/PRDM10/PRDM16/RBBP8/RBPJ/RCOR1/RELB/REST/SDR16C5/SIN3A/SKI/SP1/SP3/SPEN/TBL1X/TBL1XR1/TBX15/TBX18/TFAP4/TP53/ZBTB…	0.000660822	0.00379142	2.4212	71	71/15455	GO:0017053	GO	other
hsa04392	Hippo signaling pathway - multiple species	84962/1454/8642/54798/79633/79981/122786/9113/26524/8994/55233/92597/4771/5058/11186/9770/83937/166824/60485/6788/7003/8463/7005/7004/126374/23286/25937/10413	0.00197165	0.00382213	2.41769	28	28/6981	hsa04392	KEGG	other
hsa04730	Long-term depression	369/673/773/1394/2767/2768/10672/2770/2771/2773/2775/2776/2778/2781/2890/2891/2895/2911/2977/3265/3479/3480/3708/3709/3710/8681/3845/4067/5604/5605/5594/5595/4842/4893/5321/8605/283748/123745/255189/23236/5330/5331/5332/5515/5516/5518/5519/5578/5579/5582/5592/5593/5894/6261	0.0021397	0.00407954	2.38939	54	54/6981	hsa04730	KEGG	other
hsa04216	Ferroptosis	2180/2181/2182/51703/23305/246/9474/10533/1356/2495/2512/94033/2729/2730/2879/2937/3162/10162/84557/81631/643246/440738/8031/5093/5094/5621/112483/4891/23516/64116/6520/30061/23657/55240/7018/7037/7157/7417/7419	0.00221723	0.00420426	2.37631	39	39/6981	hsa04216	KEGG	other
hsa04382	Cornified envelope formation	26154/51099/242/59344/151516/642/823/23581/1041/204219/9076/9071/5010/9069/23562/24146/10686/26285/51208/149461/49861/137075/100132463/644672/1365/1364/7122/9074/1366/9073/9080/1308/1282/1284/1285/1286/1294/126410/1828/1830/1832/667/64834/6785/2053/79852/2125/2312/5045/57704/3034/388697/3655/3691/3728/23254/2531/3858/3859/3860/3861/3868/3872/3875/3880/3849/25984/192666/147183/353288/342574/162605…	0.00246773	0.00465381	2.33219	179	179/6981	hsa04382	KEGG	other
hsa05211	Renal cell carcinoma	207/208/10000/369/405/9915/572/673/998/1026/1387/1398/1399/8453/54583/112398/112399/2033/2034/2113/2271/201163/2549/2885/3082/3091/3265/3725/3845/5604/5605/5594/5595/4233/4893/5058/5062/10298/56924/5155/5290/5291/5293/5295/5296/8503/5546/5781/5879/5894/5906/5908/2889/9978/6513/6654/7039/7040/7042/7043/7422/7428	0.00265081	0.00497206	2.30346	62	62/6981	hsa05211	KEGG	other
GO:0140962	multicellular organismal-level chemical homeostasis	ABCA12/ABCA3/ADCY6/ADGRF5/AKAP11/AKR1B1/AQP1/AQP2/AQP3/AQP4/AQP6/ATP6V1B1/AVP/B2M/BMP6/BTBD9/CFTR/CTNS/CTSH/CYBRD1/CYP4F12/CYP4F2/EIF2AK1/EPAS1/EPB42/EXT1/EXT2/FECH/HAMP/HAS2/HFE/HMOX1/HYAL2/INPP5K/IREB2/ITGB6/KDR/LIPA/LPCAT1/MBL2/MLLT6/MYO5B/NAGLU/NAPSA/NEO1/NKIRAS1/NKIRAS2/OAS1/PICALM/PRKACA/PRKACB/PRKACG/RCN3/RHAG/SCNN1A/SCNN1B/SCNN1G/SFTPD/SLC11A1/SLC11A2/SLC40A1/SOD2/TFR2/TMPRSS6/TRPV4/UMOD/…	0.000666532	0.00512186	2.29057	68	68/14825	GO:0140962	GO	other
hsa05033	Nicotine addiction	773/774/89832/1137/8973/1139/1141/2554/2555/2556/2557/2558/2559/2560/2561/2562/2563/2565/2566/2567/2568/2569/2570/200959/2890/2891/2893/2902/2903/2904/2905/2906/116443/116444/57084/57030/246213/140679	0.00279059	0.0052061	2.28349	38	38/6981	hsa05033	KEGG	other
R-HSA-6806834	Signaling by MET	ARF6/CBL/COL11A1/COL11A2/COL1A1/COL1A2/COL24A1/COL27A1/COL2A1/COL5A1/COL5A2/COL5A3/CRK/CRKL/DOCK7/EPS15/FN1/GAB1/GGA3/GRB2/HGF/HGFAC/HGS/HPN/HRAS/ITGA2/ITGA3/ITGB1/KRAS/LAMA1/LAMA2/LAMA3/LAMA4/LAMA5/LAMB1/LAMB2/LAMB3/LAMC1/LAMC2/LAMC3/LRIG1/MET/MUC20/NRAS/PIK3CA/PIK3R1/PTK2/PTPN1/PTPN11/PTPN2/PTPRJ/RAB4A/RAB4B/RAC1/RANBP10/RANBP9/RAP1A/RAP1B/RAPGEF1/RPS27A/SH3GL1/SH3GL2/SH3GL3/SH3KBP1/SHC1/SOS1/S…	3.78536e-05	0.00546812	2.26216	78	78/9357	R-HSA-6806834	Reactome	other
GO:0005109	frizzled binding	BAMBI/CCDC88C/CTHRC1/DVL1/DVL2/DVL3/FZD1/FZD7/LRP6/MYOC/NDP/RNF43/RSPO3/RYK/SDCBP/SFRP1/TMED2/WNT1/WNT10A/WNT10B/WNT11/WNT16/WNT2/WNT2B/WNT3/WNT3A/WNT4/WNT5A/WNT5B/WNT6/WNT7A/WNT7B/WNT8A/WNT8B/WNT9A/WNT9B/ZNRF3	0.000314325	0.00588427	2.23031	37	37/14877	GO:0005109	GO	other
hsa04976	Bile secretion	5243/8647/5244/1244/8714/10257/9429/64240/64241/107/108/109/196883/111/112/113/114/115/358/361/343/366/476/477/478/480/481/482/483/23439/570/1080/1576/2052/486/2778/3156/3781/3949/57552/8431/9971/5566/5567/5568/6256/949/6343/6344/6554/6580/10864/9376/10998/6513/6522/8671/57835/200931/123264/6523/6548/6550/6579/28234/54658/54575/54659/54657/54579/54578/54577/54576/54600/10941/574537/7366/7364	0.00321152	0.00595935	2.2248	78	78/6981	hsa04976	KEGG	other
GO:0003713	transcription coactivator activity	ABL1/ABT1/ACTL6A/ACTL6B/ACTN1/ACTN2/ACTN4/AIP/APBB1/APEX1/ARID1A/ARID1B/ARID5B/ARL2BP/ARRB1/ASXL1/ATN1/BCL10/BCL3/BCL9/BCL9L/BIRC2/BRCA1/BRD4/BRD7/BRD8/BRDT/BUD31/CALCOCO1/CAMTA2/CARM1/CBFB/CCAR1/CCDC124/CCDC62/CD274/CEBPZ/CENPJ/CIITA/CITED2/CITED4/CNOT6/COPS5/CREBBP/CTBP1/CTBP2/CTNNB1/DAXX/DCAF6/DDX17/DHX9/DTX1/DYRK1A/DYRK1B/EDF1/ELK1/ENY2/EP300/ETS1/FGF2/FHL5/FIZ1/FUS/GPS2/GTF2A1L/HCFC1/HCFC2/H…	0.000328316	0.00597631	2.22357	247	247/14877	GO:0003713; GO:0003714	GO	other
hsa03050	Proteasome	11047/51371/5682/5683/5684/5685/5686/5687/5688/143471/5689/5699/122706/5691/5692/5693/5694/5695/5696/5698/5700/5701/5702/5704/5705/5706/5707/5717/5719/10213/5708/5709/5710/9861/5713/5714/5715/5720/5721/10197/23198/9491	0.00353304	0.00646742	2.18927	42	42/6981	hsa03050	KEGG	other
hsa03420	Nucleotide excision repair	100533467/902/1022/8451/1642/1643/2067/2068/2071/2072/2073/2074/1161/2965/728340/2967/2968/404672/3978/4331/5111/5424/5425/10714/57804/5426/5427/54107/56655/5430/5431/5432/5433/5434/5435/5436/5437/5438/5439/246721/5440/5441/81488/5887/9978/5981/5982/5983/5984/5985/6117/6118/6119/57654/7507/7508	0.00354124	0.00646742	2.18927	56	56/6981	hsa03420	KEGG	other
hsa05221	Acute myeloid leukemia	207/208/10000/369/572/673/8900/890/595/929/1050/1053/1147/1436/1437/1848/1978/2322/2885/3265/3551/3562/3684/3728/3815/3845/51176/5604/5605/5594/5595/4353/2475/4609/4790/4893/8864/5290/5291/5293/5295/5296/8503/5371/5467/5894/5914/5970/6199/861/862/6654/6688/6774/6776/6777/6932/83439/6934/7704	0.00383076	0.00695955	2.15742	60	60/6981	hsa05221	KEGG	other
[truncated: 88 more rows]

## Sheet: Table S8
Table S8. Enriched biological pathways for the 205 CpG sites common to both age-associated and age-varying categories.
GO
ONTOLOGY	ID	Description	GeneRatio	BgRatio	pvalue	p.adjust	qvalue	geneID	Count
[truncated: 6 more rows]

## Sheet: Table S9
Table S9. Correlations between change rates of CpG sites and pace of aging across multiple organ systems in Rugao Longitudinal Ageing Study
[truncated: 25,162 more rows]

[truncated: 9 more sheets: Table S10, Table S11, Table S12, Table S13, Table S14, Table S15, Table S16, Table S17, Table S18]
